# Supplementary material for: Oxidative Stress Modulation by Carnosine in Scaffold Free Human Dermis Spheroids Model: A Proteomic Study
Source: Int J Mol Sci. 2022 Jan 27;23(3):1468. doi: 10.3390/ijms23031468 (PMC8836079; doi:10.3390/ijms23031468)
Supplement: Supplementary file 1 [file ijms-23-01468-s001.zip]

Archive with 3 entries (3 files):
- manuscript.v7revised/~$ms-1546233-for proofreading.docx
- manuscript.v7revised/Supplementary_Table1.xlsx
- manuscript.v7revised/SupplementaryFigure1_2.pptx
