# Supplementary material for: Oxidative Stress Modulation by Carnosine in Scaffold Free Human Dermis Spheroids Model: A Proteomic Study
Source: Int J Mol Sci. 2022 Jan 27;23(3):1468. doi: 10.3390/ijms23031468 (PMC8836079; doi:10.3390/ijms23031468)
Supplement: Supplementary file 1 [file ijms-23-01468-s001.zip › manuscript.v7revised/Supplementary_Table1.xlsx]

## Sheet: Carnosine7vsControl7
pvalue (-log10)	log2 ratio	Protein IDs	Protein names	Gene names	Razor + unique peptides	Unique peptides	Sequence coverage [%]	Unique + razor sequence coverage [%]	Unique sequence coverage [%]	Mol. weight [kDa]	Q-value	Score	Intensity	MS/MS count	LFQ intensity C14_1_1	LFQ intensity C14_1_2	LFQ intensity C14_1_3	LFQ intensity C14_2_1	LFQ intensity C14_2_2	LFQ intensity C14_2_3	LFQ intensity C14_3_1	LFQ intensity C14_3_2	LFQ intensity C14_3_3	LFQ intensity C71_1	LFQ intensity C71_2	LFQ intensity C71_3	LFQ intensity C72_1	LFQ intensity C72_2	LFQ intensity C72_3	LFQ intensity C73_1	LFQ intensity C73_2	LFQ intensity C73_3	LFQ intensity PD141_1	LFQ intensity PD141_2	LFQ intensity PD141_3	LFQ intensity PD142_1	LFQ intensity PD142_2	LFQ intensity PD142_3	LFQ intensity PD143_1	LFQ intensity PD143_2	LFQ intensity PD143_3	LFQ intensity PD7_1_1	LFQ intensity PD7_1_2	LFQ intensity PD7_1_3	LFQ intensity PD7_2_1	LFQ intensity PD7_2_2	LFQ intensity PD7_2_3	LFQ intensity PD7_3_1	LFQ intensity PD7_3_2
0.585552	0.123321	Q04446;E9PGM4	1,4-alpha-glucan-branching enzyme	GBE1	13	1	26.2	26.2	4.1	80.473	0	35.372	586990000	115	21.4749	21.8073	22.1258	21.016	21.0282	21.2453	21.9176	21.0956	22.024	22.0856	21.9185	21.972	21.6541	22.3923	22.5754	22.2358	22.3035	22.3517	21.8468	21.654	21.79	21.8685	21.9102	22.1184	21.6576	21.5608	21.6552	22.176	22.2444	22.2089	22.367	22.1928	22.3503	22.615	22.2531
4.41774	0.72597	Q9UNM1;P61604;B8ZZL8;A0A024R3X7;S4R3N1;B8ZZ54	10 kDa heat shock protein, mitochondrial	EPFP1;HSPE1;HSPE1-MOB4	10	10	75.3	75.3	75.3	10.295	0	23.94	4417000000	231	24.6343	24.6726	24.458	25.2358	25.3168	25.2219	24.1359	24.2845	24.3134	24.4142	24.2744	24.2656	24.696	24.7949	24.7892	24.0703	24.0774	24.0974	24.9315	24.9508	24.8786	25.2863	25.1039	24.8538	24.4949	24.345	24.5754	24.9388	24.8571	24.7803	25.3971	25.3832	25.2752	25.3052	24.9075
4.72754	-0.390909	B4DZB1;B3KX19;Q6IBM8;A8KAP3;Q15029;Q8IXJ3;B3KWY2;K7EP67;K7EJ74	116 kDa U5 small nuclear ribonucleoprotein component	U5-116KD;EFTUD2;SNRP116	10	10	16.6	15.5	15.5	103.82	0	18.535	224520000	35	20.0425	20.567	20.602	20.713	20.1962	20.5451	20.4501	20.3912	20.7045	20.589	20.6797	20.9042	20.6341	21.0147	20.8551	20.8823	20.905	20.7995	20.3466	20.3956	20.5401	20.3427	20.4126	20.5142	20.6461	21.0676	20.7529	20.3343	20.4517	20.594	20.3306	20.2234	20.3065	20.4034	20.621
0.177633	-0.053882	V9HWC4;Q6FIE5;Q9NRX4	14 kDa phosphohistidine phosphatase	HEL-S-132P;PHP14;PHPT1	3	3	38.4	38.4	38.4	13.832	0	7.947	248470000	38	20.0515	19.835	20.1514	20.8986	20.9552	20.9805	20.7821	20.8872	20.877	20.6838	21.0458	20.8231	20.6994	20.6092	20.6118	20.8979	20.9015	20.9479	20.6078	20.3717	20.5439	20.3506	20.7167	20.7055	20.5238	20.4793	20.463	21.4477	20.9841	20.9548	20.7056	20.5506	20.4516	20.5613	20.4113
3.56367	-0.587538	V9HWD6;P31946;B5BU24;Q4VY20;Q4VY19;A0A0J9YWE8;Q59EQ2;A0A0J9YWZ2	14-3-3 protein beta/alpha;14-3-3 protein beta/alpha, N-terminally processed	HEL-S-1;YWHAB	7	7	57.3	39.8	39.8	28.082	0	44.267	3894200000	222	24.6977	24.7851	24.7665	24.8681	24.9396	24.934	24.833	24.7319	25.0951	25.209	25.1971	25.1534	25.163	24.956	24.9124	24.7541	24.8266	24.8883	24.6268	24.7288	24.7003	24.6567	24.5986	24.52	24.0256	23.9211	23.9755	24.8358	24.9111	24.7816	24.1743	24.0706	24.0605	24.3894	24.2024
3.63711	-0.511112	V9HW98;P62258;G9K389;G9K388;Q5IST0;B7ZA86;B4DJF2;I3L3T1;B4DJB0;K7EIT4;K7EM20;I3L0W5;B3KT37	14-3-3 protein epsilon	HEL2;YWHAE;YWHAE/FAM22B fusion;YWHAE/FAM22A fusion	22	20	74.9	74.9	71	29.174	0	78.725	12572000000	506	26.2589	26.21	26.3434	26.6528	26.5976	26.519	26.4206	26.4036	26.537	26.8184	26.707	26.6466	26.6838	26.5734	26.4083	26.7468	26.6589	26.7205	26.0456	26.0547	26.1199	26.2995	26.1027	26.2499	25.7725	25.6909	25.6314	26.5094	26.5201	26.524	25.8119	25.8428	25.8662	25.9552	26.1731
0.703202	0.567918	A0A024R1K7;Q04917;B2R6N6;Q9H4N8;A2IDB2;F8WEB6;A2IDB1	14-3-3 protein eta	YWHAH	5	5	33.7	26.4	26.4	28.218	0	11.906	264140000	31	20.9637	21.667	21.8667	19.2656	19.8002	19.2489	19.9618	19.9836	NaN	20.4125	19.5072	18.473	20.1536	19.5722	19.0038	21.276	21.4948	21.9528	18.9477	NaN	18.5134	21.748	21.158	20.9307	20.7396	20.8772	20.8715	21.6906	21.0917	21.0825	20.2704	20.4986	20.3051	20.6691	20.776
4.92254	-0.604031	P61981;B3KNB4;B4DHC4;B4DE78	14-3-3 protein gamma;14-3-3 protein gamma, N-terminally processed	YWHAG	11	10	66	58.7	52.2	28.302	0	135.49	3394700000	263	24.2517	24.3663	24.4116	24.7336	24.7381	24.719	24.9102	24.7222	24.7924	25.1375	24.9602	24.7543	25.0416	24.775	24.8399	24.6066	24.5244	24.6931	24.6806	24.6448	24.6738	24.1752	24.1789	24.2187	23.9561	23.929	23.9308	24.5253	24.4506	24.4404	24.0799	23.9716	24.0086	24.1756	24.0532
4.67215	-0.563327	P27348;Q5ISS9;B4DMT8;Q53S41;B4DY04;E9PG15;Q53RR5;Q3YBA8	14-3-3 protein theta	YWHAQ	14	13	57.6	50.2	46.5	27.764	0	119.62	4343400000	315	24.6198	24.8384	24.8354	25.0645	24.957	25.036	25.184	25.0592	24.9966	25.2978	25.301	25.3703	25.1928	25.3414	25.1923	25.2765	25.0103	25.0806	24.8939	25.0022	24.8076	24.7048	24.7279	24.7321	23.9646	24.0767	24.3056	24.946	25.0152	25.0363	24.3818	24.5398	24.5297	24.5532	24.5646
5.21973	-0.482692	D0PNI1;P63104;B0AZS6;E7EX29;B7Z2E6;H0YB80;E7ESK7;Q2F831;E9PD24;E7EVZ2;E5RIR4;E5RGE1;Q6LD62	14-3-3 protein zeta/delta	YWHAZ	13	13	66.5	55.5	55.5	27.745	0	68.311	12173000000	396	26.1285	26.0884	26.2649	26.5923	26.6147	26.5191	26.3733	26.5268	26.6393	26.7069	26.7344	26.5955	26.5876	26.497	26.5914	26.521	26.5379	26.663	26.2281	26.1917	26.202	26.2103	26.1869	26.3011	25.5589	25.663	25.4736	26.3741	26.3927	26.3479	26.0103	25.8485	25.9202	26.0801	26.0121
0	-0.087937	A0A087X1G7;A0A0B4J1S4;O60613;A0A0J9YX89;D3DT21;A0A087WXL0;A0A0B4J1T0;A8MZD0	15 kDa selenoprotein	2015-09-01	3	3	24.4	24.4	24.4	17.942	0	7.776	61340000	11	NaN	NaN	18.7536	NaN	NaN	NaN	NaN	NaN	NaN	NaN	NaN	NaN	19.1511	NaN	NaN	NaN	NaN	NaN	NaN	NaN	NaN	19.0162	18.9953	19.1214	NaN	NaN	NaN	19.4647	19.1676	19.1912	18.8263	19.1209	19.1498	18.9717	18.8892
2.20605	-0.386321	A0A024R542;Q9C0C2;B3KXS7;Q86TK2;E9PKK0;E9PKE7	182 kDa tankyrase-1-binding protein	TNKS1BP1	41	41	35.5	35.5	35.5	181.79	0	105.04	1574500000	512	22.98	22.9725	22.9452	23.7628	23.7649	23.694	23.5416	23.7121	23.7479	23.9612	23.9577	23.9222	23.8293	23.8708	23.9326	23.5526	23.6655	23.5416	23.3395	23.3932	23.3257	23.2621	23.1589	23.2235	23.137	23.1299	23.1138	23.8491	23.7848	23.842	23.0151	23.132	23.1288	23.3527	23.334
0	NaN	A0A024R1T5;P09543;K7EN66;C9K0L8;K7ERZ0;K7ERC4;B4DFN6	2,3-cyclic-nucleotide 3-phosphodiesterase	CNP	2	2	9	9	9	45.098	0	6.2276	35722000	26	19.1431	NaN	NaN	NaN	NaN	NaN	NaN	NaN	NaN	NaN	NaN	NaN	NaN	NaN	NaN	NaN	NaN	18.1826	NaN	NaN	NaN	NaN	18.2031	NaN	NaN	NaN	NaN	NaN	NaN	NaN	NaN	NaN	NaN	NaN	NaN
0.512011	0.32124	A0A024R9D7;Q16698;E5RJG7;Q7LDK6;E5RFV2;E5RJD2;E5RID6	2,4-dienoyl-CoA reductase, mitochondrial	DECR1;DECR	7	7	31.6	31.6	31.6	36.067	0	15.497	331650000	70	21.7357	21.6572	21.4974	21.0458	21.2167	21.119	20.8102	20.9758	20.8818	19.8059	20.8697	20.4985	21.2727	20.9451	20.8907	20.1581	20.0325	20.0088	21.9454	21.6858	21.9349	21.1459	20.9435	20.7634	21.7215	21.5652	21.6769	19.707	19.7409	20.078	21.429	21.2251	21.4497	21.1012	21.1207
1.43776	0.506362	V9HW24;A0A087X2I1;P62333;H0YJC0;B4DR91;H0YJS8;H0YJX2;H0YJE9;H0YJT1	26S protease regulatory subunit 10B	HEL-S-73;PSMC6	6	6	25.7	25.7	25.7	44.16	0	17.346	282900000	74	21.378	21.2334	21.5606	20.8758	19.9372	20.0556	20.5991	20.8651	20.2368	19.5653	19.863	19.9861	20.5342	20.4311	20.6408	21.3467	21.0639	21.2345	20.8696	20.8774	20.8175	21.0632	21.0794	21.2836	19.5767	21.0895	NaN	20.7218	21.0122	20.8238	20.7737	21.1984	21.3288	20.9411	21.1448
0.209998	0.148041	Q53XL8;Q53HB3;P62191;G3V4X1	26S protease regulatory subunit 4	PSMC1	6	6	18	18	18	49.184	0	21.242	197610000	58	NaN	21.2775	19.7627	19.8319	19.7552	NaN	NaN	20.9311	NaN	NaN	20.3067	NaN	19.1663	NaN	21.2679	20.5702	20.4156	19.6333	20.5951	NaN	NaN	20.1679	19.9918	21.1441	19.8252	21.0808	19.665	20.127	20.2587	20.5866	20.2409	20.0433	20.0693	20.0985	20.8288
1.05967	0.454884	R4GNH3;E9PM69;A8K781;A0A140VK42;P17980;E9PKD5;E9PN50;E9PMD8;E9PLG2	26S protease regulatory subunit 6A	PSMC3	10	10	35.5	35.5	35.5	47.352	0	25.153	327030000	100	21.2435	21.0766	21.0845	20.849	20.7287	20.6491	20.7283	20.2751	20.3498	20.1366	19.935	19.7732	20.3494	20.523	20.7146	21.4223	21.6035	21.4754	20.7218	20.3248	20.3858	21.3532	21.169	21.0762	20.4754	20.4893	20.4873	21.3187	21.5041	21.3718	20.9326	21.2399	20.6361	20.7848	21.1118
0.0957534	-0.0502193	A8K2M0;P43686	26S protease regulatory subunit 6B	PSMC4	11	11	39.2	39.2	39.2	47.366	0	30.954	391620000	69	21.5173	21.5135	21.7476	21.1729	21.4686	21.1539	19.9236	NaN	NaN	20.706	NaN	NaN	20.6266	21.1301	21.5878	21.8324	21.7831	21.9214	NaN	NaN	NaN	21.1295	21.1886	21.4276	NaN	21.233	NaN	21.6394	21.6015	21.3327	21.2455	21.1777	21.0078	21.2521	21.1769
3.04297	-0.373715	A0A140VK70;P35998;A0A1W2PQS1;Q75L23;C9JLS9;B7Z571	26S protease regulatory subunit 7	PSMC2	16	16	44.6	44.6	44.6	48.633	0	42.158	540970000	162	21.6652	21.829	21.8152	21.6374	21.927	21.5817	21.9119	22.0737	22.0292	22.0901	21.8601	21.8619	22.0885	22.1338	22.0483	21.9101	22.0452	21.8775	22.2318	22.146	22.1912	21.4543	21.5618	21.5819	21.8531	21.9236	22.0289	21.7841	22.0338	21.7784	21.235	21.4115	21.4538	21.5937	21.4482
2.56131	-0.632392	A0A140VJS3;P62195;Q59GS3;J3QQM1;J3QSA9;J3QLH6;J3KRP2;J3QRR3;J3QRW1;J3QSE0;J3KTQ9;Q8NB90	26S protease regulatory subunit 8	PSMC5	12	12	43.3	43.3	43.3	45.626	0	36.802	401900000	144	20.7428	20.9578	20.8808	21.1943	21.5195	21.4212	21.6593	21.5387	21.8373	20.4609	21.7464	21.4949	21.9394	21.9864	21.8776	21.6967	21.673	21.7012	21.5414	21.6057	21.586	20.988	21.259	21.1857	21.4373	21.4264	21.3505	21.4771	21.2126	21.3062	20.7305	20.8902	20.72	20.8314	20.9396
1.0942	-0.194566	A0A087WW66;Q99460;B2R6D0;Q05CW6;Q05BX4;H7C378;H7BZR6;C9J9M4	26S proteasome non-ATPase regulatory subunit 1	PSMD1	18	18	27.9	27.9	27.9	105.85	0	34.481	772470000	103	22.2247	22.3552	22.1678	22.4966	22.6648	22.1299	22.61	22.5014	22.4163	22.3447	22.7361	22.5921	22.4948	22.7041	22.3283	22.7453	22.8265	22.5901	22.2311	22.1076	22.2732	22.2357	22.0963	21.9952	21.8081	21.7504	21.8046	22.4558	22.7911	22.5849	22.2442	22.5123	22.5677	22.2935	22.2547
0.476225	-0.096475	O00231;B4DTS5;J3QRY4;J3KSW3;J3QS13	26S proteasome non-ATPase regulatory subunit 11	PSMD11	13	13	37	37	37	47.463	0	26.711	537430000	99	21.6812	21.9307	21.9744	21.5705	21.5537	21.2002	21.7938	21.75	22.1087	22.1357	21.9883	21.8101	21.8352	21.9152	21.8287	22.0338	21.8743	21.9818	21.9227	21.9037	22.2391	21.9114	21.6042	21.866	21.7792	21.7969	21.8116	21.936	21.8709	22.0854	21.5686	21.5381	21.64	21.6247	21.932
1.10885	0.474641	O00232;A0A0S2Z489;A0A0S2Z476	26S proteasome non-ATPase regulatory subunit 12	PSMD12	8	8	26.1	26.1	26.1	52.904	0	18.612	254570000	28	21.5347	NaN	20.9236	NaN	NaN	NaN	NaN	20.2503	NaN	20.4857	20.4233	19.5583	19.964	19.6336	NaN	20.9396	21.3793	20.5939	NaN	NaN	NaN	21.0726	21.0536	20.7861	NaN	NaN	NaN	20.6379	20.251	20.7952	21.6053	20.9446	20.7521	20.6149	21.2517
0.229903	0.0568339	J3KNQ3;Q53GN6;A0A024R201;Q9UNM6;H0YD73;B4DJ66;B2RBM7;Q9Y6E3;A0A087WUL9;E9PL38;Q9UNM7;E9PPD2;E9PQG3	26S proteasome non-ATPase regulatory subunit 13	PSMD13	8	8	32.4	32.4	32.4	39.829	0	22.095	370000000	119	21.3909	21.7065	21.7694	21.3599	21.3793	21.0967	21.3589	21.2019	21.0293	21.1794	21.2485	21.6974	21.4756	21.3926	21.5586	21.429	21.6014	21.1626	21.4897	21.4014	21.5499	21.5443	21.2384	21.1836	20.8077	20.9208	20.6263	21.4151	21.8861	21.5551	21.1683	21.5517	21.128	21.6141	21.2961
0.482183	-0.129667	Q53TH1;A0A140VKF2;O00487;Q59G89;Q96DE8	26S proteasome non-ATPase regulatory subunit 14	PSMD14	3	3	29.5	29.5	29.5	18.063	0	5.0666	53801000	9	NaN	NaN	NaN	NaN	NaN	NaN	NaN	NaN	18.894	NaN	19.2469	NaN	19.1576	19.3844	NaN	NaN	NaN	NaN	NaN	18.8743	19.178	NaN	NaN	18.9523	19.0304	19.1492	19.5963	NaN	NaN	NaN	19.0364	NaN	19.2302	NaN	NaN
2.28482	-0.356589	Q59EG8;Q13200;B4DM22;Q9NSM5;Q13041;H7C1H2;C9JPC0;H7C2Q3;F8WBS8	26S proteasome non-ATPase regulatory subunit 2	PSMD2;DKFZp564A2282	19	19	26.9	26.9	26.9	100.59	0	52.671	760840000	261	22.1345	22.3676	22.0871	22.594	22.7713	22.6061	22.7518	22.6318	22.8624	22.4691	22.6565	22.6777	22.7483	22.8162	22.7783	22.5613	22.7582	22.7015	22.6162	22.537	22.4511	22.4334	22.5312	22.3742	22.5135	22.5775	22.5748	22.8793	22.6515	22.6312	22.127	22.051	22.0428	22.0701	22.2568
0.0509114	-0.0089336	B3KNN7;B4DEB0;Q96N86;B4DV84;Q8N9M2;Q6IBN0;O43242;B4DPM7;O95325;H0YGV8	26S proteasome non-ATPase regulatory subunit 3	PSMD3	13	13	34.1	34.1	34.1	57.232	0	35.665	615220000	244	21.8434	22.1466	21.8642	22.1075	22.042	22.0695	22.105	22.1226	22.2392	22.2233	21.9276	22.0506	22.0458	22.3581	22.2823	22.1788	22.0031	22.1916	21.9868	21.8348	21.7567	22.204	22.025	22.0981	21.6986	22.0871	21.8811	22.3108	22.1836	22.2757	21.986	22.0677	21.937	22.1999	22.1534
0.0515666	-0.0205784	P55036;Q5VWC4;A6PVX3;H0Y3Y9;H0Y561;A2A3N6	26S proteasome non-ATPase regulatory subunit 4	PSMD4	7	7	32.6	32.6	32.6	40.736	0	20.939	520700000	88	21.7836	21.7443	21.6405	22.2827	21.404	21.8675	21.9449	21.9282	21.7883	21.7698	21.8286	21.9168	21.288	21.7488	22.3451	22.0922	21.9967	22.0628	21.5454	21.7261	21.1255	21.2222	22.1737	21.8461	21.5965	21.3969	NaN	22.2694	22.3292	22.1689	21.5434	21.5832	21.716	21.9525	21.54
0.0284519	0.0056928	A8K4T6;Q16401;Q5IFJ8;F2Z3J2;Q4VXH0	26S proteasome non-ATPase regulatory subunit 5	PSMD5	10	10	26.2	26.2	26.2	56.223	0	29.387	930020000	113	22.6731	22.4035	22.3676	22.3931	22.5486	22.493	22.4667	22.4784	22.54	22.3055	22.3664	22.5653	22.5517	22.5265	22.5906	22.6313	22.7912	22.7488	22.4984	22.3088	22.3312	22.3891	22.6638	22.5282	22.3371	22.0107	22.2147	22.6513	22.7157	22.7561	22.6623	22.4515	22.4191	22.3762	22.4693
0.106915	0.0362795	Q15008;B3KT66;C9J0E9;C9J7B7;H7C531	26S proteasome non-ATPase regulatory subunit 6	PSMD6	13	13	37.3	37.3	37.3	45.531	0	33.777	676850000	107	22.1404	21.9105	21.9476	21.8698	22.0519	22.1735	22.0216	22.1103	21.9366	21.8031	22.0445	22.2047	21.6877	22.48	21.9102	22.2328	22.453	22.5387	21.5843	22.0419	21.7363	21.8993	22.2131	21.9196	21.7047	NaN	NaN	22.3724	22.4576	22.5459	22.0464	21.8924	22.1474	21.9344	22.2355
0.103151	-0.0579409	B2RD27;P51665;B4DXI8;H3BNT7;H3BTM8;H3BQV2	26S proteasome non-ATPase regulatory subunit 7	PSMD7	7	7	30.9	30.9	30.9	37.011	0	15.353	171500000	56	20.0547	19.9758	20.1639	19.8441	19.5855	19.8565	19.834	20.3358	19.8718	NaN	18.8566	19.6916	20.898	20.231	20.3797	20.0495	20.3788	19.9054	20.0002	20.0269	NaN	19.9577	20.1006	20.0895	18.9932	NaN	19.9076	20.2728	20.1088	19.7922	20.1933	19.7982	20.1125	19.7758	20.0751
2.9805	-0.421703	K7EJR3;Q5U0B3;R4GMR5;V9HW09;P48556;K7EJC1;K7ERW6;B4E2Y4;K7ENY6	26S proteasome non-ATPase regulatory subunit 8	PSMD8;HEL-S-91n	5	5	18.4	18.4	18.4	28.065	0	7.2635	129940000	29	19.681	19.1795	19.1507	20.0984	19.8767	19.7737	20.1917	20.1444	20.1046	20.1977	20.1834	20.293	20.2813	20.5602	20.4254	20.2001	20.286	20.2254	19.8904	19.7554	19.8795	19.7053	19.8538	19.7686	20.1264	19.836	20.2676	20.0096	19.9869	20.0674	NaN	NaN	19.3352	20.0575	19.9976
0.375578	-0.18646	J3KN29;O00233;F5H5V4;F5GX23;F5H7X1;F5H169	26S proteasome non-ATPase regulatory subunit 9	PSMD9	6	6	31.5	31.5	31.5	24.553	0	9.3486	139460000	31	NaN	NaN	NaN	20.514	20.4681	20.4436	20.2449	20.443	20.921	20.6461	21.115	20.8487	20.4834	20.3669	20.3358	20.5106	20.4294	20.5325	NaN	20.053	20.0246	19.4595	20.3778	20.6177	NaN	20.051	20.3032	21.3657	20.4914	20.9474	20.3123	20.419	19.8338	NaN	19.3302
1.11885	-0.220387	Q13442;F8WBW6	28 kDa heat- and acid-stable phosphoprotein	PDAP1	5	5	22.7	22.7	22.7	20.63	0	14.625	599940000	107	21.6725	21.8979	21.8936	22.5598	22.4191	22.7036	22.257	22.3369	22.3726	22.6786	22.5391	22.5064	22.0743	22.3371	22.236	22.2176	22.2025	22.1892	22.0217	22.1959	21.9826	21.8861	21.9318	22.0011	21.7795	22.2121	21.955	22.4726	22.5749	22.385	21.8338	21.8573	21.9155	22.0459	21.9574
0	NaN	B2R4A5;O60783	28S ribosomal protein S14, mitochondrial	MRPS14	1	1	11.7	11.7	11.7	15.158	0.003876	2.8755	6001300	5	NaN	NaN	NaN	NaN	NaN	NaN	NaN	NaN	NaN	NaN	NaN	NaN	NaN	NaN	NaN	NaN	NaN	NaN	NaN	NaN	NaN	NaN	NaN	NaN	NaN	NaN	NaN	NaN	NaN	NaN	NaN	NaN	NaN	NaN	NaN
0	NaN	P82909	28S ribosomal protein S36, mitochondrial	MRPS36	2	2	27.2	27.2	27.2	11.466	0	4.5771	32631000	9	NaN	NaN	NaN	NaN	NaN	NaN	NaN	NaN	NaN	NaN	NaN	NaN	NaN	NaN	NaN	NaN	NaN	NaN	NaN	NaN	NaN	NaN	NaN	18.8865	NaN	NaN	NaN	NaN	NaN	NaN	19.2086	NaN	NaN	18.9324	NaN
0	NaN	Q86WV4;P82933	28S ribosomal protein S9, mitochondrial	MRPS9	2	2	9.9	9.9	9.9	35.148	0.00054348	3.9283	8155700	4	NaN	NaN	NaN	NaN	NaN	NaN	NaN	NaN	NaN	NaN	NaN	NaN	NaN	NaN	NaN	NaN	NaN	NaN	NaN	NaN	NaN	NaN	NaN	NaN	NaN	NaN	NaN	NaN	NaN	NaN	NaN	17.8602	17.6224	NaN	NaN
0.310566	-0.141985	H0Y8X4;O43598	2-deoxynucleoside 5-phosphate N-hydrolase 1	DNPH1	3	3	18.9	18.9	18.9	25.868	0	6.9922	134340000	31	NaN	NaN	NaN	20.4565	20.5934	NaN	NaN	NaN	20.1864	19.8077	NaN	20.3039	20.6281	20.9327	20.3721	20.8405	20.4343	NaN	19.8885	NaN	NaN	20.0902	NaN	20.0684	NaN	19.3126	NaN	20.3238	20.8503	20.5663	20.0717	NaN	NaN	20.228	19.9532
1.47268	1.43308	B4DF00;A0A0D9SFS3;E9PDF2;E9PCR7;Q02218;B4DH65;B4DZ95;B4E3E9;E9PFG7;B4DK55;A2VCT2;A2VCT3;A0A140VJQ5;C9J4G7;Q9ULD0;Q5ISS2	2-oxoglutarate dehydrogenase, mitochondrial	OGDH	15	15	24.8	24.8	24.8	110.53	0	30.179	261490000	81	21.6283	21.1444	21.4391	20.0729	19.3952	20.2438	19.9054	18.9463	19.8761	19.5197	18.4684	19.653	18.8711	18.6958	19.5947	17.4088	18.2965	18.1617	20.0576	19.7416	20.9951	21.3897	20.7804	20.0389	20.3011	19.9401	19.4095	18.0595	17.5019	18.4309	21.821	21.3907	21.4288	20.7628	21.5348
1.86287	0.700283	Q96Q74;P52815;B4DLN1	39S ribosomal protein L12, mitochondrial	MRPL7/L12;MRPL12	3	3	61	61	61	6.3845	0	5.717	110260000	31	NaN	NaN	NaN	NaN	NaN	NaN	19.1297	19.2826	19.1405	NaN	NaN	NaN	19.2818	NaN	19.3689	18.4905	NaN	18.6203	19.8046	NaN	NaN	19.6521	19.4829	19.7465	19.3408	NaN	19.7025	19.4134	19.2531	19.1274	19.8008	NaN	20.1922	19.7646	19.715
0	NaN	S4R369;Q9BZE1;H0Y4J2;Q6TGK8;A6NHR2	39S ribosomal protein L37, mitochondrial	MRPL37	2	2	6.4	6.4	6.4	54.952	0	4.7411	21094000	14	17.8337	17.806	18.0564	NaN	NaN	NaN	NaN	NaN	NaN	NaN	NaN	NaN	NaN	NaN	NaN	NaN	NaN	NaN	NaN	18.1735	NaN	17.91	17.3611	NaN	NaN	NaN	NaN	NaN	NaN	NaN	17.8676	18.2394	17.6941	18.0564	17.9231
0	NaN	A0A024R473;Q9H9J2	39S ribosomal protein L44, mitochondrial	MRPL44	2	2	10.8	10.8	10.8	37.535	0	5.3618	11506000	8	NaN	NaN	NaN	NaN	NaN	NaN	NaN	NaN	NaN	NaN	NaN	NaN	NaN	NaN	NaN	NaN	NaN	NaN	NaN	NaN	NaN	NaN	NaN	NaN	NaN	NaN	NaN	NaN	NaN	NaN	NaN	17.8771	NaN	NaN	NaN
0	NaN	Q8N5N7	39S ribosomal protein L50, mitochondrial	MRPL50	2	2	19.6	19.6	19.6	18.325	0.00055556	4.2112	9065500	7	NaN	NaN	NaN	NaN	17.6446	NaN	NaN	NaN	NaN	NaN	NaN	NaN	NaN	NaN	NaN	NaN	NaN	NaN	NaN	NaN	NaN	NaN	NaN	NaN	NaN	NaN	NaN	NaN	NaN	NaN	NaN	NaN	17.7446	NaN	NaN
0.561604	0.405457	A0A0S2Z410;Q99714;Q5H928;A0A0S2Z434	3-hydroxyacyl-CoA dehydrogenase type-2	HSD17B10	11	11	67	67	67	26.923	0	31.037	450410000	146	22.1071	22.2654	22.0774	21.1895	20.7987	21.1494	20.672	19.8661	20.3309	20.169	20.4548	20.7601	20.7764	21.2606	21.137	20.1457	19.9787	20.0115	22.134	22.0575	22.1463	21.7985	21.7168	21.6989	21.5648	21.0616	21.3123	19.8462	19.7141	19.4368	21.7617	21.6054	21.6616	21.4171	21.3383
4.62934	-0.619776	A0A024RDG9;Q9BUT1;D6RFG2;D6R9P2;D6R9U8;D6RIR6;B3KY19;A8K5M0;A0A024RDJ8;D6RBF6	3-hydroxybutyrate dehydrogenase type 2	BDH2;SLC9B2	4	4	21.2	21.2	21.2	26.724	0	7.9297	135160000	35	19.6694	19.9799	19.9218	20.0277	NaN	20.0856	NaN	20.3318	NaN	20.3264	19.9342	NaN	20.1982	20.2941	20.3482	20.4527	20.5325	20.0864	19.9291	19.9918	20.0453	19.9299	19.8806	19.7728	NaN	19.2404	NaN	20.0042	NaN	19.7054	19.6858	19.6123	NaN	19.5577	19.4439
0.547168	0.486289	P31937;A0A024RA75;H7BZL2	3-hydroxyisobutyrate dehydrogenase, mitochondrial;3-hydroxyisobutyrate dehydrogenase	HIBADH	6	6	23.2	23.2	23.2	35.329	0	19.086	203250000	62	21.7443	21.6407	21.9891	20.6072	20.3525	20.5274	NaN	NaN	19.1767	20.2856	20.4226	NaN	NaN	NaN	19.8446	18.4447	NaN	18.5971	21.0417	20.8979	20.9608	20.4974	20.195	20.6075	20.671	20.2664	20.2507	18.7591	NaN	NaN	20.1069	20.3194	20.1868	20.2842	20.0927
0	NaN	A0A140VJL0;Q6NVY1;B8ZZZ0;B9A058;H7C126;H7C400;H7BYI7	3-hydroxyisobutyryl-CoA hydrolase, mitochondrial	HIBCH	5	5	14.2	14.2	14.2	43.482	0	16.313	43881000	17	NaN	NaN	NaN	NaN	18.8444	NaN	NaN	NaN	NaN	NaN	NaN	NaN	NaN	NaN	NaN	NaN	NaN	NaN	NaN	NaN	NaN	18.9226	18.3696	NaN	19.1533	NaN	19.1093	NaN	NaN	18.1652	19.5266	19.4642	19.2204	18.7668	18.7643
0.415243	0.400168	B2RB23;P42765;A0A0B4J2A4;B3KNP8;K7EME0;K7EJB1;K7EJ68;K7ER88	3-ketoacyl-CoA thiolase, mitochondrial	ACAA2	20	20	71.8	71.8	71.8	42.009	0	55.172	1162500000	184	23.4694	23.6839	23.6472	22.7129	22.9357	22.4945	22.2207	22.0954	22.0669	22.3023	22.1138	22.0774	22.4688	22.3621	22.5545	20.8639	21.6722	21.4197	23.351	23.4302	23.5603	22.702	22.6497	22.6738	22.8923	22.8669	22.6705	21.2733	20.0716	21.1042	23.2474	23.265	23.1157	23.065	23.0799
0.601441	-0.226288	H7C131;Q8NCW8;B4DEN6;A0A024R2M6;P09110;A0A140VJX0;C9JDE9;O43203;B4DVF4;H0Y4D4	3-ketoacyl-CoA thiolase, peroxisomal	ACAA1	3	3	17.9	17.9	17.9	30.222	0	4.5823	27549000	4	NaN	NaN	NaN	NaN	NaN	NaN	NaN	NaN	NaN	NaN	NaN	NaN	NaN	NaN	NaN	18.6211	NaN	18.3386	NaN	NaN	NaN	NaN	NaN	NaN	NaN	NaN	NaN	NaN	NaN	NaN	18.2535	NaN	NaN	NaN	18.2536
0.130724	0.0711042	A0A140VJX3;P25325;Q2VEU0;Q2VEU1;B1AH49;Q59HD5	3-mercaptopyruvate sulfurtransferase;Sulfurtransferase	MPST	3	3	20.9	20.9	20.9	33.178	0	4.8423	46760000	8	NaN	NaN	NaN	NaN	NaN	NaN	NaN	NaN	NaN	NaN	NaN	NaN	NaN	NaN	NaN	19.1227	19.015	18.5275	NaN	NaN	NaN	NaN	NaN	NaN	NaN	NaN	NaN	18.7114	NaN	NaN	NaN	NaN	NaN	18.8406	19.2066
0.386698	0.169149	P46783;F6U211;A0A1W2PQS6;Q59GE4;S4R435;Q14489;Q9NQ39	40S ribosomal protein S10	RPS10;RPS10-NUDT3	6	6	38.2	38.2	38.2	18.898	0	17.766	428270000	156	20.9433	21.0162	21.1257	21.0002	21.0342	21.1623	21.1729	21.168	21.2439	20.7693	20.8933	20.7885	21.3898	21.5654	21.3551	22.0729	21.8448	22.2144	21.0605	20.9929	20.8469	21.1801	21.4779	21.3409	21.1223	21.282	21.1097	21.7856	21.9565	21.941	21.4684	21.2092	21.4147	21.6281	21.6094
2.56852	-0.247221	P62280;M0QZC5;M0R1H6;M0R1H5	40S ribosomal protein S11	RPS11	9	9	44.9	44.9	44.9	18.431	0	18.625	1624900000	161	23.3458	23.4242	23.213	23.2684	23.4013	23.4057	23.2826	23.4816	23.3239	23.7049	23.6475	23.3709	23.5055	23.5405	23.6989	23.2956	23.3028	23.2279	23.6132	23.5551	23.5431	23.1129	23.4687	23.1594	23.8597	23.9026	23.5234	23.2175	23.1263	23.3633	23.0747	23.1298	23.2689	23.3042	23.3153
1.28189	-0.239425	P25398	40S ribosomal protein S12	RPS12	10	10	58.3	58.3	58.3	14.515	0	26.983	2127800000	243	23.3772	23.3998	23.481	24.176	24.1293	24.1875	24.1067	24.2724	24.1877	24.1279	24.2407	24.2358	24.3265	24.1598	24.312	24.1402	23.9543	23.9344	23.9404	23.8239	23.751	23.6888	23.7885	23.8698	23.7249	23.6126	23.5242	24.3562	24.0879	24.2608	23.5026	23.6321	23.5406	24.1071	23.9625
1.18649	-0.181405	P62277;J3KMX5;E9PS50;A7TZ25	40S ribosomal protein S13	RPS13	9	9	40.4	40.4	40.4	17.222	0	30.604	953420000	166	22.5965	22.2662	22.1889	22.3892	22.2564	22.5715	22.4414	22.7865	22.4166	22.3155	22.5354	22.6204	22.8245	22.8201	23.1054	22.6176	22.7332	22.6415	22.1467	22.1472	22.1868	22.8753	22.6003	22.6689	23.2647	22.9426	22.9978	22.4027	22.5719	22.5031	22.4614	22.5407	22.657	22.2624	22.3637
0.123282	-0.0411284	P62263;H0YB22;E5RH77	40S ribosomal protein S14	RPS14	8	8	35.1	35.1	35.1	16.273	0	23.545	789140000	118	21.9464	22.0413	21.7172	22.3918	22.7008	22.7284	22.386	22.6807	22.7619	22.0777	22.5542	23.1592	22.9904	22.9025	23.0629	22.4285	22.4861	22.3927	22.9052	22.6583	22.7801	22.0979	22.4516	22.261	22.6302	22.6052	22.606	22.7908	22.729	22.7767	22.6061	22.4932	22.5586	22.5017	22.5656
0.135786	0.0954454	S4R456;K7EM56;A0A0B4J2B4;K7EJ78;S4R417;K7EQJ5;K7ELC2;P62841	40S ribosomal protein S15	RPS15	2	2	45.6	45.6	45.6	8.0266	0.00055006	4.0603	117310000	17	NaN	NaN	NaN	NaN	NaN	NaN	NaN	NaN	NaN	NaN	NaN	NaN	NaN	NaN	NaN	NaN	20.0692	20.0243	NaN	NaN	NaN	NaN	NaN	19.5916	NaN	NaN	NaN	NaN	NaN	NaN	20.6968	19.9422	20.286	NaN	19.9084
3.82126	-0.323774	B2R4W8;P62244;I3L3P7;A8K7H3;I3L246;H3BN98;H3BVC7;H3BV27;H3BT37;I3L303	40S ribosomal protein S15a	hCG_1994130;RPS15A	7	7	54.6	54.6	54.6	14.839	0	17.141	1228400000	113	23.1742	23.0979	22.7189	22.9481	22.9599	22.9415	23.3016	23.3284	23.4242	23.2056	23.3306	23.4775	23.3857	23.4319	23.4515	23.3677	23.185	23.1241	22.9426	22.9164	23.0289	23.2936	23.4024	23.2451	23.7137	23.5248	23.2381	23.0181	22.9452	23.1283	22.9355	22.8213	22.7947	23.0068	23.2432
0.0607017	0.0133027	P62249;M0R210;M0R3H0;M0R1M5;M0QX76;Q6IPX4	40S ribosomal protein S16	RPS16	9	9	52.7	52.7	52.7	16.445	0	24.294	1466400000	168	23.2755	23.1336	23.3568	23.019	23.0821	23.0234	23.4307	23.4756	23.4576	23.0075	23.3023	23.2641	23.5349	23.717	23.3758	23.2213	23.1693	23.1054	23.5032	23.5321	23.5628	23.3425	23.1684	23.1738	23.591	23.5046	23.6301	23.185	23.4105	23.2812	23.2083	23.4383	23.2341	23.4276	23.3454
2.42525	-0.401909	P08708;H0YN88;A0A075B716;H0YN73;H9E9D9;H9E9D8;H9E9D7;H9E9D6;H9E9D5;H9E9D4;H9E9C7;E9NST6;E9N3C0	40S ribosomal protein S17	RPS17	5	5	42.2	42.2	42.2	15.55	0	15.977	969350000	120	22.5888	22.4374	22.2961	22.4367	NaN	22.4938	22.3725	22.5307	22.3692	22.8713	23.0904	23.2343	22.7276	22.8882	23.1949	22.8118	22.7744	22.5648	22.5457	22.3776	22.4307	22.1678	22.3809	22.0046	NaN	NaN	NaN	22.7898	22.7521	22.9702	22.2188	22.3935	22.2425	22.4726	22.4947
5.75205	-0.561045	P62269;A0A0G2JQH2;Q5GGW2;J3JS69	40S ribosomal protein S18	RPS18	8	8	44.1	44.1	44.1	17.718	0	25.538	1111100000	158	22.6013	22.3628	22.5684	22.9215	22.5707	22.5269	22.9623	22.9881	23.0917	23.2821	23.1984	22.9149	23.5471	23.5768	23.4918	23.3376	23.3773	23.3094	23.1582	23.0833	23.0614	22.9228	22.9323	22.8117	23.3665	23.3335	23.1967	22.6598	22.7677	22.8415	22.6593	22.8813	22.7631	22.7668	22.6664
0.412698	-0.0969787	B0ZBD0;Q8WVX7;P39019;M0R2L9;M0QXK4;M0QYF7;M0R140;A0A075B6E2	40S ribosomal protein S19	RPS19	8	8	44.8	44.8	44.8	16.06	0	22.25	1105500000	126	23.3418	23.1156	23.1379	22.7104	22.5099	22.6797	22.5713	22.5269	22.583	22.8825	22.9606	23.0753	23.2123	23.3551	23.0879	23.2745	23.0949	23.0934	22.1802	22.43	22.1854	22.2352	22.46	22.3403	21.743	21.8456	21.7777	23.3717	23.4742	23.2853	22.7957	22.8574	22.9908	22.6083	22.8938
1.16951	-0.169115	P15880;Q6IPX5;H0YEN5;Q8J014;Q3KQT6;Q8N5L9;E9PQD7;Q9BSW5;I3L404;E9PM36;E9PMM9;O60249;Q8NI62;Q8NI61;E9PPT0;H0YE27;A4D0Y7;D3DU83;Q6ZNN8;H3BNG3	40S ribosomal protein S2	RPS2;rps2	9	9	35.2	35.2	35.2	31.324	0	21.835	3570000000	164	23.881	24.1162	24.1025	24.4986	24.3785	24.323	24.7374	24.865	24.9472	25.1096	24.8168	24.7247	25.1099	24.8321	24.9072	24.9959	25.0005	25.0114	24.7796	24.723	24.8227	25.1899	25.2449	24.9886	24.8478	24.704	24.7906	24.865	25.2627	24.9062	24.6737	24.5029	24.6599	24.663	24.6404
2.1055	-0.423985	P60866;E5RJX2;E5RIP1;G3XAN0	40S ribosomal protein S20	RPS20	3	3	28.6	28.6	28.6	13.373	0	12.237	836080000	95	21.9484	22.0048	22.0584	22.4151	22.7189	22.9662	22.4527	22.5556	22.7965	22.9964	22.9739	23.0695	22.9898	23.5907	22.8228	22.5087	22.5396	22.54	22.7616	22.6988	22.5743	21.9562	22.0517	22.2013	22.9126	22.7684	22.7315	22.5207	22.6807	22.9763	22.2197	22.4471	22.4375	22.2181	22.3636
0.608398	0.126082	Q8WVC2;Q6FGH5;P63220;Q9BYK1;Q13666	40S ribosomal protein S21	RPS21	6	4	66.7	66.7	46.9	8.85	0	24.722	786850000	108	21.3793	21.8057	21.6499	22.1843	22.0353	21.879	22.373	22.1308	22.2304	22.1514	22.2982	22.0922	22.3768	21.9984	22.2398	22.8765	22.4955	22.6363	22.0121	21.831	21.8403	22.0694	22.1237	22.1582	21.4555	21.5145	21.5244	22.4855	22.6075	22.5829	22.328	22.386	22.7553	22.421	22.3383
2.6074	-0.392831	A8K517;P62266;D6RD47;D6RDJ2;D6RIX0;D6R9I7	40S ribosomal protein S23	RPS23	5	5	29.4	29.4	29.4	15.807	0	10.961	537400000	72	20.4286	NaN	19.1302	21.7558	22.1341	21.9844	21.9883	22.0574	21.5264	22.5304	22.2006	22.3181	22.4217	22.2986	22.3631	22.4423	22.1724	22.4318	21.8841	21.7796	21.6725	21.438	21.5266	21.5941	22.3704	21.9578	21.9342	22.2198	22.3979	22.2139	21.9944	21.9628	22.0475	21.4568	21.727
0.655485	0.649182	E7ETK0;A0A087WUS0;P62847	40S ribosomal protein S24	RPS24	3	3	29.8	29.8	29.8	15.197	0	9.5473	224140000	39	NaN	19.6928	18.8666	NaN	NaN	NaN	NaN	NaN	NaN	18.4155	NaN	NaN	19.2517	NaN	NaN	21.1026	20.8516	21.0154	NaN	NaN	NaN	21.0162	20.5462	20.8173	18.747	NaN	NaN	19.8722	20.1042	19.9468	21.6975	21.4453	21.4001	20.7018	21.1443
1.78203	-0.439314	P62851	40S ribosomal protein S25	RPS25	4	4	24	24	24	13.742	0	9.4227	364320000	68	21.9205	21.0549	21.4393	21.4058	21.3111	21.2724	21.2615	21.2224	21.2706	21.9566	21.8126	21.967	21.8658	21.6461	21.8156	21.6756	21.7635	21.7188	21.2008	20.9708	20.8444	21.1894	21.0447	20.9975	21.3279	21.2633	21.4791	21.9486	22.134	21.858	20.9796	20.9702	21.0378	21.1663	21.2497
1.64336	-0.202751	A0A024RB14;P62854;Q75MH1;Q5JNZ5;Q76N57;Q76N56	40S ribosomal protein S26;Putative 40S ribosomal protein S26-like 1	RPS26;RPS26P11	3	3	31.3	31.3	31.3	13.015	0	9.1479	1128800000	79	23.0311	23.0009	23.2088	22.7603	22.7221	22.7325	22.5943	22.7819	22.6362	22.8772	23.0903	23.144	23.3439	23.2357	22.8721	22.9906	23.0314	23.0402	22.6917	22.7166	22.9371	23.012	22.9642	23.0724	23.0603	22.9855	22.8862	23.029	23.1123	23.1651	22.7326	22.7165	22.6945	22.7281	22.8375
2.997	-0.652108	P42677;Q5T4L4	40S ribosomal protein S27	RPS27	5	3	40.5	40.5	15.5	9.461	0	14.707	641520000	63	21.5909	21.6889	21.6723	22.2567	22.1661	22.1641	22.1173	22.1479	22.3194	22.8496	23.0365	22.9542	23.2627	22.9072	22.7449	22.1255	22.0805	22.2408	22.19	22.322	22.1766	21.0326	21.3046	21.4448	21.8399	21.9665	22.0972	22.4225	22.2124	22.0362	22.0798	21.688	21.953	22.231	21.8159
1.28064	-0.437446	H0YMV8;Q71UM5;C9JLI6;A4D1G5;C9J1C5	40S ribosomal protein S27;40S ribosomal protein S27-like	RPS27L;LOC392748	2	2	34	13	13	11.345	0	9.9479	224730000	15	20.5238	20.6264	20.4635	NaN	NaN	NaN	20.9029	20.7621	NaN	21.4066	21.7409	21.8337	21.004	NaN	NaN	21.3699	21.1252	20.8679	NaN	NaN	NaN	NaN	NaN	20.1765	NaN	NaN	20.1635	NaN	21.377	NaN	NaN	NaN	20.7264	20.753	20.6325
0.238606	-0.208498	B2R4R9;P62857	40S ribosomal protein S28	RPS28	4	4	50.7	50.7	50.7	7.8409	0	17.886	2693400000	116	24.2689	24.0947	23.688	24.5929	25.2651	25.1342	25.4483	25.1649	24.7483	25.2152	24.8019	24.8518	24.8068	25.1626	24.6981	24.8042	25.0321	25.1027	24.8342	24.8508	24.7878	24.9477	24.9032	24.7492	24.601	24.5122	24.581	25.342	25.3572	25.0458	21.8826	24.7799	25.0216	25.0831	25.0028
1.21371	0.372344	P62273;A0A087WTT6	40S ribosomal protein S29	RPS29	2	2	33.9	33.9	33.9	6.6767	0	4.4215	130020000	14	19.6926	19.4974	NaN	NaN	19.7509	19.7452	19.7694	NaN	19.6725	18.8756	NaN	19.8044	NaN	19.9197	NaN	20.0425	NaN	20.0405	NaN	19.6877	19.594	19.9362	19.8137	19.9076	NaN	NaN	19.74	20.1813	20.2199	20.0462	19.913	20.0626	NaN	20.1559	19.993
4.23361	-0.499333	P23396;Q53G83;E9PL09;E9PPU1;H0YCJ7;F2Z2S8;H0YEU2;H0YF32;Q9NQS8;A7E2S3;E9PK82;E9PJH4;E9PQ96;E9PSF4;E9PQX2;E9PJN9;C5HAK8;A3FCB9;A0A1L4AMP9;H0YES8	40S ribosomal protein S3	RPS3	20	20	64.2	64.2	64.2	26.688	0	50.44	3531000000	330	24.5352	24.67	24.6361	24.6393	24.5738	24.5381	24.8328	24.9238	24.9046	24.944	24.929	24.9917	24.9842	25.1758	25.1309	24.7803	24.8575	24.9076	24.9556	24.7543	25.0227	24.623	24.676	24.5063	24.7258	24.7044	24.8171	24.828	24.8349	24.7173	24.3248	24.2651	24.2836	24.301	24.3423
0.0320789	-0.0104383	E9PR30;P62861	40S ribosomal protein S30	FAU	2	2	11.2	11.2	11.2	10.905	0	5.8498	619700000	94	21.7115	21.8147	21.9595	22.0182	22.2692	22.0785	22.2644	22.2368	22.2631	22.3805	22.3794	22.2751	22.2609	22.1288	22.2977	22.0012	21.9669	21.9576	21.9509	22.1366	21.9985	21.7385	21.8831	21.751	22.1125	22.5008	22.1813	22.4237	22.2022	22.366	22.0045	21.6402	21.9579	22.1314	22.6747
2.99882	-0.296558	Q6NXR8;P61247;D6RAT0;A8K4W0;D6RG13;D6RB09;H0Y9Y4;D6R9B6;B7Z3M5;E9PFI5;H0Y8L7;D6RAS7;D6RED7;D6RGE0;D6RI02	40S ribosomal protein S3a	RPS3A	15	15	55.3	55.3	55.3	29.975	0	41.135	2726000000	261	23.835	23.8311	23.8179	24.0646	24.3003	24.1518	24.4218	24.2917	24.337	24.4595	24.4234	24.3975	24.6464	24.5838	24.5964	24.2225	24.2872	24.3924	24.396	24.1723	24.3984	24.2913	24.0388	24.2612	24.1413	24.2167	24.11	24.3439	24.242	24.3933	24.1657	24.1325	24.0086	24.0992	24.123
0.950724	-0.135968	Q96IR1;B2R491;P62701;Q53HV1;Q8TD47;B7Z1M6;C9JEH7;A4FU11;Q496E4;P22090;Q53HI6	40S ribosomal protein S4;40S ribosomal protein S4, X isoform	RPS4X	14	14	64.6	64.6	64.6	27.259	0	38.636	1961900000	261	23.1949	23.1855	22.9643	23.0071	23.0796	23.0021	23.6516	23.5418	23.4969	23.405	23.5941	23.4782	23.9272	23.8988	23.9162	23.9206	23.922	24.0006	23.5316	23.6089	23.449	23.5715	23.5957	23.6215	23.9786	23.9223	23.9069	23.7252	23.6164	23.5315	23.7091	23.7639	23.7454	23.5733	23.5607
2.60519	0.499772	Q5ISS5;M0R0F0;Q53G25;A0A024R4Q8;M0R0R2;P46782;M0QZN2;Q59EK8	40S ribosomal protein S5;40S ribosomal protein S5, N-terminally processed	RPS5	8	8	32.9	32.9	32.9	18.692	0	20.287	1612000000	197	23.8892	23.64	23.9669	23.0047	23.0107	22.6753	22.8954	23.2401	22.9523	22.2506	22.26	22.2305	23.0402	23.1346	22.94	23.0313	22.987	22.8856	23.1916	22.9298	22.8068	23.6838	23.535	23.4884	23.0048	23.1063	23.0246	23.0771	23.4242	23.1313	23.2041	23.1518	23.0924	23.2977	23.3095
2.90344	-0.28984	Q96DV6;A2A3R6;P62753;A2A3R5;A2A3R7;Q9BZU1	40S ribosomal protein S6	RPS6	11	11	34.9	34.9	34.9	28.708	0	30.723	1787000000	156	23.3437	23.0782	23.2761	23.4224	23.5315	23.4559	23.734	23.9129	23.7122	24.0495	23.9263	24.0448	24.0109	23.9678	23.9615	23.6736	23.6197	23.5663	23.894	23.8827	23.701	23.3582	23.6058	23.4056	23.6492	23.6698	23.568	23.631	23.7781	23.6077	23.5181	23.5689	23.5356	23.4121	23.4756
0.0156661	0.00781801	P62081;B5MCP9;Q59FS3	40S ribosomal protein S7	RPS7	9	9	40.2	40.2	40.2	22.127	0	25.024	3659900000	149	24.8506	24.9466	24.7546	25.1062	24.9219	25.123	25.0374	24.8549	25.1427	24.1434	25.1327	25.1782	25.0095	24.8182	25.1557	25.2507	25.8747	25.7046	24.449	24.5207	24.4591	25.3677	25.6111	25.4403	25.0303	24.5059	24.6228	25.2286	25.2034	25.3469	24.9313	25.22	25.318	24.986	25.0659
0.704061	-0.0977537	Q5JR94;P62241;Q5JR95;Q9BS10	40S ribosomal protein S8	RPS8	12	12	58.7	58.7	58.7	24.205	0	39.497	4434500000	391	24.4545	24.3916	24.385	24.933	24.8973	24.9101	25.1726	25.1622	25.2216	25.0526	25.1131	25.184	25.1819	25.278	25.2378	24.9664	24.9491	24.8859	25.0958	24.9868	25.0426	24.9519	24.7966	24.9262	25.0235	25.0516	25.0131	25.1605	25.3071	25.0828	24.8125	24.8807	24.7826	24.9688	24.9482
1.91421	-0.235439	A0A024R4M0;P46781;A5D904;B5MCT8;C9JM19;B7Z732;F2Z3C0;A8MXK4	40S ribosomal protein S9	RPS9	14	14	42.3	42.3	42.3	22.591	0	40.329	2694900000	290	24.3251	24.3456	24.4314	24.2126	24.1286	24.2057	24.4945	24.5115	24.6701	24.2638	24.2775	24.2374	24.4855	24.4666	24.3379	23.9813	24.0541	23.9715	24.5265	24.6408	24.6689	24.4617	24.572	24.5345	24.5768	24.5955	24.5359	23.8973	23.8121	23.8048	23.9351	23.9088	24.0768	24.2592	24.1314
0.113896	0.0186617	C9J9K3;A0A024R2P0;A0A0C4DG17;P08865;Q96RS2;A0A024R7P5;F8WD59;A0A024RCF2	40S ribosomal protein SA	RPSA;LOC388524	16	16	71.5	71.5	71.5	29.404	0	55.319	3321100000	383	24.2235	24.075	24.1126	24.199	24.3868	24.3028	24.4284	24.408	24.426	24.2745	24.2384	24.2984	24.3892	24.5533	24.574	24.5679	24.6819	24.6148	24.0681	24.1427	24.2902	24.359	24.2629	24.3841	24.3099	24.2993	24.3726	24.6234	24.4782	24.5885	24.4984	24.4919	24.3237	24.439	24.4844
1.75321	0.588851	A0A024R0A9;A0A024R084;Q9BRK5;H0Y3T6;G3V1E2	45 kDa calcium-binding protein	SDF4	3	3	14.1	14.1	14.1	39.607	0	5.7803	98740000	20	19.2885	19.4843	20.4583	NaN	NaN	NaN	NaN	NaN	NaN	NaN	NaN	NaN	NaN	NaN	NaN	NaN	18.8842	19.0183	NaN	NaN	NaN	19.5724	NaN	20.1246	NaN	19.7718	NaN	19.7979	19.1677	19.445	19.5061	19.4436	19.2958	NaN	19.9672
0	NaN	F5GZI0;B4E2Z3;F5GZS6;J3KPF3;P08195	4F2 cell-surface antigen heavy chain	SLC3A2	1	1	8	8	8	18.95	0.0070989	2.7034	6515300	1	NaN	NaN	NaN	NaN	NaN	NaN	NaN	NaN	NaN	NaN	NaN	NaN	NaN	NaN	NaN	NaN	NaN	NaN	NaN	NaN	NaN	NaN	NaN	NaN	NaN	NaN	NaN	NaN	NaN	NaN	NaN	NaN	NaN	NaN	NaN
3.4854	-0.254824	P49189;B9EKV4;B4DE91;B4DX14;B4DYY1	4-trimethylaminobutyraldehyde dehydrogenase	ALDH9A1	18	18	44.3	44.3	44.3	53.801	0	49.929	1461200000	271	23.4736	23.5647	23.5136	23.5813	23.4359	23.4865	23.6427	23.5954	23.5655	23.4909	23.5165	23.3818	23.5614	23.6828	23.567	23.3661	23.3888	23.3701	23.5455	23.5881	23.5587	23.2007	23.4052	23.0738	23.1862	23.1925	23.2534	23.5009	23.1851	23.1416	23.1159	23.3442	23.2336	23.1412	23.2338
0	NaN	B4DZC3;B3KMC9;Q9H0D6;B4E0B9	5-3 exoribonuclease 2	XRN2	2	2	3	3	3	102.42	0.0034096	2.9058	9194100	5	NaN	NaN	NaN	NaN	NaN	NaN	NaN	NaN	NaN	NaN	NaN	NaN	NaN	NaN	NaN	18.1299	17.6849	NaN	NaN	NaN	NaN	NaN	NaN	NaN	NaN	NaN	NaN	NaN	NaN	NaN	NaN	NaN	NaN	NaN	NaN
0	NaN	Q96E92;B2RA25;A0MZF5;A0A087WXX9;P54646;Q13131	5-AMP-activated protein kinase catalytic subunit alpha-2;5-AMP-activated protein kinase catalytic subunit alpha-1	PRKAA1;PRKAA2	1	1	8.2	8.2	8.2	23.563	0.0098832	2.3917	21456000	7	NaN	NaN	NaN	NaN	NaN	NaN	NaN	NaN	NaN	NaN	NaN	NaN	NaN	NaN	NaN	NaN	NaN	NaN	NaN	NaN	NaN	NaN	NaN	NaN	NaN	NaN	NaN	NaN	NaN	NaN	NaN	NaN	NaN	NaN	18.1815
1.02048	0.585814	Q6NZX3;Q53Z63;B2RBH2;P21589;B3KQK1;H0Y7R7;Q96B60;H0Y3X5	5-nucleotidase	NT5E	10	10	28.9	28.9	28.9	63.307	0	23.23	539490000	118	22.1865	22.0724	21.9362	21.9495	21.8528	21.8593	21.8863	22.01	21.9129	21.1773	21.2066	20.973	21.3508	21.3712	21.3084	20.2948	19.9744	20.1514	22.069	22.0613	22.1372	21.6674	21.7986	21.7175	21.9246	21.887	22.0547	20.3537	20.1661	20.6581	22.2703	21.8333	22.0634	21.923	21.8313
0	0.579248	A7E261;O14841	5-oxoprolinase	OPLAH	2	2	2.6	2.6	2.6	137.43	0.0020305	3.1521	10765000	5	NaN	NaN	NaN	NaN	NaN	NaN	17.9458	NaN	17.391	NaN	17.5166	NaN	NaN	17.4658	17.3853	NaN	NaN	NaN	NaN	17.6745	NaN	NaN	NaN	NaN	NaN	NaN	NaN	NaN	18.0352	NaN	NaN	NaN	NaN	NaN	NaN
1.7669	0.784232	P10809;A0A024R3X4;B3GQS7;B7Z597;B7Z5E7;B7Z4F6;Q53SE2;B7Z532;E7ESH4;E7EXB4;B9VP19;B9VPB4;Q53QD5;A0A0S2Z415;C9JL25;C9JL19;B9VP24;C9JCQ4	60 kDa heat shock protein, mitochondrial	HSPD1	32	32	54.3	54.3	54.3	61.054	0	108.24	7067400000	655	26.143	26.1231	26.0934	25.7985	25.699	25.7708	24.5846	24.5388	24.584	24.9029	24.9927	24.9879	24.7331	24.7572	24.8867	24.1573	24.1278	24.0568	25.698	25.7437	25.716	25.4554	25.4227	25.4848	25.259	25.2767	25.301	24.4275	24.2723	24.3586	26.0203	25.8561	25.9142	25.9094	25.9382
0.769422	0.180471	A0A024R983;P10155;H0Y9N5;B3KN94	60 kDa SS-A/Ro ribonucleoprotein	TROVE2	7	7	16	16	16	60.67	0	19.08	333380000	78	21.0243	20.7493	20.9159	20.5981	20.9007	21.0257	20.9474	20.9012	20.4572	20.6039	20.6443	20.5028	20.893	20.7203	21.4113	21.2807	21.2129	21.1426	20.7323	20.8907	20.9901	21.1172	21.1719	21.2609	20.7999	20.9773	21.1934	21.1691	21.1988	21.0107	20.8722	20.8611	21.3871	21.1588	21.1206
6.1655	-0.576751	P05388;A8K4Z4;A0A024RBS2;Q53HW2;Q53HK9;F8VWS0;Q6NSF2;F8VU65;B4E3D5;F8VW21;G3V210;F8VPE8;F8VRK7;F8VQY6;Q8NHW5;F8VZS0;F8VWV4;F8VS58;Q3MHV2;F8W1K8	60S acidic ribosomal protein P0;60S acidic ribosomal protein P0-like	RPLP0;RPLP0P6	12	12	50.8	50.8	50.8	34.273	0	43.307	2628300000	332	24.2726	24.2005	24.1688	24.1618	24.2684	24.2356	24.4532	24.5344	24.5325	24.4862	24.4062	24.4828	24.6772	24.5913	24.5943	24.5349	24.4255	24.5256	24.237	24.3374	24.2856	24.1632	24.1308	24.1736	24.2845	24.2712	24.3088	24.1356	24.1508	24.2211	23.6258	23.7008	23.9784	23.8816	23.9641
1.93883	0.981356	Q7Z612;Q6ICQ4;A0A024R608;P05386;Q6FG99	60S acidic ribosomal protein P1	RPLP1	2	2	52.2	52.2	52.2	11.399	0	25.645	2305800000	75	23.7138	23.621	24.1541	23.9165	23.1333	23.2398	23.5075	23.2191	23.2201	22.3779	22.3008	22.1059	22.606	22.5672	22.8775	24.2565	24.3576	24.6163	23.4326	23.287	23.1494	24.1128	23.8542	23.9923	22.9403	23.1146	22.8074	24.3913	24.3976	24.3164	23.9165	23.5731	24.1312	23.8965	24.1686
1.07613	-0.214144	P05387;A0A024RCA7;H0YDD8	60S acidic ribosomal protein P2	RPLP2	9	9	80.9	80.9	80.9	11.665	0	49.53	5881600000	372	25.0485	25.1991	25.0967	25.716	25.7579	25.5971	25.5868	25.6379	25.5855	25.7129	25.8002	25.8276	25.5677	25.5315	25.5744	25.3183	25.3093	25.3977	25.3658	25.4615	25.4586	25.13	24.9928	25.1172	24.4454	24.6991	24.7201	25.7261	25.6227	25.6941	24.9555	25.1059	25.0272	25.2331	25.3397
0.261479	0.139763	Q5ISS7;X1WI28;X5D2T3;P27635;F8W7C6;A0A087WV22;X5D7P1;H7C123;H7C2C5;X5D2W5;A6QRI9;Q96L21;B8A6G2	60S ribosomal protein L10	RPL10	10	10	52.9	52.9	52.9	21.883	0	26.691	786690000	99	21.9122	21.9445	21.824	20.5763	21.3312	20.7126	21.8958	20.2506	21.8688	22.4902	22.4365	22.62	22.4621	21.5103	21.2167	23.1543	22.8422	22.8274	21.7484	NaN	21.3637	22.2751	22.2888	22.1479	22.0654	22.0385	22.3923	22.765	22.2578	22.5686	22.6157	22.7898	22.9159	22.3123	22.3845
1.87943	0.12509	P62906;Q1JQ76;A0A024RCW3	60S ribosomal protein L10a;Ribosomal protein	RPL10A	9	9	40.6	40.6	40.6	24.831	0	24.109	2163000000	252	23.5913	23.4591	23.5085	23.6186	23.6827	23.5767	24.0059	23.898	23.9189	23.8364	23.8696	23.9019	23.8903	23.9423	24.0297	23.836	23.8633	23.8707	23.8576	23.7463	23.8851	24.032	23.9482	23.9573	23.8692	23.8318	23.74	23.9585	23.9074	23.8283	24.117	24.0796	24.104	24.0216	24.2095
2.92963	-0.566524	Q5VVD0;P62913;Q08ES8;Q5VVC9;Q5VVC8	60S ribosomal protein L11	RPL11	5	5	26.4	26.4	26.4	20.252	0	11.494	1084700000	85	22.9728	23.0398	23.012	22.7581	22.9166	22.8504	23.3119	23.3294	23.4182	23.5842	23.3688	23.2141	23.5342	23.5678	23.4427	23.0263	23.0871	23.2711	22.9938	23.0368	23.1399	22.9487	22.8291	22.6247	23.1762	23.2342	23.2657	23.0418	23.4035	23.3009	22.538	22.4341	22.6356	22.4143	22.491
4.71163	-0.743116	P30050;Q59FI9;D3DS95;Q76P68	60S ribosomal protein L12	RPL12;hCG_21173	6	6	54.5	54.5	54.5	17.818	0	21.817	1589300000	211	23.3077	23.6416	23.6691	23.46	23.4173	23.232	23.7335	23.7631	23.684	23.7042	23.7795	23.831	23.7991	24.0103	23.875	23.8641	23.9198	23.8885	23.4979	23.3477	23.4751	23.4889	23.4401	23.3247	23.8101	23.8266	23.9123	23.425	23.6243	23.4868	22.7699	22.6825	22.6183	23.1768	23.0765
0.510295	-0.0733543	Q6NZ55;A8K4C8;P26373;J3QSB4;H3BTH3;B4DGL7;O60250;J3KS98;H3BUK8	60S ribosomal protein L13	RPL13	11	11	41.7	41.7	41.7	24.265	0	34.677	2769500000	244	23.9774	23.8629	23.7057	24.4203	24.4098	24.3487	24.5028	24.4934	24.4809	24.8507	24.6661	24.6154	24.7669	24.6421	24.8015	24.4596	24.4704	24.377	24.3665	24.3469	24.5692	24.2799	24.2458	24.3535	24.4609	24.4657	24.3317	24.6748	24.7409	24.7154	24.4911	24.4141	24.4787	24.4033	24.4832
1.38134	-0.287766	Q5QTS3;Q53H34;P40429;Q9BSQ6;M0QYS1;Q5ISS6;B4DNC8;Q6NVV1;M0QZU1;A0A096LPE0	60S ribosomal protein L13a	RPL13A	8	3	37.9	37.9	14.3	23.662	0	21.753	868130000	132	22.5337	22.4216	22.24	22.7506	22.4417	22.7516	22.5484	22.8528	22.8241	23.4705	22.6149	22.5711	22.7604	22.78	22.9917	22.3852	22.7698	22.6768	22.5479	22.6534	22.9902	22.7818	22.5764	22.975	22.5806	22.4288	23.1571	22.6282	22.3787	22.6385	22.3853	22.1471	22.1565	22.8256	22.5769
0.104786	0.0670478	Q6IPH7;E7EPB3;A0PJ62;B7Z6S8;A8K3Q9;A8K7N0;P50914	60S ribosomal protein L14	RPL14	5	5	26.4	26.4	26.4	23.787	0	16.294	925780000	123	22.5204	22.5175	22.8023	22.2549	22.3342	22.0846	22.6758	22.5994	22.6203	22.8792	22.4279	22.5203	22.0636	21.9873	22.0133	21.3213	21.7579	21.4223	22.4962	22.6548	22.559	22.6932	22.5542	22.626	22.8496	23.0891	22.9355	21.6256	21.3222	21.4083	22.7604	22.4313	22.5085	22.2974	22.2661
2.93887	-0.559487	A0A087WXM6;J3QQT2;J3KRX5;A0A024R261;A0A0A6YYL6;P18621;J3QLC8;A0A0A0MRF8;J3KRB3;A0A087WWH0;J3QS96;A0A087WY81;J3KSJ0;A4D1R6;A4D1R5	60S ribosomal protein L17	RPL17;hCG_24487;RPL17-C18orf32	9	1	47.3	47.3	5.9	19.586	0	24.816	801430000	138	22.7372	22.8323	22.535	22.3539	22.4697	22.2813	22.3545	22.4003	22.3233	22.9011	23.17	23.121	22.8766	22.5428	22.6075	22.5753	22.5314	22.1798	22.431	22.1286	22.4843	22.3187	22.2475	22.2059	21.8912	22.4076	22.1871	22.5421	22.4461	22.5534	21.8627	21.8498	22.0352	21.9698	22.0419
1.06206	-0.229301	G3V203;A0A024QZD1;J3QQ67;Q07020;Q0QEW2;H0YHA7;F8VYV2;B4DDY5;A0A075B7A0;F8VUA6;F8VXR6	60S ribosomal protein L18	RPL18	9	9	40.9	40.9	40.9	18.756	0	30.01	2468600000	226	23.65	23.4221	23.7617	24.0927	24.1039	24.1602	24.3865	24.4571	24.3456	24.2691	24.2793	24.2549	24.6572	24.6095	24.5626	23.7681	23.7078	23.8486	24.2391	24.2531	24.3016	24.1511	24.0737	24.1854	24.2945	24.3941	24.4148	23.8078	24.0083	24.0852	24.0121	23.9957	24.0918	24.006	23.9999
0.721051	-0.123827	M0R3D6;M0R1A7;M0R117;B4DM74;B2R4C0;Q02543;B4DM94;B4DUV3;Q53HD3;Q32XH3;M0R0P7;Q76N54	60S ribosomal protein L18a	RPL18A	9	9	40.4	40.4	40.4	16.714	0	18.574	1263400000	136	22.995	22.9969	22.9862	22.9805	23.0593	22.8181	23.1762	23.2836	23.2681	23.3288	23.3969	23.2664	23.1949	23.1044	23.1311	23.2828	23.1736	23.1891	23.1747	23.1672	23.3005	23.2708	23.3159	23.1288	23.123	22.8985	22.9633	23.2081	23.4496	23.3598	22.9136	22.8252	22.7114	23.0336	23.1325
0.484626	0.0916169	Q6IAX2;P46778;G3V1B3;M0R181;Q59GK9;M0R3I5	60S ribosomal protein L21	RPL21	5	5	38.1	38.1	38.1	18.565	0	10.19	1339900000	84	22.7456	22.9818	22.7907	22.7536	22.3448	22.4797	22.8499	22.9939	22.7618	22.7033	23.0952	23.2496	23.3489	23.2542	23.1289	23.5317	23.2457	23.2873	23.273	23.6995	22.6831	22.9535	23.1303	22.9117	22.9229	22.5399	22.7616	23.3242	23.4055	23.2831	23.3105	23.4136	23.4661	23.2594	23.264
0.421038	-0.0865186	Q7Z4W8;P35268;K7EP65;K7EKS7;K7ELC4;K7EMH1;K7ERI7;K7EJT5	60S ribosomal protein L22	RPL22	5	5	41.4	41.4	41.4	14.818	0	20.862	1512100000	123	22.1602	22.5114	22.4192	23.5929	23.7077	23.6354	23.4238	23.3069	23.2874	23.5612	23.6038	23.6479	23.6949	23.525	23.821	23.3905	23.6092	23.4967	23.1805	23.2978	23.1147	23.1796	23.2714	23.2183	23.1385	23.1278	23.2026	23.7634	23.799	23.8738	23.246	23.1918	23.4391	23.5517	23.2296
0.370305	-0.0996297	Q9BTQ7;A0A024R1Q8;P62829;J3KTJ3;C9JD32;J3KT29;B9ZVP7;J3QQT9;A4D142	60S ribosomal protein L23	RPL23	5	5	41.8	41.8	41.8	14.149	0	13.013	738860000	64	22.6222	22.2145	22.4777	21.643	21.9213	21.8667	22.0433	21.8555	21.9378	22.2479	22.3386	22.1028	22.5446	22.4047	22.4368	22.4196	22.4949	22.7091	22.6133	22.48	22.4356	22.0264	22.0211	21.9575	22.7326	22.832	22.5627	21.8398	21.9613	22.0704	22.2372	22.8612	22.3778	22.5403	22.355
1.84819	-0.298187	K7EMA7;H7BY10;K7EJV9;K7ERT8;A8MUS3;P62750;B9EJE3	60S ribosomal protein L23a	RPL23A	5	5	48.6	48.6	48.6	7.9232	0	11.109	1427200000	85	22.6382	23.0536	22.9391	23.2455	23.4385	23.4488	23.0409	23.1421	23.1145	23.5295	23.8179	23.8486	23.621	23.5793	23.573	23.4442	23.2898	23.568	23.1079	22.9031	23.0966	22.9748	23.092	23.0601	23.039	22.9668	23.0135	23.7613	23.5846	23.5091	23.0011	23.1587	23.1862	23.0203	23.0315
3.60761	0.358086	C9JXB8;C9JNW5;V9HW01;P83731	60S ribosomal protein L24	RPL24;HEL-S-310	6	6	41.3	41.3	41.3	14.369	0	17.072	696600000	112	22.0049	22.2406	22.2449	21.661	21.7012	21.758	21.9387	21.9272	21.9623	22.1657	22.0738	22.1207	21.6244	21.9708	21.8686	22.0957	21.9529	22.1736	22.1134	21.9613	22.1837	22.4694	22.5145	22.6334	22.5113	22.4654	22.3372	22.1601	22.2621	22.1157	22.4518	22.5232	22.4537	22.4042	22.4231
0.228536	0.0998088	J3KTJ8;J3QRI7;J3QQQ9;J3QQV1;E5RIT6;Q6IBH6;Q9UNX3;P61254;J3QRC4;A0A024RBF6;E5RHH1;J3KSS0;J3KS10	60S ribosomal protein L26-like 1;60S ribosomal protein L26	RPL26;RPL26L1;hCG_26523	9	9	43.8	43.8	43.8	11.498	0	19.403	590540000	59	NaN	NaN	22.0489	22.0516	22.2359	22.3108	22.0699	21.702	22.1942	22.1855	22.3697	22.3989	20.7254	21.838	22.115	21.7164	21.9051	22.0404	22.3947	NaN	NaN	21.6561	21.9141	21.9877	22.0664	22.0925	22.6618	22.1387	22.1867	22.3945	22.0476	21.9676	21.9624	21.7858	21.6897
2.09525	-0.20875	E4W6B6;B2R4D8;A0A024R1V4;P61353;K7ELC7;K7EQQ9;K7ERY7;Q6LCU2	60S ribosomal protein L27	RPL27	7	7	53.2	53.2	53.2	14.257	0	23.568	1793800000	150	23.3504	23.4194	23.587	23.6528	23.6861	23.5111	23.7778	23.7421	23.7033	23.821	23.7731	23.8219	23.6733	23.7949	23.7302	23.3381	23.8035	23.8208	23.7127	23.7476	23.5699	23.6234	23.3669	23.6977	23.6808	23.5708	23.5352	23.6396	23.6021	23.6047	23.4117	23.2753	23.4543	23.7246	23.4621
4.16057	-0.8226	Q6NZ52;P46776;E9PJD9;Q9BQQ5;E9PLL6;Q5IST3;E9PLX7	60S ribosomal protein L27a	RPL27A;L27a	7	7	38.5	38.5	38.5	16.478	0	19.204	1184900000	54	22.5448	22.7788	22.6697	22.9875	22.8625	NaN	23.0745	23.0848	22.9194	23.4061	23.456	23.5515	23.5677	23.6942	23.8405	22.8515	22.7716	22.8999	22.9371	23.2211	NaN	22.5948	22.9487	22.4351	22.9568	22.8493	23.0126	22.6087	22.6511	22.843	22.4002	22.2163	22.1818	22.8371	22.3615
1.73827	-0.453815	H0YMF4;H0YKD8;P46779;H0YLP6;Q59F34	60S ribosomal protein L28	RPL28	8	8	51.8	51.8	51.8	12.39	0	16.368	976010000	76	22.5816	22.4399	22.6192	22.6416	22.6643	22.7015	23.1048	23.0381	23.2581	23.434	23.111	23.2541	23.0783	23.0644	23.0315	22.2512	22.2354	22.5555	22.8123	23.1884	23.1232	22.245	22.2433	22.2899	22.5642	22.7735	22.8237	22.2996	22.2996	22.4934	22.8112	22.7257	22.7607	22.3462	21.9809
1.22227	0.123053	A0A024R326;Q6IPI1;P47914	60S ribosomal protein L29	RPL29	2	2	10.2	10.2	10.2	17.553	0	6.1441	684960000	40	22.1112	NaN	NaN	NaN	NaN	NaN	NaN	NaN	NaN	NaN	22.3749	22.4165	NaN	NaN	22.2972	22.0575	22.0624	22.2	NaN	NaN	22.4625	22.2908	NaN	22.1803	NaN	NaN	NaN	22.3571	22.2682	22.3546	22.3099	22.5225	22.3992	22.3926	22.2714
3.84211	-0.401796	P39023;Q8TBW1;Q96QL0;B3KS36;Q9NY85;G5E9G0;Q49AJ9;Q9BT63;B5MCW2;H7C422;H7C3M2;B4DN06;F8WCR1;B2R7Y3;Q92901	60S ribosomal protein L3	RPL3;rpl3	16	16	36.2	36.2	36.2	46.108	0	42.313	2967400000	277	23.8003	23.9641	23.8682	24.2396	24.1815	24.3184	24.3353	24.5264	24.4174	24.6126	24.7144	24.5519	24.7142	24.8049	24.7	24.4933	24.3613	24.4863	24.4568	24.3903	24.3941	24.0616	23.9351	24.0219	24.046	24.1387	24.1622	24.3844	24.4597	24.4789	23.9256	24.0427	24.0303	24.1871	24.1479
2.65632	-0.311655	E5RI99;A0A024R9D3;P62888;A0A0B4J213;E5RJH3;A0A0C4DH44	60S ribosomal protein L30	RPL30	5	5	58.8	58.8	58.8	12.656	0	14.871	1609500000	119	23.4624	23.4061	23.4166	23.7549	23.5665	23.6213	23.3105	23.779	23.5813	23.6946	23.5844	23.8143	23.9017	23.9685	23.9793	23.5049	23.731	23.5904	23.6127	23.5453	23.5486	23.6624	23.3867	23.4219	23.7552	23.5423	23.4065	23.774	23.5744	23.5833	23.3688	23.1425	23.2467	23.4308	23.3885
0.0408017	0.0112957	B2R4C1;P62899;H7C2W9;C9JU56;B7Z4E3;B7Z4C8;B8ZZK4;Q76N53	60S ribosomal protein L31	RPL31	5	5	40	40	40	14.495	0	11.259	1213000000	67	22.7153	22.8192	23.0694	22.8892	22.9354	22.954	22.7827	22.7676	22.9117	23.2309	23.0632	23.2812	23.3521	23.3863	23.1802	23.2811	23.42	23.4526	23.0714	22.6874	22.7274	22.7702	22.9303	23.0215	22.6519	22.8695	22.7688	23.5653	23.6138	23.6917	23.266	23.0562	22.8845	23.2581	23.2507
0.556073	0.111031	D3YTB1;A0A024R2G7;F8W727;P62910;A0A090N8E7	60S ribosomal protein L32	RPL32	6	6	41.4	41.4	41.4	15.616	0	14.629	612060000	75	21.6968	21.7137	21.7564	21.9089	21.7705	21.7685	21.9663	22.008	21.9887	22.2736	22.1492	22.0996	22.1465	22.1691	21.9982	22.4104	22.4725	22.3316	21.8765	21.5233	21.8462	22.1144	22.3441	22.0831	21.3212	21.7346	21.6599	21.9759	22.2945	22.1581	22.7211	22.4626	22.3863	22.2076	22.6967
2.40718	-0.711201	P49207;A0A024RDH8;Q5MK14	60S ribosomal protein L34	RPL34	4	4	21.4	21.4	21.4	13.293	0	8.5765	511940000	74	21.3749	21.9337	21.3611	21.9828	22.4027	22.3396	22.4811	22.5041	22.723	23.0661	22.8815	22.8428	22.6304	22.3789	22.2372	21.73	21.7403	21.6929	NaN	22.4961	22.2591	21.758	21.8384	21.6479	22.5417	22.5958	22.3709	21.896	21.8763	22.1371	21.4823	21.6479	21.9316	21.3627	21.1803
0.465181	0.0545277	P42766;F2Z388;A0A024R866;A4D2M5	60S ribosomal protein L35	RPL35	5	5	30.1	30.1	30.1	14.551	0	15.243	840790000	124	22.5897	22.6003	22.5033	22.568	22.6105	22.4899	22.5845	22.457	22.4772	22.5231	22.4316	22.6898	22.4502	22.3779	22.6636	22.3707	22.3363	22.343	22.815	22.6024	22.8406	22.4934	22.4258	22.5352	22.8358	22.8783	22.8257	22.5955	22.5473	22.6461	22.5015	22.3331	22.5798	22.3833	22.5395
4.55982	-0.527337	P18077;F8WBS5;F8WB72;C9K025	60S ribosomal protein L35a	RPL35A	6	6	29.1	29.1	29.1	12.538	0	10.509	501870000	74	22.0267	21.4851	22.122	21.1299	21.146	21.2644	21.4071	21.5234	21.5872	22.2762	22.04	22.3443	22.1138	22.1873	22.2826	21.9558	22.0203	22.057	21.8431	21.5702	21.8006	21.5848	21.3837	21.2848	21.6493	21.4791	21.7409	21.598	21.7017	21.985	21.2414	21.4837	21.7277	21.868	21.3537
0.319954	0.0941567	Q9Y3U8;J3QSB5	60S ribosomal protein L36	RPL36	4	4	21.9	21.9	21.9	12.254	0	13.64	468480000	74	21.7936	21.8274	21.9395	21.4294	21.4415	21.1443	21.4479	21.8228	21.5263	21.8964	21.8639	21.795	21.7164	21.8338	22.0418	21.1428	21.767	21.7949	21.4581	21.2636	21.2316	21.4375	21.3373	21.6567	21.2509	21.2836	21.4661	22.1234	21.9293	22.1574	21.5492	21.4742	21.5057	22.0095	21.7193
1.60477	-0.429131	B2R4V2;Q969Q0;H0Y5B4;H7BZ11;J3KQN4;P83881;R4GN19	60S ribosomal protein L36a-like;60S ribosomal protein L36a	RPL36AL;RPL36A;RPL36A-HNRNPH2	4	4	25.5	25.5	25.5	12.527	0	11.92	634520000	68	21.9636	21.6114	21.7669	22.525	22.3779	22.3442	22.3706	22.4536	22.4952	22.8	22.7235	22.679	22.8598	22.5977	22.5757	22.141	21.9067	22.2412	22.3293	22.3551	22.5588	21.8897	21.7881	22.0543	21.9571	21.9309	22.0242	22.5334	22.3944	22.7756	21.6278	21.8469	21.9926	22.0148	21.6819
2.33778	-0.439375	C9J4Z3;P61513;G5E9R3;M0R0A1;Q6P4E4;E9PEL3;M0R2L6;A6NKH3	60S ribosomal protein L37a;Putative 60S ribosomal protein L37a-like protein	RPL37A;RPL37AP8	2	2	38.2	38.2	38.2	7.624	0.0010741	3.7939	395820000	34	21.0128	21.2309	21.1408	21.5123	21.5944	21.5448	21.8471	21.7602	21.8608	21.9876	22.0714	22.1391	21.9932	21.8243	21.7608	21.4651	21.67	21.8086	21.6497	21.5637	NaN	21.1467	21.0578	21.1617	21.2848	21.396	21.5966	21.8349	21.9099	21.7867	21.1683	21.0026	21.1517	21.3477	21.1806
0.218387	0.0530633	A0A024R8P8;P63173;J3KT73;J3QL01;J3KSP2	60S ribosomal protein L38	RPL38	6	6	54.3	54.3	54.3	8.2178	0	15.724	852290000	156	22.3709	23.022	22.8714	22.499	22.421	22.3419	22.2377	22.5117	22.2111	22.3783	22.538	22.4518	22.3332	22.4263	22.5726	22.537	22.6363	22.4849	21.7217	21.7957	21.8149	22.3278	22.4305	22.344	22.3345	22.2698	22.2671	23.0796	22.6873	22.7392	22.3203	22.0701	22.4491	22.6022	22.4317
0.0837358	0.0161018	P36578;Q59GY2;B4DMJ6;Q53G74;H3BM89;B4DMJ2;B4DFI6;H3BTP7;H3BU31;B4DP82	60S ribosomal protein L4	RPL4	20	20	42.4	42.4	42.4	47.697	0	59.42	3666600000	361	24.3102	24.2497	24.4026	24.3104	24.3846	24.4517	24.6184	24.6744	24.5317	24.6212	24.6489	24.5641	24.954	24.7157	24.6302	24.709	24.7849	24.7377	24.4197	24.5608	24.5205	24.6019	24.5119	24.494	24.4109	24.4102	24.3778	24.8439	25.0769	24.8211	24.5321	24.5648	24.6661	24.5653	24.6115
0.381951	-0.0741817	B3KTM6;A2RUM7;P46777;Q59GX9;Q5T7N0;Q9BUV4	60S ribosomal protein L5	RPL5	9	9	44.1	44.1	44.1	28.044	0	22.679	1665500000	163	22.8477	23.0095	22.3021	23.3623	23.3966	23.3802	23.2847	23.4411	23.3416	23.5134	23.5186	23.5475	23.9996	23.4539	23.6003	23.886	23.7858	23.8482	23.2462	23.1317	23.1996	23.467	23.357	23.472	23.0777	23.1211	22.9478	23.7401	23.7051	23.8998	23.6897	23.2845	23.5577	23.4811	23.5043
3.59948	-0.308371	Q8TBK5;Q8N5Z7;A0A024RBK3;Q9HBB3;Q02878;B2R4K7;B4DRX3;F8VZ45;U3KQR5;F8VR69;F8VZA3;F8VWR1;F8VU16	60S ribosomal protein L6	RPL6	14	14	46.2	46.2	46.2	32.741	0	63.717	2701700000	352	23.6517	23.7395	23.7198	23.9307	23.7426	23.8812	24.1587	24.1914	24.2111	24.4192	24.3651	24.4843	24.5049	24.5889	24.4834	24.4885	24.4749	24.6074	24.1135	24.068	24.088	24.2516	24.3234	24.358	24.3107	24.2705	24.4078	24.364	24.4459	24.3828	24.2041	24.1029	24.106	24.141	23.9321
0.618645	-0.0676354	A0A024R814;P18124;A8MUD9;O95036;C9JIJ5;C9JZ88;REV__U5TT38	60S ribosomal protein L7	RPL7;WUGSC:H_RG054D04.1	18	18	53.3	53.3	53.3	30.438	0	45.214	2646000000	288	24.0651	24.0646	23.9446	24.2103	23.9772	24.0153	24.4086	24.26	24.4174	24.4337	24.1422	24.2775	24.2011	24.0938	24.3894	23.9693	24.1755	24.1817	24.2747	24.4032	24.3581	23.9217	24.0846	24.161	24.0623	24.0669	24.0237	24.228	24.1272	24.1024	23.9578	24.1624	24.1234	24.2562	24.1518
0.258238	-0.0716917	P62424;Q5T8U3;Q9BY74;Q5T8U2	60S ribosomal protein L7a	RPL7A;RP-L7a	18	18	47.7	47.7	47.7	29.995	0	46.778	3407100000	392	24.4912	24.6667	24.4709	24.2988	24.4509	24.3055	24.6894	24.7172	24.7531	24.7792	24.8305	24.6942	24.6581	24.5991	24.4707	24.033	24.1945	24.1328	24.8085	24.7459	24.8684	24.5339	24.5894	24.59	24.6699	24.7913	24.7355	24.1388	24.2711	24.1088	24.6137	24.5688	24.5396	24.4639	24.4933
0.14343	-0.0444467	P62917;E9PKZ0;B4DVG7;E9PKU4;G3V1A1;E9PP36	60S ribosomal protein L8	RPL8	10	10	42.4	42.4	42.4	28.024	0	36.561	1442600000	177	22.8584	22.929	22.8204	23.4563	23.5078	23.4219	23.1826	23.2542	23.1024	23.6118	23.5191	23.5506	23.4343	23.2922	23.5039	22.8808	22.8695	22.7694	23.3159	23.2365	23.3539	23.084	23.1685	23.1685	23.4015	23.6925	23.6481	23.1458	23.1279	23.0391	23.3225	23.4449	23.3754	23.3076	23.1021
0.123157	-0.034668	D6RAN4;Q5IFJ7;Q53Z07;P32969;H0Y9V9;B4E1M5;E7ESE0;B4DLV8;H0Y9R4;Q2NKY6	60S ribosomal protein L9	RPL9	7	7	35.9	35.9	35.9	20.775	0	16.843	511970000	101	21.8424	21.8373	21.5821	20.8889	20.9158	20.7621	21.342	20.8039	20.8555	21.0872	21.09	21.3552	21.5797	21.7856	21.4718	21.6052	21.6383	21.6113	20.2118	20.8412	21.1888	21.734	21.6836	21.6065	21.232	21.4264	21.3762	21.4191	21.8393	21.2609	21.3815	21.3276	21.6308	21.5594	21.3682
2.3457	-0.348863	P52209;B4E2U0;B4DL86;K7EM49;K7EMN2;K7EPF6;A9Z1X1;B4DV68;K7ELN9	6-phosphogluconate dehydrogenase, decarboxylating	PGD	16	16	39.8	39.8	39.8	53.139	0	30.859	1478500000	186	23.5169	23.3957	23.548	23.2992	23.2061	23.2281	23.2169	23.3199	23.2654	23.6563	23.7439	23.4233	23.4974	23.6709	23.7556	23.5203	23.5714	23.5929	23.3492	23.6051	23.1253	23.2917	23.2039	23.2528	23.1546	22.8736	22.8929	23.7694	23.5622	23.2782	22.9487	23.006	22.939	23.1628	23.5024
4.14109	-0.470462	A0A0K0K1K7;O95336;M0R261;M0R1L2;M0R0U3	6-phosphogluconolactonase	PGLS	11	11	56.2	56.2	56.2	27.547	0	32.931	825120000	233	22.3929	22.2653	22.5325	22.6323	22.7775	22.6323	22.9524	22.9599	22.9098	22.6134	22.6105	22.8048	22.7473	22.8765	22.8664	22.6787	22.6526	22.6217	22.6681	22.5629	22.5017	22.721	22.7235	22.6447	22.308	22.4727	22.3502	22.6102	22.4641	22.5806	22.0378	21.9519	22.1733	22.061	22.2267
2.46052	0.34417	A0A024R6R4;P08253;H3BR66;H3BS34;H3BV48;Q2EF79	72 kDa type IV collagenase;PEX	MMP2	14	14	36.4	36.4	36.4	73.881	0	37.954	485580000	103	21.4862	21.7827	21.5804	20.7347	21.2106	21.3916	21.1128	21.4427	21.0978	21.0737	21.3486	21.5301	21.0726	21.2053	21.3644	21.441	21.7197	21.8969	21.1483	21.2856	21.7195	21.576	21.1036	21.3507	21.0433	21.206	21.1754	21.6972	21.7479	21.7439	21.7	21.7485	21.6277	21.6613	21.804
0.204688	0.0157869	V9HWB4;P11021;Q5IST7;B4DEF7	78 kDa glucose-regulated protein	HEL-S-89n;HSPA5	38	37	52.8	52.8	52.8	72.332	0	117.77	22042000000	1557	27.3103	27.2447	27.2373	27.414	27.3745	27.4123	27.2053	27.2454	27.2685	27.2337	27.2752	27.2512	27.259	27.2985	27.214	27.2307	27.1337	27.2032	27.3555	27.4198	27.4096	27.1168	27.1568	27.2192	26.808	26.7965	26.8624	27.3738	27.3517	27.2671	27.1309	27.1982	27.1491	27.2508	27.276
0	NaN	M0R026;A1L0T0;M0R1B5;M0QZX5;E9PJS0;Q59GP4	Acetolactate synthase-like protein	ILVBL	2	2	6.9	6.9	6.9	56.732	0	5.299	31467000	12	19.1712	NaN	18.9721	NaN	NaN	NaN	NaN	NaN	NaN	NaN	NaN	NaN	NaN	NaN	NaN	NaN	NaN	NaN	NaN	NaN	NaN	19.0608	18.933	18.922	NaN	NaN	NaN	NaN	NaN	NaN	NaN	18.8719	NaN	NaN	18.8478
4.8117	1.44734	A0A140VJX1;P24752;H0YEL7;E9PRQ6;E9PKF3	Acetyl-CoA acetyltransferase, mitochondrial	ACAT1	5	5	18.7	18.7	18.7	45.199	0	11.507	198730000	57	20.9637	21.5892	20.7847	19.3652	19.9461	19.3983	NaN	19.1885	18.6258	19.9966	19.8182	19.7524	19.8167	18.8616	18.854	19.1515	19.0567	19.2849	20.5549	20.9075	19.589	20.0162	19.5177	19.9841	20.5207	19.7388	19.2569	NaN	NaN	NaN	20.4254	20.7118	21.2693	21.1429	20.5204
0.0817384	0.070675	H0YDD4;B4DJX1;Q86YI5;A0A024R3D8;P10515;B4DS43;E9PEJ4;Q01991;B4DLQ2;Q16791	Acetyltransferase component of pyruvate dehydrogenase complex;Dihydrolipoyllysine-residue acetyltransferase component of pyruvate dehydrogenase complex, mitochondrial	DLAT	6	6	20	20	20	51.201	0	11.429	128750000	14	19.9562	20.0881	20.065	20.3585	20.1741	19.9956	NaN	NaN	NaN	NaN	NaN	NaN	19.5433	NaN	19.7184	NaN	NaN	NaN	20.3049	20.2495	20.3906	20.2395	19.959	20.0595	20.2243	19.7721	19.8697	NaN	18.7963	NaN	19.9342	19.5789	19.9461	19.8057	19.9089
0.812217	0.209676	D3DSQ1;A8K0B6;Q53H01;B3KUZ6;Q13510;A0A1B0GUW4;A0A1B0GUH5;A0A1B0GTZ5;A0A1B0GTM3;A0A1B0GUA4;A0A1B0GW68;E7EMM4;A0A1B0GUG1;A0A1B0GUE3;A0A1B0GTP7;A0A1B0GV06;B1B5S5;B1B5Q3;B1B5Q8;B1B5S8;B1B5S7;B1B5Q2	Acid ceramidase;Acid ceramidase subunit alpha;Acid ceramidase subunit beta	ASAH1	4	4	10.3	10.3	10.3	60.682	0	9.9842	192660000	59	20.161	20.239	20.0181	20.3402	20.3395	20.1871	20.4835	20.318	20.4475	20.215	20.1873	20.3949	20.0375	19.845	19.8328	20.9459	20.8212	20.5222	20.1675	19.8185	20.1177	20.7771	20.7812	20.7299	NaN	20.0449	NaN	20.6913	20.5282	20.4403	20.5787	20.7624	20.3935	20.3514	20.4129
2.90479	-0.6637	H0YN26;Q6PKH8;Q08AJ6;P39687;Q3KPI8;Q1AHP8;O95626;O43423;H7BZ09	Acidic leucine-rich nuclear phosphoprotein 32 family member A	ANP32A	10	8	49.2	49.2	49.2	19.997	0	30.157	1279800000	180	22.9196	22.5269	22.948	23.3333	23.2358	23.3393	23.2189	23.3378	23.2726	23.5607	23.7116	23.5788	23.5409	23.4659	23.4986	23.4816	23.7333	23.8796	23.0143	23.1165	22.9626	23.0487	22.8729	22.8714	22.0767	21.8724	22.3494	23.6068	23.4386	23.5899	22.4112	22.4941	22.403	22.8185	22.7982
3.04984	-0.53182	Q53F35;Q92688	Acidic leucine-rich nuclear phosphoprotein 32 family member B	ANP32B	4	4	32	20.4	20.4	28.672	0	11.253	309510000	26	20.6153	20.5353	20.5246	21.1626	21.1014	21.1399	21.1124	21.4297	21.2569	21.5451	21.6288	21.5837	21.5602	21.4203	21.4068	21.4689	21.421	21.6266	21.2718	21.0762	21.1941	21.2538	21.16	21.1879	20.3971	20.787	20.7008	21.3763	21.4343	21.3886	20.242	20.8953	21.0002	20.8324	20.7334
0.242519	0.114691	E9PPH5;Q53F20;Q9BTT0	Acidic leucine-rich nuclear phosphoprotein 32 family member E	ANP32E	3	3	26.3	26.3	26.3	13.128	0	8.7714	110160000	35	19.7302	19.7193	19.7596	NaN	NaN	NaN	19.8737	18.8226	NaN	NaN	NaN	19.8011	19.3777	NaN	NaN	NaN	NaN	20.0607	NaN	NaN	NaN	NaN	NaN	NaN	NaN	NaN	NaN	19.4929	20.1688	19.5566	20.2603	19.7049	19.6584	20.1314	19.9495
0.322314	0.251624	B4DZ08;B2RBW5;A0A0K0K1H7;A2A274;Q99798;B4DLY4;B4DJW1;B4DW08;B4DEC3;Q71UF1;O75944	Aconitate hydratase, mitochondrial	ACO2	20	20	38	38	38	83.412	0	58.805	1031000000	218	23.3988	23.4307	23.4218	22.9738	22.9594	23.0169	22.5871	22.3786	22.5029	22.2781	22.4411	22.4768	22.6173	22.514	22.5545	21.2363	21.0109	21.1689	23.3416	23.4424	23.5458	22.8161	22.6358	22.6127	22.853	22.9199	22.6652	21.0343	21.3684	21.3602	22.8401	22.7838	22.7048	22.8615	22.7914
0.188568	0.131625	V9HWB7;P21399;Q59FI0;Q9HBB2;Q7Z2Y2	Aconitate hydratase;Cytoplasmic aconitate hydratase	HEL60;ACO1;IRP1	12	12	20.1	20.1	20.1	98.398	0	26.278	361950000	69	21.7598	21.5877	21.5768	21.1854	21.1301	21.147	21.688	21.1852	19.874	19.8503	20.6914	20.9325	21.0031	20.0415	21.4411	22.1232	21.9735	21.9995	20.5978	19.8933	NaN	21.7364	21.8808	21.449	20.7798	20.1835	21.3346	21.1719	21.438	21.1677	21.3544	21.1826	21.1033	21.4333	21.1225
1.17463	-0.257095	P68032;P68133;B7Z6P1;A8K3K1;Q7Z7J6;A6NL76;B3KUD3	Actin, alpha cardiac muscle 1;Actin, alpha skeletal muscle	ACTC1;ACTA1	5	1	45.6	20.4	7.2	42.019	0	14.778	2996000000	112	23.8274	23.7089	24.0236	24.0702	23.9109	23.9822	24.2629	24.4235	24.328	24.596	24.2452	24.4532	24.6091	24.2824	24.3582	24.7877	24.9568	25.0859	23.6597	23.887	23.8621	23.9736	23.6546	24.0457	24.173	24.3848	24.4451	24.7085	24.1269	24.3693	23.9449	24.3275	24.2833	24.3758	24.1856
1.50884	-0.166791	P60709;Q53GK6;Q53G76;Q1KLZ0;Q53G99;Q8WVW5;B4E335;B4DW52;B7ZAP6;B3KWQ3;Q6PJ43;Q96FU6;A5GZ75;A4UCT3;Q96DE1;F1BXA6;E7EVS6;G5E9R0;C9JZR7;C9JTX5;F8WB63;B8ZZJ2;G8FSY7;Q9UE89;Q9BYX7;L0R5C4;Q562Z7;A0AUL6;Q562L5;Q562N0;Q562N8;Q562S0;Q562X9;Q562M3;Q562M5;Q562R8;Q562P0;Q562N2;Q562Y8;Q562N4;Q562N6;Q562P9;Q562U2;Q562Y6;Q562Z6;Q562V5	Actin, cytoplasmic 1;Actin, cytoplasmic 1, N-terminally processed	ACTB;PS1TP5BP1;ACTG1	30	1	77.3	77.3	4.5	41.736	0	323.31	161600000000	2063	29.853	29.804	29.8392	29.9482	30.0242	29.8359	30.0936	30.0194	30.0852	30.2234	30.2069	30.0952	30.3832	30.3169	30.2807	30.527	30.4579	30.4872	29.8321	29.871	29.8788	29.8554	29.8121	29.852	29.7085	29.8019	29.8087	30.0847	30.0716	30.2047	30.3259	30.3838	30.3435	30.0614	29.9556
0	NaN	P63261;B4E3A4;B4DVQ0;I3L3I0;I3L1U9;K7EM38;I3L3R2;J3KT65;A1E282	Actin, cytoplasmic 2;Actin, cytoplasmic 2, N-terminally processed	ACTG1	1	0	77.3	4.5	0	41.792	0	95.778	3209500000	57	NaN	NaN	NaN	NaN	NaN	NaN	NaN	NaN	NaN	NaN	NaN	NaN	NaN	NaN	NaN	NaN	NaN	NaN	NaN	NaN	NaN	NaN	NaN	NaN	NaN	NaN	NaN	NaN	NaN	NaN	NaN	NaN	NaN	NaN	NaN
0	NaN	D2JYH4;P63267;P62736;B3KW67;B4DUI8;C9JFL5;F6UVQ4;F6QUT6;B7Z6I1;B3KPP5;K4EQ44;K4EP00;K4ENJ5;Q562S2;A0A173GMX0	Actin, gamma-enteric smooth muscle;Actin, aortic smooth muscle	ACTA2;ACTG2	1	0	45.6	2.9	0	42.009	0.0020513	3.3318	23843000	6	NaN	NaN	NaN	NaN	NaN	NaN	NaN	NaN	NaN	NaN	NaN	NaN	NaN	NaN	NaN	NaN	NaN	NaN	NaN	NaN	NaN	NaN	NaN	NaN	NaN	NaN	NaN	NaN	NaN	NaN	NaN	NaN	NaN	18.3119	NaN
0	NaN	Q6FI97;Q53FS0;O96019;C9JQT2;H7C5S0;D3DNS0	Actin-like protein 6A	BAF53A;ACTL6A	2	2	5.6	5.6	5.6	47.38	0.0075223	2.6666	10371000	6	NaN	NaN	NaN	NaN	NaN	NaN	NaN	NaN	NaN	NaN	NaN	NaN	NaN	NaN	NaN	NaN	NaN	NaN	NaN	NaN	NaN	NaN	NaN	NaN	NaN	NaN	NaN	NaN	NaN	19.0432	NaN	NaN	NaN	NaN	NaN
1.14015	-0.116071	P61160;B4DHK9;A0A1B0GWD0;A0A1B0GWH0	Actin-related protein 2	ACTR2	14	4	41.6	41.6	12.2	44.76	0	42.005	956530000	172	22.124	22.083	22.1515	22.6878	22.6634	22.4612	22.7695	22.8005	22.7556	22.8336	22.8754	22.997	22.9118	22.8355	23.1388	22.8047	22.7457	22.8156	22.7024	22.8027	22.7635	22.4105	22.3253	22.6709	22.449	22.249	22.3719	23.011	22.737	22.7927	22.6932	22.7909	22.9218	22.5698	22.6303
0	NaN	V9HVZ6;Q92747;Q53GB6;A0A0K0K1L3;Q59GQ0	Actin-related protein 2/3 complex subunit 1A	HEL-68;ARPC1A	2	2	23.8	9.7	9.7	41.569	0	5.7615	92823000	15	19.6858	19.7422	19.911	NaN	NaN	NaN	NaN	NaN	NaN	NaN	NaN	NaN	NaN	NaN	NaN	NaN	NaN	NaN	NaN	NaN	NaN	NaN	NaN	NaN	NaN	NaN	NaN	NaN	19.2559	NaN	NaN	19.2875	NaN	19.3789	NaN
2.19517	-0.260952	A4D275;O15143;C9J4Z7;F8VXW2;C9JEY1;C9JQM8;C9JFG9;C9J6C8;C9JBJ7;C9K057;C9JTT6;C9JM51;F8WEB3	Actin-related protein 2/3 complex subunit 1B	ARPC1B	15	3	53.5	53.5	8.6	40.949	0	38.491	1752000000	248	23.4696	23.3551	23.3396	23.5725	23.454	23.5828	23.6109	23.8139	23.6564	23.6648	23.755	23.9536	23.7515	23.7923	23.8288	23.4849	23.4148	23.383	23.6096	23.6051	23.7838	23.2473	23.2871	23.2921	23.4634	23.3834	23.5857	23.5696	23.5105	23.6535	23.4306	23.2429	23.2337	23.2674	23.329
4.763	-0.273837	Q53R19;O15144;Q9BXV5;A0A024R408;C9JTV5;G5E9J0;H7C3F9;G5E9S7	Actin-related protein 2/3 complex subunit 2	ARPC2	12	12	34.3	34.3	34.3	34.333	0	27.703	1145300000	179	23.0538	22.8941	23.0958	22.95	22.8338	22.7851	23.1362	22.9618	23.0388	23.1324	23.1478	22.976	23.1595	23.2247	23.2886	22.9519	22.9913	23.048	22.9291	22.9199	22.9827	22.6731	22.768	22.7967	22.9569	22.9885	22.8558	22.8499	22.8095	22.9004	22.7745	22.7171	22.8642	22.8695	22.7516
1.01033	-0.313703	Q2LE71;B2R4D5;O15145;B4DM63;F8VR50;C9JZD1	Actin-related protein 2/3 complex subunit 3	ARPC3	6	6	30.9	30.9	30.9	20.564	0	16.337	821520000	122	22.2635	22.1362	22.4852	22.4165	22.1564	22.426	22.1928	22.2846	22.2347	22.2661	21.9855	22.3021	22.3947	22.8926	22.912	23.0094	22.9437	22.9162	21.5954	22.1696	21.9004	22.3883	22.421	22.3972	22.2211	22.2868	22.1049	22.9412	22.7173	22.7289	22.1011	22.0511	22.1228	22.0955	21.9596
3.4474	-0.215148	F8WCF6;P59998;F8WDD7;A0A0A6YYG9;Q9H7Z5;H7C0A3;R4GN08;F8WDW3;F8WE39	Actin-related protein 2/3 complex subunit 4	ARPC4-TTLL3;ARPC4	7	7	38.7	38.7	38.7	21.058	0	17.974	1275800000	150	23.448	22.8779	22.4534	23.0063	22.8304	23.0419	23.2637	23.268	23.1573	23.213	23.1826	23.1237	23.338	23.2907	23.389	23.3823	23.2478	23.0373	23.0393	23.1856	23.0683	22.9453	23.0649	23.0147	23.136	23.3084	23.2945	23.0775	23.0688	22.9612	22.9329	23.0148	22.9392	23.0087	23.0941
1.3672	0.510908	O15511;B1ALC0;Q6IPM3	Actin-related protein 2/3 complex subunit 5	ARPC5	3	3	43.7	43.7	43.7	16.32	0	21.783	348260000	60	20.6773	21.2484	20.9795	20.1816	20.4927	20.4522	NaN	20.7426	21.1066	20.7787	20.4576	20.7417	20.38	NaN	20.3174	21.6796	21.8273	21.774	20.288	20.2201	20.3479	20.9962	21.3192	21.4293	NaN	21.2539	21.6494	21.5811	21.8986	21.7826	21.2909	21.3193	21.3169	21.5709	21.3567
0	NaN	A0A024R897;B3KPC7;Q9BPX5	Actin-related protein 2/3 complex subunit 5;Actin-related protein 2/3 complex subunit 5-like protein	ARPC5L	2	2	33.3	33.3	33.3	16.941	0	4.5041	24279000	6	NaN	NaN	NaN	NaN	NaN	NaN	NaN	NaN	NaN	NaN	NaN	NaN	NaN	NaN	NaN	NaN	NaN	NaN	NaN	NaN	NaN	NaN	NaN	18.2366	NaN	NaN	NaN	NaN	NaN	NaN	NaN	NaN	NaN	NaN	NaN
1.96426	-0.156169	P61158;A0A024RAI1;B4DXW1;Q59FV6;B4DT29;B4DTI0;B4E1U3;Q9P1U1;B7Z9W3;Q59GD5;F8WDR7;F8WEW2;F8WE84;C9IZN3;A0A0A0MTI9;B3KM55;Q9C0K3;H7C4J1	Actin-related protein 3	ACTR3	20	20	54.8	54.8	54.8	47.371	0	53.131	2483400000	392	24.2051	24.0847	24.0906	23.8898	24.0455	23.88	23.9886	24.0485	24.0842	24.0247	24.1861	24.0652	24.3894	24.1815	24.2134	24.2375	24.258	24.4197	23.9774	23.8459	24.0311	23.8908	23.8726	23.9339	23.733	23.7555	23.5776	24.0052	24.0841	23.9955	24.0546	24.0169	23.9158	24.0808	24.1812
0.31711	-0.103757	Q6IBA2;Q59G24;P53999;B7Z1Z0;Q6E433	Activated RNA polymerase II transcriptional coactivator p15	PC4;SUB1	6	6	37.8	37.8	37.8	14.395	0	18.734	828760000	112	22.1755	22.3598	22.0779	22.4537	22.5639	22.6772	22.6623	22.4634	22.4972	22.7324	22.4614	22.3906	22.3766	22.5819	22.7212	22.8759	22.7565	22.8689	21.9534	22.149	22.3428	22.5957	22.4527	22.6671	22.2464	21.9993	22.1049	23.0348	22.986	23.102	22.4436	22.25	22.3363	22.2547	22.2213
0	NaN	H0YJ63;G3V438;H0YJG7;O95433	Activator of 90 kDa heat shock protein ATPase homolog 1	AHSA1	3	3	41.1	41.1	41.1	10.031	0	15.097	78997000	24	19.9934	20.3625	19.9685	NaN	NaN	NaN	NaN	NaN	NaN	NaN	NaN	NaN	NaN	NaN	NaN	NaN	NaN	NaN	NaN	NaN	NaN	20.3922	20.3121	20.2321	NaN	NaN	NaN	NaN	NaN	NaN	NaN	NaN	NaN	20.3409	NaN
0	NaN	O14561;I3L505;H3BNK3;A4UCS3	Acyl carrier protein, mitochondrial;Acyl carrier protein	NDUFAB1	2	2	21.2	21.2	21.2	17.417	0	5.8241	69472000	12	18.7844	19.1569	18.565	NaN	NaN	NaN	NaN	NaN	NaN	NaN	NaN	NaN	NaN	NaN	NaN	NaN	NaN	NaN	NaN	NaN	NaN	NaN	NaN	NaN	NaN	NaN	NaN	NaN	18.0372	NaN	20.2771	20.4653	20.252	19.4769	NaN
0.449538	-0.203453	C9JLK2;H7C393;H7C1U0;A0A024R2U9;C9JIF9;P13798	Acylamino-acid-releasing enzyme	APEH	2	2	12.1	12.1	12.1	26.028	0	5.7137	45237000	31	NaN	NaN	NaN	NaN	NaN	NaN	NaN	NaN	NaN	NaN	NaN	NaN	NaN	19.5549	NaN	19.205	19.0793	19.1596	NaN	NaN	NaN	NaN	NaN	18.6079	NaN	NaN	NaN	19.2333	NaN	NaN	NaN	NaN	NaN	NaN	18.8592
0.619147	0.389039	Q59FN3;Q9H845;Q9H9W4;B4DGH4	Acyl-CoA dehydrogenase family member 9, mitochondrial	ACAD9	3	3	16.4	16.4	16.4	29.663	0	6.6805	61434000	14	NaN	19.7263	NaN	NaN	NaN	NaN	NaN	NaN	NaN	NaN	18.8324	NaN	NaN	NaN	19.3212	NaN	NaN	NaN	19.5887	19.9355	19.8575	19.2544	NaN	19.0963	19.055	NaN	NaN	NaN	NaN	NaN	19.7434	19.2258	NaN	NaN	19.4283
0.525861	-0.169089	P07108;B8ZWD1;A0A024RAF2;A0A0A0MTI5;B8ZWD9;B8ZWD8	Acyl-CoA-binding protein	DBI	9	9	83.9	83.9	83.9	10.044	0	20.581	1250200000	93	22.3213	22.3478	22.2944	23.2938	23.1502	23.2628	22.9194	23.2067	22.7502	23.0775	23.2367	23.4796	23.0488	23.2704	23.2314	23.8722	23.8129	23.7423	22.4332	22.3975	22.5284	22.7884	22.5807	22.59	22.5354	22.4571	23.013	23.6367	23.6567	23.7343	22.9093	23.0377	23.2607	23.1981	23.0051
0	NaN	G3V4F2;B7ZMC1;E9KL42;B4DV16;A1L172;A0A087X0W7;A0A087WT95;Q86TX2;P49753;B3KSA0	Acyl-coenzyme A thioesterase 1;Acyl-coenzyme A thioesterase 2, mitochondrial	ACOT1;ACOT2	4	4	16.7	16.7	16.7	43.733	0	8.9471	62477000	11	NaN	NaN	NaN	NaN	NaN	NaN	NaN	NaN	NaN	NaN	NaN	NaN	NaN	NaN	NaN	NaN	NaN	NaN	NaN	NaN	NaN	NaN	NaN	NaN	NaN	NaN	NaN	NaN	NaN	NaN	19.9978	19.6519	NaN	19.4662	NaN
0	NaN	Q9Y305;Q9H2R8;H7C5Q2;Q96EA2	Acyl-coenzyme A thioesterase 9, mitochondrial	ACOT9	5	5	11.8	11.8	11.8	49.901	0	11.462	46894000	28	19.0252	NaN	18.9235	NaN	NaN	18.4329	NaN	NaN	NaN	NaN	NaN	NaN	NaN	NaN	NaN	NaN	NaN	NaN	18.4179	NaN	19.1307	NaN	18.3902	18.5003	NaN	18.5641	18.8971	NaN	NaN	NaN	19.24	19.1318	19.1166	18.8135	18.9563
0	NaN	E5RJ48;A0A087X1K9;E5RGR0;Q6IAQ1;B4DJV9;O75608	Acyl-protein thioesterase 1	LYPLA1	1	1	15.6	15.6	15.6	9.6199	0.0038591	2.8533	4861300	4	NaN	NaN	NaN	NaN	NaN	NaN	NaN	NaN	NaN	NaN	NaN	NaN	NaN	NaN	NaN	NaN	NaN	NaN	NaN	NaN	NaN	NaN	NaN	NaN	NaN	NaN	NaN	NaN	NaN	NaN	NaN	16.9757	NaN	NaN	NaN
0	NaN	Q6P587	Acylpyruvase FAHD1, mitochondrial	FAHD1	2	2	20.1	20.1	20.1	24.843	0	4.7169	30635000	4	NaN	NaN	NaN	NaN	NaN	NaN	NaN	NaN	NaN	NaN	NaN	NaN	NaN	NaN	NaN	NaN	NaN	NaN	NaN	NaN	NaN	NaN	NaN	NaN	NaN	NaN	NaN	NaN	NaN	NaN	NaN	NaN	NaN	NaN	NaN
0	NaN	A8KAH2;B7ZMJ3;Q6UY14;Q9UFG7	ADAMTS-like protein 4	ADAMTSL4;DKFZp434K1772	2	2	5.7	5.7	5.7	45.774	0.0020387	3.2218	3766100	4	NaN	NaN	NaN	NaN	NaN	NaN	NaN	NaN	NaN	NaN	NaN	NaN	NaN	NaN	NaN	NaN	NaN	NaN	NaN	NaN	NaN	NaN	NaN	NaN	NaN	NaN	NaN	NaN	NaN	NaN	NaN	NaN	17.538	NaN	NaN
0.310438	-0.0878436	L7RT18;A0A0S2Z3Q4;P46108;A0A0S2Z3K9;I3L297	Adapter molecule crk	CRK	11	11	52.3	52.3	52.3	33.83	0	26.936	611410000	142	21.6452	21.7909	21.868	22.1323	22.0112	22.1019	22.1807	22.1035	22.2433	21.7731	21.88	22.2125	22.0436	21.9745	22.4342	22.1097	22.0993	22.0731	21.8582	21.7363	21.8937	21.7417	21.86	22.0428	21.801	21.7507	21.7524	22.5052	22.3136	22.1193	21.7978	21.6075	21.4982	22.0601	21.927
0	0.0433664	D6RAN6;B4DUR7;F6SKB8;Q53FE5;A0A024QZ81;Q9NVZ3;D6RB24	Adaptin ear-binding coat-associated protein 2	NECAP2	2	2	46.5	46.5	46.5	11.325	0	4.8393	43736000	7	NaN	NaN	NaN	NaN	NaN	NaN	NaN	NaN	NaN	NaN	NaN	NaN	NaN	NaN	NaN	NaN	19.3452	NaN	NaN	NaN	NaN	NaN	NaN	NaN	NaN	NaN	NaN	19.3875	NaN	NaN	NaN	NaN	19.3897	NaN	NaN
2.13317	-0.215757	P07741;H3BQZ9;H3BQF1;H3BQB1;H3BSW3;Q12898	Adenine phosphoribosyltransferase	APRT	7	7	47.2	47.2	47.2	19.608	0	16.429	453420000	58	21.2732	22.0563	21.414	21.4351	21.2915	21.6779	21.8083	21.7207	21.6749	21.9325	22.0049	22.2638	22.0713	22.0964	22.2389	22.079	22.0458	21.9776	21.4479	21.5998	21.4467	21.5285	21.7507	21.4876	21.6075	21.8168	21.4027	22.166	21.862	22.0752	21.9879	21.8065	21.7532	21.723	21.6091
1.65086	-0.323609	P55263;Q86U79;A0A140VJE0	Adenosine kinase	ADK	4	4	11.9	11.9	11.9	40.545	0	5.759	86857000	8	NaN	NaN	NaN	NaN	19.2724	NaN	NaN	NaN	NaN	NaN	NaN	19.3052	20.0262	19.5361	19.6949	20.0198	19.4339	19.5574	NaN	19.472	NaN	NaN	19.1305	19.2795	NaN	NaN	NaN	19.5077	19.5011	19.651	19.2139	19.251	19.3103	NaN	19.0829
2.37478	-0.325536	P23526;Q1RMG2;EAW76281.1	Adenosylhomocysteinase	AHCY	9	9	25.7	25.7	25.7	47.716	0	20.822	713770000	110	NaN	21.7685	21.783	22.128	22.1759	22.0811	22.5234	22.392	22.377	22.5062	22.0504	22.8707	22.4924	22.7915	22.7857	22.5848	22.5156	22.5226	22.4207	21.6928	21.9659	22.0647	22.0836	21.8471	22.6391	22.4657	22.5085	22.3514	22.4342	22.4261	21.9886	22.2384	22.1629	22.3628	22.0285
3.31594	0.462552	F8W1A4;A0A140VK93;P54819;F8VY04;B4DLK2;G3V213;F8VZG5;F8VPP1	Adenylate kinase 2, mitochondrial;Adenylate kinase 2, mitochondrial;Adenylate kinase 2, mitochondrial, N-terminally processed	AK2	6	6	35.8	35.8	35.8	25.63	0	15.325	203010000	51	20.6653	20.8801	21.0206	20.8019	20.3468	NaN	20.0987	20.0886	19.9539	20.0174	20.4221	20.1201	20.0418	20.2658	19.8857	19.8269	NaN	20.1958	20.4551	20.71	20.7697	20.0538	20.4994	20.5496	20.4021	20.2104	20.357	NaN	NaN	NaN	20.6356	20.4822	20.7616	20.4994	20.6546
0	0.698324	P27144;D3DQ64	Adenylate kinase 4, mitochondrial	AK4	5	5	35.4	35.4	35.4	25.268	0	8.7275	129760000	11	19.8249	NaN	NaN	NaN	NaN	NaN	NaN	NaN	NaN	NaN	NaN	NaN	NaN	NaN	NaN	NaN	19.3262	NaN	20.3971	20.1226	20.2847	20.014	20.0768	NaN	NaN	NaN	NaN	NaN	NaN	NaN	20.0733	19.8982	20.2813	20.0084	NaN
1.74246	-0.177686	Q6FGX9;Q53EY8;Q5T9B7;P00568;H0Y4J6;H0YID2;Q9Y6K8	Adenylate kinase isoenzyme 1	AK1	9	9	48.5	48.5	48.5	21.635	0	23.371	717270000	138	21.8894	21.9323	21.8544	22.7675	22.7172	22.8866	22.2196	22.1348	22.3147	22.5526	22.2638	22.554	22.6467	22.3284	22.2182	22.2162	22.252	22.203	22.2937	22.3116	22.3582	22.2207	22.1424	22.089	22.2697	21.9573	21.9571	22.102	22.3791	22.1794	22.0837	22.0477	22.1448	22.2312	22.2056
0.510799	-0.0834031	B4E1L0;A0A024R5Q7;P30520	Adenylosuccinate synthetase isozyme 2	ADSS	4	4	13.6	13.6	13.6	47.938	0	9.0637	54974000	15	NaN	NaN	NaN	NaN	NaN	NaN	NaN	NaN	NaN	NaN	NaN	NaN	NaN	NaN	NaN	NaN	18.9012	19.0181	NaN	NaN	NaN	NaN	NaN	NaN	NaN	NaN	NaN	18.7794	NaN	18.845	18.9711	NaN	NaN	18.9095	NaN
5.8374	-0.443022	D3DPU2;B2RDY9;B4DNW7;Q01518;B4DI38;B4DNA3;B4DNY3;B4DUZ8;Q5T0R9;Q5T0R1;Q5T0R2;Q5T0R3;Q5T0R4;Q5T0R5;Q5T0R6;Q5T0R7;Q5T0S3;Q5T0R8	Adenylyl cyclase-associated protein;Adenylyl cyclase-associated protein 1	CAP1	24	24	62.5	62.5	62.5	51.672	0	74.316	4075500000	475	24.6271	24.7386	24.7238	24.7813	24.7893	24.6807	24.7927	24.7078	24.8355	25.2869	24.9877	25.0988	25.0899	25.1245	25.0741	25.0493	25.0595	24.9923	24.8711	24.7065	24.9359	24.4347	24.5706	24.4944	24.2533	24.3363	24.359	24.833	24.8341	24.824	24.4851	24.6042	24.4247	24.6172	24.628
1.29404	-0.278096	Q8IUX7;B4DJB3;H7C4B5;H7C391;H7C0W8;Q658N0;B4DK28;B4E1X6;Q8N436	Adipocyte enhancer-binding protein 1	AEBP1	3	3	2.8	2.8	2.8	130.93	0	4.8658	31291000	17	NaN	NaN	NaN	NaN	NaN	NaN	18.7374	NaN	18.7196	NaN	18.6586	18.9166	18.6972	18.6806	NaN	18.3032	18.7105	18.6066	NaN	NaN	NaN	18.3615	18.3319	NaN	NaN	NaN	NaN	NaN	18.5216	NaN	NaN	18.2174	18.3868	NaN	NaN
0	NaN	Q9HDC9;H0Y512	Adipocyte plasma membrane-associated protein	APMAP	6	6	21.6	21.6	21.6	46.48	0	16.217	131830000	22	20.0239	20.055	20.1069	NaN	NaN	NaN	NaN	NaN	NaN	NaN	NaN	NaN	NaN	NaN	NaN	NaN	NaN	NaN	NaN	NaN	NaN	20.08	19.9376	20.1028	20.5637	20.599	20.6024	NaN	NaN	NaN	20.3079	20.5999	20.4732	20.0173	20.4942
4.36459	0.872406	P05141;Q6NVC0	ADP/ATP translocase 2;ADP/ATP translocase 2, N-terminally processed	SLC25A5	6	6	40.6	19.5	19.5	32.852	0	17.032	366900000	65	21.8684	22.0029	21.9916	20.5962	20.512	20.6251	21.332	21.1848	21.0119	21.0198	20.8604	20.9779	20.7429	20.5209	20.7786	NaN	NaN	NaN	22.0304	22.0181	21.923	21.3124	21.2892	20.9863	22.1452	21.9308	21.7149	NaN	NaN	NaN	21.372	21.4646	21.5987	21.957	21.9766
0.382942	0.529938	Q6I9V5;P12236;Q59EI9;O75961	ADP/ATP translocase 3;ADP/ATP translocase 3, N-terminally processed	SLC25A6	16	4	56.4	56.4	17.8	32.866	0	47.117	1920800000	266	23.5511	23.5242	23.8499	23.4197	23.2713	23.3328	23.884	23.6938	23.7968	23.5552	23.5015	23.5539	23.3498	23.4548	23.2673	20.8663	21.0507	20.8334	24.2405	24.1863	24.2565	23.919	23.7388	23.8006	24.5819	24.5244	24.4243	21.2457	21.2679	21.2708	23.8701	24.0852	23.9733	24.1938	24.1944
0	NaN	Q69YR1;B4DDP8;B4DG35;Q9BRR6	ADP-dependent glucokinase	DKFZp667C1917;ADPGK	2	2	15.7	15.7	15.7	23.51	0	4.7286	16388000	16	18.3959	NaN	NaN	NaN	NaN	NaN	NaN	NaN	NaN	NaN	NaN	NaN	NaN	NaN	NaN	NaN	NaN	NaN	NaN	NaN	NaN	NaN	NaN	NaN	NaN	NaN	NaN	NaN	NaN	NaN	17.8752	NaN	17.7169	NaN	NaN
5.32636	-0.558089	Q5ISS1;A0A024R3Q3;A0A024R0Y6;P84077;P61204;F5H423;B4DEB9;F5H0C7;B4E190;B4DJC8;B4DN70;H0YGG7	ADP-ribosylation factor 1;ADP-ribosylation factor 3	ARF1;ARF3	5	4	57.9	27.5	27.5	19.56	0	14.759	635520000	83	22.8049	22.666	22.6702	21.9408	22.1438	21.9596	22.2617	22.306	22.3526	22.4616	22.6056	22.1684	22.5084	22.542	22.4068	22.3111	22.5221	22.3032	21.9735	21.8903	21.8781	22.2161	22.0565	22.0471	22.2566	22.4748	22.0935	22.17	22.1003	21.8829	21.7432	21.7122	21.5719	22.075	21.8081
1.35009	-0.177133	P18085;C9JPM4;C9JAK5;F5H1V1;F5H6T5;F8WDB3	ADP-ribosylation factor 4	ARF4	10	2	64.4	64.4	13.3	20.511	0	33.737	1932500000	269	23.7346	23.6372	23.5602	23.5154	23.3061	23.3073	23.5601	23.7491	23.65	23.1752	23.5284	23.6287	23.829	23.8334	23.8012	23.5277	23.5933	23.7333	23.2605	23.073	23.2591	23.6955	23.7463	23.6654	23.7264	23.6333	23.7455	23.5199	23.6351	23.4669	23.5157	23.4152	23.502	23.4898	23.2303
0	NaN	C9J1Z8;A4D0Z3;B4DLJ3;P84085	ADP-ribosylation factor 5	ARF5	2	2	57.3	16	16	17.107	0	7.2883	116440000	38	NaN	NaN	NaN	NaN	NaN	NaN	NaN	NaN	NaN	NaN	NaN	NaN	NaN	NaN	NaN	NaN	NaN	NaN	NaN	NaN	NaN	NaN	NaN	NaN	NaN	NaN	NaN	NaN	NaN	NaN	NaN	NaN	NaN	NaN	NaN
0	NaN	P62330;Q5U025;Q6FH17	ADP-ribosylation factor 6	ARF6	2	2	17.7	17.7	17.7	20.082	0.0025038	3.068	27565000	2	NaN	NaN	NaN	NaN	NaN	NaN	NaN	NaN	NaN	NaN	NaN	NaN	NaN	NaN	NaN	NaN	NaN	NaN	NaN	NaN	NaN	NaN	NaN	NaN	NaN	NaN	NaN	NaN	NaN	NaN	NaN	NaN	NaN	NaN	18.7019
0.0706643	-0.0197718	Q9NP61;A0A024R4U0;B7Z4Q0;B0QYV8;B7Z6L2;B0QYV9;B7Z6H9;B3KV00;E9PIY6;H0Y6A0;E9PMR9;E9PN48;E9PJT7;E9PMU9;H0YDX1;E9PNY8;E9PM63;E9PK28	ADP-ribosylation factor GTPase-activating protein 3	ARFGAP3	5	4	15.1	15.1	13.2	56.928	0	10.882	47715000	23	NaN	NaN	NaN	NaN	NaN	NaN	NaN	NaN	NaN	NaN	NaN	NaN	NaN	NaN	NaN	19.0543	18.9441	NaN	NaN	NaN	NaN	NaN	19.2005	18.8199	NaN	NaN	NaN	18.8365	18.9383	19.1908	18.8547	18.8584	19.0527	18.975	19.1291
0.112448	0.0383125	F8VYN9;P40616;B4DZG7;B4DR16;F8VP99;F8VP63	ADP-ribosylation factor-like protein 1	ARL1	4	4	26.3	26.3	26.3	21.778	0	10.118	78411000	33	18.8147	NaN	18.6051	NaN	19.2024	19.2519	19.0727	NaN	19.2126	18.7484	18.7975	19.226	19.2015	19.3375	19.3894	18.9592	19.1084	19.6289	19.0356	19.0593	19.0829	19.0959	18.8512	19.0399	NaN	NaN	19.164	19.4911	19.3914	18.7319	19.0949	19.1987	18.9613	19.5291	19.0237
1.0413	0.613329	P36405	ADP-ribosylation factor-like protein 3	ARL3	3	3	23.6	23.6	23.6	20.455	0	7.9059	87209000	33	18.96	NaN	19.1969	18.8669	18.7202	18.9752	17.9331	NaN	NaN	NaN	17.9473	18.1155	18.4988	NaN	18.6652	19.9579	19.8832	19.6399	NaN	NaN	NaN	19.8873	19.6645	19.3246	NaN	NaN	NaN	19.6468	20.2454	19.8529	19.108	19.8952	NaN	19.2151	19.3088
0.970347	0.569538	B4DQT8;A0A024R2D4;B4E1J8;Q9NVJ2;A0A024R977;Q96BM9;B2R7U5	ADP-ribosylation factor-like protein 8B;ADP-ribosylation factor-like protein 8A	ARL8B;ARL8A	8	8	50.8	50.8	50.8	20.598	0	22.777	367100000	72	21.6893	21.4763	22.0276	NaN	NaN	NaN	21.738	21.7268	21.1767	NaN	21.2094	19.8808	21.1319	NaN	21.7105	NaN	NaN	NaN	21.8358	22.2168	22.4811	20.891	21.7172	21.4456	21.1301	21.7406	21.9137	NaN	NaN	NaN	21.597	21.538	21.4514	21.4676	21.488
2.15199	-0.275566	A6NFX8;Q9UKK9;A6NCQ0;A6NJU6;H0YEY4;C9JYY9	ADP-sugar pyrophosphatase	NUDT5	6	6	27.2	27.2	27.2	25.895	0	15.453	403850000	118	21.447	21.4037	21.4125	21.7723	21.6984	21.7411	21.6857	21.7273	21.6937	21.8252	21.9485	22.0721	21.691	21.6168	21.8222	21.7556	21.902	21.9483	21.3509	21.2439	21.2664	21.4271	21.8444	21.3062	20.7741	20.7884	20.8807	21.807	21.7443	21.6196	21.2569	21.5038	21.1578	21.5536	21.7228
0	NaN	D3DUJ0;Q8TA92;Q9Y4W6;K7EP56	AFG3-like protein 2	AFG3L2	3	3	7	7	7	84.444	0	7.7411	26179000	6	NaN	NaN	NaN	NaN	NaN	NaN	NaN	NaN	NaN	NaN	NaN	NaN	NaN	NaN	NaN	NaN	NaN	NaN	NaN	NaN	NaN	18.1848	18.0181	NaN	NaN	NaN	NaN	NaN	NaN	NaN	NaN	NaN	NaN	NaN	NaN
0.493528	-0.0750925	H3BLU7;V9HWA2;O43488;B4DZX4;Q8NHP1;H7C5H7;O95154	Aflatoxin B1 aldehyde reductase member 2	AKR7A2;HEL-S-166mP	8	8	34.7	34.7	34.7	34.684	0	21.661	660970000	129	21.9892	22.0373	22.0723	22.0878	22.2774	21.9631	21.9948	22.2031	22.0145	22.0625	22.148	22.148	21.9596	21.905	22.1094	22.075	22.111	21.9581	22.0311	21.8594	21.8112	22.1814	22.2268	22.2099	21.86	21.9771	21.9093	21.679	21.7477	21.7799	21.9194	22.1131	22.0446	22.1802	22.1917
1.17257	-0.466816	O00170;D0EKE4;D0EKE5;D5LTB3;D0EKE6;G9I2H4;C8CK05;C8CK04;C0JXB9;C0JXB8;B7SBB1;A5JGZ4;E9PMH2;D0EKE7;E5L4L0;C8CHN4;B3TMT2;D2CVN5;A7YDK7;A7YDK2;A7YDK1	AH receptor-interacting protein;Peptidyl-prolyl cis-trans isomerase	AIP	3	3	12.4	12.4	12.4	37.636	0	6.5167	51164000	8	NaN	NaN	NaN	NaN	18.6411	NaN	NaN	NaN	NaN	NaN	19.0229	NaN	NaN	NaN	NaN	19.0825	19.288	19.1671	NaN	NaN	18.7271	NaN	NaN	NaN	NaN	NaN	NaN	NaN	NaN	19.1191	NaN	18.3943	18.5066	NaN	NaN
2.40024	-0.486333	Q02952;Q86TJ9;Q6NSG9	A-kinase anchor protein 12	AKAP12	35	21	29.2	29.2	15.7	191.48	0	97.701	1923900000	417	23.3104	23.3195	23.3905	23.9479	23.937	23.9043	23.832	23.9272	24.0398	24.4807	24.396	24.3713	24.0176	24.131	24.258	23.7613	23.8083	23.7927	23.8127	23.7818	23.8453	23.3336	23.186	23.3628	23.5836	23.4505	23.4953	24.0165	23.9964	24.0193	23.096	23.3262	23.3868	23.5733	23.5896
2.14274	-0.404017	A0A024R152;A0A024R167;Q9Y2D5;C9JVY5;C9JZH4;B1ALY0;C9JA33;Q8IXS6	A-kinase anchor protein 2	hCG_28765;AKAP2	10	2	12.7	12.7	2.2	147.23	0	18.027	176620000	44	19.7207	19.8875	19.9938	20.3896	20.4367	20.4545	19.9058	20.8523	20.7707	20.6702	20.6756	20.5705	20.5564	20.4405	20.8504	20.0904	20.1895	20.3845	20.6518	20.4793	20.4837	19.853	20.1712	19.8903	NaN	NaN	19.3792	20.6625	20.4359	20.2527	19.9136	19.7789	20.0305	19.7512	19.869
5.87123	-0.446498	P49588;H3BPK7	Alanine--tRNA ligase, cytoplasmic	AARS	26	26	35.1	35.1	35.1	106.81	0	76.696	2192400000	524	23.6965	23.7285	23.72	23.9843	23.7231	23.6283	24.0853	24.1227	24.0033	24.2945	24.0968	24.1104	23.9862	24.1899	24.1613	23.9167	24.0256	23.9681	23.8498	23.9319	23.9068	23.5548	23.4539	23.5032	23.1667	23.1742	23.124	23.8363	23.7656	23.7966	23.6089	23.5074	23.6419	23.5493	23.4752
0.0946033	0.0468803	V9HWI0;P14550;Q5T621;V9GYG2;V9GYP9	Alcohol dehydrogenase [NADP(+)]	HEL-S-165mP;AKR1A1	11	11	55.4	55.4	55.4	36.573	0	24.618	1074900000	129	22.9441	22.9363	23.1539	22.6862	22.7286	22.0412	22.7225	22.5413	22.2874	21.8595	22.421	22.1848	22.6334	23.1263	22.9123	23.081	23.1081	23.1245	21.8597	22.0718	22.0907	23.0916	23.1119	23.1181	22.4229	22.1058	21.8319	22.4928	22.6091	22.4244	22.6362	22.7238	22.5451	23.1888	23.1357
4.25853	-0.547973	A0A024RDI5;P00325;F5HB16;V9HW50;D6RHZ6;B4E2R9;P07327;B7ZB36;B4E1R1;H0Y9N0;D6RIB1;D6R9K8;A0A024RDF8;A0A0D9SFB5;V9HVX7;P08319	Alcohol dehydrogenase 1B;Alcohol dehydrogenase 1A	ADH1B;HEL-S-117;ADH1A	19	11	63.5	63.5	48.3	39.854	0	63.208	6382000000	444	24.856	24.8345	24.8579	24.9673	25.071	25.0469	25.458	25.4417	25.5544	25.6358	25.5251	25.5538	26.0552	26.0574	26.0388	25.5323	25.5869	25.6139	25.2571	25.4073	25.4147	25.1464	25.1498	25.0796	25.3331	25.2142	25.2651	25.4091	25.4051	25.468	25.0317	25.0634	25.0606	25.0517	25.0984
0	NaN	P00326;A0A087WU81;A0A087WUC4	Alcohol dehydrogenase 1C	ADH1C	1	1	28.5	10.9	10.9	39.867	0	16.964	132350000	8	NaN	NaN	NaN	NaN	NaN	NaN	NaN	NaN	NaN	NaN	NaN	NaN	NaN	NaN	NaN	NaN	NaN	NaN	NaN	NaN	NaN	NaN	NaN	NaN	NaN	NaN	NaN	NaN	NaN	NaN	NaN	21.3097	NaN	NaN	NaN
0	NaN	A0A0C4DG85;P40394;B4DWS1;E9PFG0	Alcohol dehydrogenase class 4 mu/sigma chain	ADH7	2	2	4.8	4.8	4.8	40.005	0.0038685	2.8696	85845000	15	NaN	NaN	NaN	NaN	NaN	NaN	NaN	NaN	NaN	NaN	NaN	NaN	NaN	NaN	NaN	NaN	NaN	NaN	NaN	NaN	NaN	NaN	NaN	NaN	NaN	NaN	NaN	NaN	NaN	NaN	NaN	NaN	NaN	NaN	NaN
0.486475	-0.0813192	Q8IZ83;B4DVV1;F5H4B6;B4DQ15	Aldehyde dehydrogenase family 16 member A1	ALDH16A1	3	3	6.1	6.1	6.1	85.126	0	6.4555	35578000	12	18.3694	18.4904	NaN	18.053	NaN	NaN	NaN	NaN	NaN	NaN	NaN	NaN	NaN	NaN	NaN	18.6433	18.7441	18.6244	NaN	NaN	NaN	18.7127	NaN	18.5556	NaN	NaN	NaN	18.5113	NaN	NaN	NaN	NaN	18.5092	NaN	18.7538
1.57245	1.27365	P30837;B4DLJ0;A0A0U1RQK9	Aldehyde dehydrogenase X, mitochondrial	ALDH1B1	12	12	29.8	29.8	29.8	57.206	0	34.283	511810000	100	21.9323	22.271	22.2875	21.254	20.8859	20.8428	20.1386	21.0319	20.7678	19.4147	20.4038	20.5188	20.3663	20.5732	20.9142	19.631	19.7075	19.7233	21.8034	21.6266	21.614	21.625	21.8953	21.8873	21.4807	20.8283	21.721	19.2375	19.8807	19.2942	22.3446	22.3454	22.5705	22.5311	22.0092
3.24629	1.04741	Q53FB6;P05091;B4YAH7;S4R3S4;F8VP50;Q9UN17	Aldehyde dehydrogenase, mitochondrial	ALDH2	10	10	22.8	22.8	22.8	56.367	0	23.638	273120000	57	21.476	21.4915	21.5703	20.9321	20.8796	21.0151	20.6046	20.4269	20.5303	19.8605	19.637	19.2669	20.0726	19.8671	20.4008	NaN	NaN	19.9751	21.1667	21.3172	21.7618	21.2336	20.5049	21.3214	21.0103	20.9187	20.8341	19.8794	NaN	NaN	21.0782	21.2803	21.1196	20.7911	21.1618
0.117076	0.0642397	B4DVF1;A0A286LWX1;Q06278;B4DNI5;C9J244	Aldehyde oxidase	AOX1	5	5	9.6	9.6	9.6	87.366	0	11.134	52115000	15	NaN	NaN	19.0191	NaN	18.365	18.9259	18.9087	NaN	NaN	NaN	18.063	18.4399	18.9214	NaN	NaN	19.1664	18.9355	18.7056	18.6716	NaN	18.7853	18.92	19.3433	18.8545	18.9897	NaN	NaN	18.6384	NaN	NaN	NaN	18.7972	NaN	NaN	18.8323
1.26277	-0.274395	Q04828;H0Y804;A6NHU4;B4E0M1;P17516	Aldo-keto reductase family 1 member C1	AKR1C1	13	0	50.8	50.8	0	36.788	0	33.945	1819800000	276	23.0518	23.1037	22.9379	23.297	23.2671	23.4189	23.3541	23.2361	23.3813	23.515	23.8411	23.8105	24.0459	24.1065	24.2572	24.2143	24.034	23.9704	23.3448	23.0901	22.911	23.2486	23.4517	23.4251	23.1442	23.2357	23.4003	24.1671	24.1936	23.9848	23.3834	23.3994	23.4615	23.576	23.6372
1.1404	-0.460229	P52895;B4DK69;Q59GU2;S4R3P0	Aldo-keto reductase family 1 member C2	AKR1C2	2	2	42.4	9	9	36.735	0	4.6263	94812000	39	NaN	NaN	NaN	NaN	NaN	NaN	NaN	NaN	NaN	NaN	NaN	NaN	NaN	NaN	NaN	20.5935	20.1744	20.1051	NaN	NaN	NaN	19.3795	19.3602	19.3325	NaN	NaN	NaN	20.4319	19.8831	19.8723	19.2493	19.4408	20.1571	19.639	19.774
1.63445	1.1487	A0A0A0MSS8;P42330;S4R3Z2;B4DKT3;S4R3D5	Aldo-keto reductase family 1 member C3	AKR1C3	5	2	48.6	31	13	36.867	0	12.914	755980000	86	22.5421	22.5836	22.3985	21.9676	21.197	NaN	20.5025	21.1873	21.068	20.2742	20.376	19.7599	20.3547	21.7727	20.1795	22.844	22.9624	22.9724	20.1361	21.2522	20.9368	22.5785	22.5854	22.3436	21.3309	21.8025	NaN	22.4271	22.4658	22.5591	22.4961	22.3582	21.9948	22.5449	22.8488
0.859605	-0.150084	A0A024R7A8;P15121;Q59EL5;E9PCX2;E9PEF9;A4D1P0;C9JRZ8	Aldose reductase	AKR1B1	13	13	52.2	52.2	52.2	35.853	0	31.295	1424400000	202	23.1394	23.0652	23.1159	23.265	23.3153	23.2089	23.1838	23.309	23.0082	23.3582	23.5419	23.6809	23.5799	23.7946	23.8913	23.3034	23.3768	23.1984	22.8301	22.7995	23.0356	23.3406	23.1431	23.1314	22.2753	22.4787	22.5932	23.5935	23.4414	23.3151	23.2133	23.2862	23.157	23.6574	23.2924
0	NaN	A0A1B0GWA2;B7Z3Q4;O00116;Q53S12;Q53SN7;B8ZZ81;B7ZAC5	Alkyldihydroxyacetonephosphate synthase, peroxisomal	AGPS	3	3	9.4	9.4	9.4	60.807	0	6.1508	13856000	4	NaN	NaN	18.6005	NaN	NaN	NaN	NaN	NaN	NaN	NaN	NaN	NaN	NaN	NaN	NaN	NaN	NaN	NaN	NaN	NaN	NaN	NaN	NaN	NaN	NaN	NaN	NaN	NaN	NaN	NaN	NaN	NaN	NaN	NaN	NaN
0	NaN	H7BZ16;H7BZ81;B4DKE1;Q6NUM9	All-trans-retinol 13,14-reductase	RETSAT	1	1	4.7	4.7	4.7	27.936	0.0083799	2.608	23292000	11	NaN	NaN	NaN	NaN	NaN	NaN	NaN	NaN	NaN	NaN	NaN	NaN	NaN	NaN	NaN	NaN	NaN	NaN	NaN	NaN	NaN	NaN	NaN	NaN	NaN	NaN	NaN	NaN	NaN	NaN	NaN	NaN	NaN	NaN	NaN
0.636307	0.296559	B4DNR3;V9HW87;Q96IU4;B4DQI4;F8W9U3;B4DKK0	Alpha/beta hydrolase domain-containing protein 14B	HEL-S-299;ABHD14B	4	4	31.9	31.9	31.9	19.796	0	10.244	75915000	16	NaN	NaN	NaN	NaN	NaN	NaN	19.4913	NaN	NaN	NaN	18.7362	NaN	19.0427	NaN	19.411	19.9388	NaN	NaN	NaN	NaN	NaN	19.6084	NaN	NaN	NaN	NaN	NaN	NaN	19.2817	19.3771	19.7536	19.9587	NaN	19.5222	19.8143
0.342314	0.0702907	P30533;B2R6S9;A8K8F6	Alpha-2-macroglobulin receptor-associated protein	LRPAP1	8	8	23.5	23.5	23.5	41.465	0	22.615	380950000	180	20.9941	21.0157	21.2098	21.532	21.6105	21.2431	21.2847	21.493	21.4225	21.566	21.527	21.4403	21.5698	21.4413	21.4283	21.1571	21.3255	21.1782	21.0491	20.9865	21.2552	21.3953	21.4464	21.3926	20.985	21.4394	21.5259	21.7408	21.8429	21.7035	21.3044	21.3174	21.2786	21.2316	21.4121
0.897613	-0.0999512	A0A024R694;P12814;H9KV75;B7Z565;Q86TX4;B4DFY0;B3KUX9;B7Z2W3;G3V2N5;B4DRP5;G3V2W4;H7C5W8;P35609;A1L0V1;H0YJW3;B2R8Y4;Q08043;H0YJ11;B7Z4V1;B7Z2N5;G3V2X9;A0A087WSZ2;G3V5M4;B4DZQ2;F6THM6;Q5ZEZ4;B7Z4K1;Q59FD9;B7Z4P6;G3V380;G3V2E8;D6RH00;Q4VAM3;B3W6H3;B7Z4P8	Alpha-actinin-1	ACTN1	58	36	69.4	69.4	50.2	103.06	0	195.59	13103000000	1342	26.4303	26.4253	26.4507	26.5403	26.4794	26.4745	26.4015	26.3755	26.3221	26.3606	26.386	26.3896	26.4479	26.4552	26.3515	26.6054	26.6471	26.6875	26.1319	26.1076	26.0931	26.5618	26.5343	26.5123	25.8474	25.7765	25.812	26.5421	26.5445	26.4596	26.2157	26.2158	26.2657	26.304	26.4604
3.17781	-0.270186	A0A0S2Z3G9;O43707;Q96BG6;F5GXS2;B4E337;B4DSX0;A0A0S2Z3X3;A0A0S2Z3C0;H7C144;K7EJH8;K7EP19;B3W6H4	Alpha-actinin-4	ACTN4	36	35	66.6	46.2	45	104.85	0	106.93	4306900000	699	24.7114	24.6775	24.749	24.9516	24.9789	24.8854	25.0374	24.9739	25.067	25.1015	25.123	25.2255	24.8816	24.9806	24.9503	25.0414	25.0719	25.1139	24.854	24.7896	24.7891	24.8778	24.6987	24.8556	24.3467	24.294	24.3378	24.9386	24.9598	25.0229	24.6687	24.5235	24.6734	24.7371	24.7994
2.35555	-0.214047	E7EV99;E7ENY0;P35611;Q4TT76;Q96D30;A0A0A0MSR2;H0Y9H2;D6RF25;B4DPW4;D6RJE2;Q16155;D6RAH3;H0YFD8;Q05DK5;P35612	Alpha-adducin	ADD1;LA04NC01-25A3.2-001	11	11	25.2	25.2	25.2	70.055	0	30.063	415200000	83	21.3487	21.5657	21.5486	21.8358	21.8583	21.839	21.8574	21.8912	22.0932	21.8816	21.7084	21.8343	21.7562	21.8064	21.5	21.4896	21.655	21.6669	21.5311	21.575	21.5114	21.1817	21.2633	21.1886	21.4479	21.4504	21.4521	21.5266	21.5594	21.6532	21.6011	21.6192	21.27	21.3866	21.4095
1.60988	0.518778	A0A1B0GUA1;A0A1B0GTG2;A0A1B0GW82;A0A1B0GW77;P49419;A0A1B0GTY9;A0A1B0GV49;A0A1B0GTJ4;A0A0J9YWF7;A0A1B0GUY0;H0YHM6;F8WDY6;A0A1B0GVU0;F8VVF2	Alpha-aminoadipic semialdehyde dehydrogenase	ALDH7A1	8	8	22.6	22.6	22.6	56.465	0	17.714	344900000	60	21.6256	21.2771	21.724	21.3312	21.2653	21.2351	20.9571	21.4919	21.0581	20.8072	20.8852	20.893	20.6541	20.5883	20.7168	20.1103	20.0735	20.4171	21.5719	21.5374	20.984	20.8636	21.135	20.7493	21.1874	20.9907	21.2669	20.3328	20.2186	NaN	21.5419	21.2663	21.4403	21.0992	21.5981
0.00319805	-0.00132158	B4DM97;P61163;B4DMT4;B4DXP9;R4GMT0;A0A1B0GVS3	Alpha-centractin	ACTR1A	9	7	38	38	29	38.274	0	24.805	503390000	140	22.3357	22.2437	21.7723	21.6512	21.4069	21.5114	21.4417	21.9508	21.5297	21.3289	21.4259	21.4882	20.4912	21.5701	21.2965	21.6314	21.8125	21.7355	21.3184	21.3947	21.369	21.9189	21.9509	21.8119	21.3979	21.2059	21.4172	21.5789	21.6496	21.6201	21.2216	21.419	21.2023	21.4057	21.4084
0.897082	-0.349229	A0A024R3B9;A0A140G961;E9PR44;V9HW27;C3VMY8;P02511;E9PNH7;E9PJL7;E9PRA8;B4DIA6;H0YCW8	Alpha-crystallin B chain	CRYAB;HEL-S-101	4	4	35.2	35.2	35.2	12.253	0	5.936	90913000	19	18.9916	19.3757	19.2227	19.042	19.2933	19.2061	19.3034	19.49	19.5136	19.6962	19.4548	19.582	19.8326	19.6612	19.6931	20.6118	19.5276	19.6739	19.2466	NaN	NaN	19.4717	19.3926	19.2988	19.2663	NaN	NaN	20.5564	19.7462	19.763	19.1266	19.1583	19.2238	18.6374	19.0748
8.02151	-0.844628	A0A024R4F1;P06733;E2DRY6;K7EM90;A4QMW8;P13929;E5RI09;E5RG95;K7EPM1;K7EKN2;E5RGZ4;D3DTL4;F5H1C3;Q9NPL4;B4DUJ6	Alpha-enolase;Enolase	ENO1	31	17	74.9	74.9	41.7	47.168	0	106.04	18779000000	786	26.9642	26.8488	26.8435	26.9836	26.9643	26.8265	27.1251	27.1832	27.2238	27.3541	27.3295	27.3958	27.5916	27.5059	27.6462	27.6378	27.6457	27.7469	26.887	26.9208	26.8617	26.6106	26.5955	26.8073	26.7772	27.0987	27.0363	26.8758	26.9326	26.9434	26.5582	26.6592	26.4897	26.4883	26.6071
0	NaN	Q53Y83;Q53HF3;P06280;V9GYN5	Alpha-galactosidase A	GLA	4	4	10.5	10.5	10.5	48.766	0	6.4035	63124000	15	NaN	NaN	NaN	NaN	NaN	NaN	NaN	NaN	NaN	NaN	NaN	NaN	NaN	NaN	NaN	NaN	NaN	NaN	NaN	NaN	NaN	NaN	NaN	19.6645	NaN	NaN	NaN	19.7185	19.6608	NaN	19.303	18.8332	NaN	19.1089	NaN
0.78329	-0.36007	D6REB5;A8K701;P35475;Q56A80;D3DVN7;H0Y9B3;D3DVN8;J9QQV7;A0A286RYY1;D6RBD5;H0Y9R9;D6R9D5	Alpha-L-iduronidase	IDUA	5	5	13.2	13.2	13.2	57.868	0	7.9389	140830000	27	19.8599	20.241	NaN	20.7749	20.5897	20.5138	20.1107	20.3942	20.2595	NaN	NaN	NaN	20.4276	20.3194	NaN	20.0829	20.1658	20.2475	20.3752	20.4821	20.6622	20.0474	20.0983	NaN	20.5046	20.5415	20.0076	NaN	19.8976	20.2113	19.3761	19.448	19.4495	20.8029	NaN
0.0948049	0.0275175	Q59E90;B4E0K9;A8K6A7;O00754;M0QZ24;Q93093;M0R2P5;M0QZG6	Alpha-mannosidase;Lysosomal alpha-mannosidase;Lysosomal alpha-mannosidase A peptide;Lysosomal alpha-mannosidase B peptide;Lysosomal alpha-mannosidase C peptide;Lysosomal alpha-mannosidase D peptide;Lysosomal alpha-mannosidase E peptide	MAN2B1	12	12	16.7	16.7	16.7	113.3	0	29.446	563670000	125	21.84	22.3475	22.4263	22.0267	22.0842	22.0206	22.071	21.9615	21.9203	21.8683	22.0027	22.1036	22.1165	21.7806	21.7641	21.8122	21.9706	22.0169	22.0135	21.6441	21.5052	22.0328	22.1273	22.3447	21.574	21.4828	21.7718	22.0982	21.97	21.9805	21.7146	21.5248	21.6873	22.0624	22.537
3.53429	-0.733848	A0A024R1Q5;P17050	Alpha-N-acetylgalactosaminidase	NAGA	6	6	19.5	19.5	19.5	46.564	0	17.904	361210000	104	21.2466	21.5533	21.2288	21.7602	22.0517	21.7653	21.7946	22.0886	21.6778	21.5348	22.0897	21.8329	21.4642	21.4574	21.9612	21.4648	21.2809	21.3613	21.5822	21.5955	21.484	21.3751	21.3709	21.4654	21.511	21.1494	21.357	21.3757	21.2481	21.3429	20.4404	20.4331	20.6132	20.5551	21.0066
0.00849806	0.00386779	Q59FD0;Q14769;A0A140VJE4;P54802;A0A286RZ40	Alpha-N-acetylglucosaminidase;Alpha-N-acetylglucosaminidase 82 kDa form;Alpha-N-acetylglucosaminidase 77 kDa form	ufHSD2;NAGLU	3	3	9.8	9.8	9.8	50.312	0	7.915	40627000	13	NaN	NaN	NaN	NaN	NaN	NaN	NaN	NaN	NaN	NaN	NaN	NaN	NaN	NaN	NaN	18.7816	NaN	18.6779	NaN	NaN	NaN	NaN	19.3129	18.8075	NaN	NaN	NaN	18.6695	NaN	18.9473	NaN	18.5841	NaN	NaN	NaN
2.54166	-0.291267	J3KNQ4;Q9NVD7;E9PS97;B7Z952	Alpha-parvin	PARVA	6	5	18.2	18.2	16.3	46.589	0	14.981	230330000	66	20.5639	20.6671	20.4992	20.5084	20.3061	20.4054	20.9329	20.6736	20.7854	20.5654	20.7116	20.6772	20.808	20.6698	20.749	20.441	20.3746	20.5642	20.5055	20.6355	20.6615	20.293	20.2774	20.6694	20.7355	20.2378	20.7191	20.3052	20.558	20.5733	20.1225	19.9805	20.2926	20.5238	20.367
0.229053	-0.088363	A0A024R0R9;P54920;M0R2M1;M0R0Y2;M0R058;M0R0I4;M0R213;M0R027;A0A024R0V6;B4DGP9;B4DIV0;A0A087WZQ7;Q9H115	Alpha-soluble NSF attachment protein	NAPA	7	7	29.2	29.2	29.2	33.232	0	13.713	2171400000	36	23.202	23.2317	NaN	23.4782	23.6897	23.4114	23.928	23.4175	23.4997	23.7325	23.4941	23.2733	23.6175	23.3725	23.5225	23.5145	23.3237	23.8798	23.7756	23.5795	23.6043	23.5283	23.0183	23.1116	23.4259	23.1591	23.3492	24.1777	23.8461	23.6872	22.7912	23.1133	23.3602	23.6138	22.9757
0	NaN	Q53H22;A8K4H7;Q06203;D6RE15;D6RCC8	Amidophosphoribosyltransferase	PPAT	2	2	3.9	3.9	3.9	57.384	0.0020899	3.4767	15201000	4	NaN	NaN	19.5129	NaN	NaN	NaN	NaN	NaN	NaN	NaN	NaN	NaN	NaN	NaN	NaN	NaN	NaN	NaN	NaN	NaN	NaN	NaN	NaN	NaN	NaN	NaN	NaN	NaN	NaN	NaN	NaN	NaN	NaN	NaN	NaN
0	NaN	Q53YE7;Q53EZ0;Q49A63;P21397	Amine oxidase [flavin-containing] A	MAOA	1	1	2.7	2.7	2.7	59.681	0.0029571	2.9721	7068200	6	NaN	NaN	NaN	NaN	NaN	NaN	NaN	NaN	NaN	NaN	NaN	NaN	NaN	NaN	NaN	NaN	NaN	NaN	NaN	NaN	NaN	NaN	NaN	NaN	NaN	NaN	NaN	NaN	NaN	NaN	NaN	NaN	NaN	NaN	NaN
3.12992	1.45729	Q71UA6;Q15758;M0QXM4;M0QX44	Amino acid transporter;Neutral amino acid transporter B(0)	SLC1A5	3	1	8.1	8.1	3.7	56.583	0	7.8731	84549000	47	20.2625	20.3537	20.2347	NaN	18.2796	NaN	18.2773	18.3919	18.3396	17.6697	17.6626	17.5529	17.8832	17.9254	17.8289	17.4048	17.5505	17.1593	NaN	18.6098	18.5285	19.7065	20.0756	19.9356	19.0904	18.6599	19.0053	17.532	NaN	17.5283	19.4704	19.2242	19.1597	19.9717	19.8969
0.299306	-0.0847001	Q12904;B4DNK3;D6R937	Aminoacyl tRNA synthase complex-interacting multifunctional protein 1;Endothelial monocyte-activating polypeptide 2	AIMP1	6	6	33.7	33.7	33.7	34.352	0	14.737	234250000	43	20.3473	20.1525	20.7369	21.3771	21.4555	20.9059	20.4805	20.7444	20.5951	20.4027	20.4954	20.8995	20.5491	20.6025	20.3748	21.196	20.9126	20.4953	20.8493	21.0536	20.7391	20.6607	20.4957	20.4056	20.9099	21.0317	20.593	20.5475	20.5402	20.2642	20.2382	20.6944	20.4146	20.8816	20.6737
1.14077	0.174929	B2R7M3;A0A024QZY1;Q13155;A8MU58;F8W950	Aminoacyl tRNA synthase complex-interacting multifunctional protein 2	JTV1;AIMP2	4	4	22.2	22.2	22.2	35.448	0	13.549	105560000	37	19.3501	19.598	19.4366	NaN	NaN	NaN	NaN	NaN	18.4793	NaN	19.4467	19.3721	NaN	19.2999	19.1855	19.6376	19.6829	19.6952	NaN	NaN	19.3167	19.8922	19.7945	19.6307	NaN	NaN	NaN	19.6635	19.6217	19.928	19.7675	19.4407	19.6019	19.4161	19.6557
0.21509	0.105873	A0A1B0GU86;V9HWA0;B4DNW0;Q03154;A0A1B0GVA5;A0A1B0GV31;B4DPC3;C9JMV9;A0A1B0GW23;A0A1B0GTG3;F8WC59;C9JYZ0	Aminoacylase-1	HEL-S-5;ACY1;ABHD14A-ACY1	3	3	11.8	11.8	11.8	42.179	0	6.0303	56871000	15	18.7389	19.0768	NaN	NaN	18.6986	NaN	NaN	NaN	NaN	18.6533	18.1844	NaN	18.4508	NaN	18.4598	19.4858	19.1916	19.1812	18.5146	NaN	NaN	NaN	NaN	18.9072	NaN	18.7754	NaN	19.4826	19.0454	18.9632	18.5194	18.6877	18.7578	18.9401	18.8589
1.30343	-0.224103	Q7RU04;Q9H4A4;A6NKB8;A0A087WU27;A0A087WUS4;C9JMZ3;H7C2T3	Aminopeptidase B	RNPEP	13	13	31	31	31	73.497	0	36.213	422820000	120	21.3415	21.083	20.8555	21.5908	21.5666	21.4514	21.5869	21.7162	21.7065	21.5727	21.4888	21.6037	21.6736	21.8838	21.8361	21.4569	21.6387	21.7341	21.2862	21.1708	21.2097	21.0928	21.6548	21.4001	20.9535	21.3045	20.4654	21.7585	21.7645	21.8349	21.294	21.2667	21.167	21.1027	21.2598
0.845881	0.389372	A0A024RC61;Q59E93;P15144;B4DV63;B4DP01;B4DP96;H0YMC1;Q8IVL7;H0YLZ8	Aminopeptidase N	ANPEP	39	14	41.8	41.8	16.8	109.54	0	133.49	5994800000	681	25.4569	25.373	25.5253	24.9962	24.9294	24.948	25.2028	25.2534	25.2449	25.3207	25.1126	25.0332	25.0647	25.0638	25.1165	24.2905	24.2531	24.1971	25.4571	25.4182	25.4674	25.3683	25.3239	25.3935	25.2939	25.3445	25.2436	24.4952	24.329	24.3867	25.5715	25.5809	25.6656	25.5585	25.6827
1.36536	-0.510874	H0Y360;B2RB47;A0A024R098;Q01433;E9PJF6;H0YCL9;E9PIJ1	AMP deaminase 2	AMPD2	3	3	3.7	3.7	3.7	98.401	0	6.4168	71659000	15	NaN	NaN	NaN	NaN	NaN	NaN	19.2954	NaN	NaN	NaN	NaN	19.7559	NaN	19.5518	20.3572	19.7526	19.8372	NaN	NaN	NaN	19.035	19.0633	NaN	NaN	NaN	18.7187	NaN	NaN	19.9587	NaN	NaN	19.0641	NaN	19.1128	19.3911
0	NaN	H7C0V9;E9PG40;B4DGD0;Q5IS80;A0A218KGR2;A0A140VJC8;P05067	Amyloid beta A4 protein;N-APP;Soluble APP-alpha;Soluble APP-beta;C99;Beta-amyloid protein 42;Beta-amyloid protein 40;C83;P3(42);P3(40);C80;Gamma-secretase C-terminal fragment 59;Gamma-secretase C-terminal fragment 57;Gamma-secretase C-terminal fragment 50;C31	APP	1	1	2.7	2.7	2.7	54.981	0.0020171	3.1227	49257000	26	NaN	NaN	NaN	NaN	NaN	NaN	NaN	NaN	NaN	NaN	NaN	NaN	NaN	NaN	NaN	NaN	NaN	NaN	NaN	NaN	NaN	NaN	NaN	NaN	NaN	NaN	NaN	NaN	NaN	NaN	NaN	NaN	NaN	NaN	NaN
0	0.0248728	B7Z2H4;Q01484;B7Z678;A0A024RDK2;Q7Z344;H0Y931;I6L894;A0A024RDI4;E9PCH6;D6RHE1;E9PHW9;B7Z636;A0A087WTF3;H0YAG3;A0A0U1RQN6;Q6ZT73;Q8NAK2;H0Y8Y2;A8KA62;A0A087WZ65;Q59G01;Q12955	Ankyrin-2;Ankyrin-3	ANK2;DKFZp686M09125;ANK3	2	2	2.6	2.6	2.6	117.74	0.0020492	3.3234	46553000	9	NaN	NaN	NaN	NaN	NaN	NaN	NaN	NaN	19.1873	NaN	NaN	NaN	19.1463	NaN	NaN	19.3446	NaN	NaN	NaN	NaN	NaN	NaN	NaN	NaN	NaN	NaN	NaN	NaN	19.2703	NaN	NaN	NaN	NaN	NaN	NaN
0	NaN	A0A0S2Z377;E5RK69	Annexin	ANXA6	1	1	70.3	3	3	75.276	0.0038388	2.7993	72782000	32	NaN	NaN	NaN	NaN	NaN	NaN	NaN	NaN	NaN	NaN	NaN	NaN	NaN	NaN	NaN	NaN	NaN	NaN	NaN	NaN	NaN	NaN	NaN	NaN	NaN	NaN	NaN	NaN	NaN	NaN	NaN	NaN	NaN	NaN	NaN
0	NaN	Q9UJ72	Annexin A10	ANXA10	1	1	4.9	4.9	4.9	37.277	0.0075365	2.6752	18752000	8	NaN	NaN	NaN	NaN	NaN	NaN	NaN	NaN	NaN	NaN	NaN	NaN	NaN	NaN	NaN	NaN	NaN	NaN	NaN	NaN	NaN	NaN	NaN	NaN	NaN	NaN	NaN	NaN	NaN	NaN	NaN	NaN	NaN	NaN	NaN
0.460241	0.0670528	P07355;A0A024R5Z7;V9HW65;H0YN42;H0YMU9;H0YMD0;A6NMY6;H0YKS4;H0YM50;B4DNH8;B3KRQ1;H0YMM1;H0YN28;H0YKX9;H0YMT9;H0YLV6;H0YKZ7;H0YKL9;H0YMW4;H0YKV8;H0YNA0;H0YMD9;H0YN52;H0YKN4;H0YNB8;H0YLE2	Annexin A2;Annexin;Putative annexin A2-like protein	ANXA2;HEL-S-270;ANXA2P2	38	18	79.4	79.4	40.4	38.604	0	271	72436000000	1722	28.8537	28.8174	28.8864	29.0052	29.0672	29.0062	28.88	28.8734	28.7269	29.0259	29.0776	29.0058	28.5604	28.7206	28.6601	28.9371	28.9582	28.916	28.6528	28.6336	28.7902	28.8858	28.8498	28.915	28.4348	28.3917	28.4163	28.8025	28.8307	28.8209	29.0312	28.9276	28.9506	29.0507	29.0514
5.85602	-0.169222	A0A0S2Z2Z6;P08133;A8K3Q7;B7Z582;Q6ZP35;E7EMC6;A0A0S2Z301;E5RK63;E5RJF5;E5RI05;E5RFF0;E5RJR0;E5RIU8;H0YC77	Annexin A6;Annexin	ANXA6	50	2	70.6	70.6	3.9	75.872	0	239	11016000000	1234	26.1703	26.0579	26.1472	26.0943	26.0741	26.0216	26.1039	26.0958	26.1314	26.1533	26.2852	26.2291	26.2508	26.3142	26.2462	26.2865	26.3074	26.3456	26.0589	25.9897	26.0785	26.0902	26.2445	26.1616	25.9537	25.9855	25.9422	26.1421	26.1005	26.0695	26.1561	26.0353	26.0763	26.1068	26.1235
0.979655	-0.130199	Q5TZZ9;P04083;B5BU38;B4DL19;Q5T3N1;Q5T3N0;Q05BR2	Annexin;Annexin A1	ANXA1	30	30	75.1	75.1	75.1	38.714	0	123.58	14641000000	778	26.7357	26.8664	26.693	26.6446	26.6392	26.6382	26.3996	26.3366	26.3916	26.4066	26.5731	26.4944	26.6041	26.5881	26.6866	26.7511	26.7709	26.814	26.5115	26.3939	26.3607	26.6494	26.7145	26.7205	26.411	26.4461	26.4519	26.6454	26.7524	26.7255	26.3473	26.3256	26.2614	26.5238	26.5636
2.01948	-0.257391	B4DPJ2;Q5T0G8;P50995;Q6ICS0;Q59EP1;B7Z6L0;H0Y6E1;E5RIN3;Q6FHB6;Q53FB5;A8K2L6;P27216	Annexin;Annexin A11	ANXA11	16	16	39.9	39.9	39.9	45.597	0	41.687	869180000	210	22.6959	22.8417	22.7457	22.1953	22.2775	22.0601	22.4748	22.3739	22.3992	22.453	22.2581	22.399	22.6714	22.3784	22.5564	22.6717	22.511	22.6625	22.7247	22.5914	22.6686	22.2317	22.242	22.2291	22.2128	21.9336	21.9514	22.5353	22.5825	22.2861	22.0087	21.9052	22.2018	22.2533	22.1909
0.421024	-0.0460697	V9HW59;Q6LES2;P09525;Q6P452;B4DE02;B4DDZ4;Q59FK3;B4E1S2;Q6MZI0;Q6TUW3	Annexin;Annexin A4	HEL-S-274;ANXA4	17	17	57.3	57.3	57.3	36.057	0	106.03	3913600000	354	24.5619	24.4586	24.5749	24.8797	24.7881	24.7894	24.791	24.7356	24.616	24.2905	24.4316	24.5828	24.6533	24.6506	24.5974	24.6082	24.5685	24.5916	24.4455	24.4246	24.5291	24.8158	24.9536	24.9063	24.4216	24.3071	24.2891	24.5462	24.611	24.5736	24.5653	24.3151	24.4118	24.5867	24.5026
1.71343	0.309319	V9HWE0;P08758;D6RBL5;D6RBE9;E9PHT9;B4DNG6;D6RCN3	Annexin;Annexin A5	HEL-S-7;ANXA5	31	31	80	80	80	35.936	0	173.96	38159000000	1030	27.6251	27.6917	27.6722	28.0272	27.939	27.9676	27.8566	27.8803	27.9286	27.3609	27.6718	27.5143	27.6303	27.5968	27.6161	28.2147	28.2763	28.1043	27.6834	27.6504	27.7436	28.274	28.2882	28.2108	27.2917	27.345	27.4044	28.2062	28.1863	28.0757	28.0255	27.9406	27.833	28.1184	28.1679
0.405292	-0.0544946	B4DT77;B4DWU2;B4DHY4;Q53HM8;B2R657;P20073;B2R7L2	Annexin;Annexin A7	ANXA7	12	12	43.2	43.2	43.2	37.805	0	29.478	539090000	112	21.9914	22.003	22.0152	22.0283	21.8171	21.7281	22.0548	22.018	21.9751	21.6628	21.806	21.3489	21.7848	21.6826	21.5858	21.7982	21.8135	21.835	21.9247	21.745	22.0236	21.8237	21.6591	21.8337	21.7589	21.9226	21.7997	21.6961	21.7435	21.5853	21.5697	21.5661	21.518	21.779	21.5961
3.49511	-0.401024	Q10567;C9J1E7;B4DG47;Q7Z3M8	AP-1 complex subunit beta-1	AP1B1	9	4	27.3	13	5.4	104.64	0	19.866	159580000	37	20.0929	20.3718	19.8929	20.0734	20.1263	19.9386	19.3583	20.3986	20.1351	20.1202	20.3132	20.2145	20.2489	20.3104	20.3594	19.9343	20.3843	20.2179	19.9149	19.8381	20.2413	19.7092	19.7062	19.5818	19.6388	19.6099	19.8615	20.2605	20.0852	19.8948	19.9064	19.704	19.6217	19.6089	19.6672
0.903954	-0.231012	B4DS96;Q8IY97;A0A140VJE7;B3KXW5;O43747;B4DDL1	AP-1 complex subunit gamma-1	AP1G1	5	5	12.2	12.2	12.2	63.832	0	9.9367	98011000	40	NaN	NaN	NaN	NaN	18.9756	NaN	NaN	18.9954	18.4253	NaN	20.0913	19.7771	NaN	20.1102	NaN	20.2223	19.6484	20.1382	19.1236	NaN	19.0199	19.9106	19.6851	NaN	NaN	NaN	NaN	19.8712	19.2187	19.8497	19.9569	19.7532	19.4274	19.7253	19.9205
0	NaN	K7EJL1;B4DDG7;E7ENJ6;A0A024R7K8;Q59EK3;Q9BXS5;B4DN99;B3KNH5;K7EK69;K7ERH5;K7EL08;K7EQX3;Q53GI5;B3KN68;Q9Y6Q5	AP-1 complex subunit mu-1	AP1M1	5	5	17.4	17.4	17.4	40.296	0	7.5324	64986000	7	NaN	NaN	NaN	NaN	NaN	NaN	NaN	NaN	NaN	NaN	NaN	NaN	NaN	NaN	NaN	NaN	NaN	NaN	NaN	NaN	NaN	NaN	NaN	NaN	NaN	NaN	NaN	NaN	NaN	NaN	20.1942	20.3064	20.1662	20.1088	NaN
2.03017	-0.167762	O95782;Q8N9K4;B4DXJ6	AP-2 complex subunit alpha-1	AP2A1	25	19	34.7	34.7	26.6	107.54	0	63.418	1219500000	254	22.9075	22.9066	22.8859	22.8718	22.7723	22.7401	23.1948	23.0415	22.9753	23.0118	23.0311	22.9942	23.2174	23.2992	23.2207	23.1412	23.1283	23.1127	22.6789	22.9497	22.8902	22.8863	22.8165	22.842	22.7613	22.9764	22.7369	23.1046	23.1582	23.0739	22.9971	22.8227	22.9599	22.8957	22.7588
0.316898	0.0888899	O94973;B7Z5S9;A0A0G2JS82;A0A0G2JQM1;B7Z1Q4;Q8N2F8;E9PR62;B3KMI7;A0A0G2JQA4;A0A0G2JRF9;H0YEG0;E9PQP4;H0YDE9;A0A0G2JQT9;A0A0G2JS17;Q59FN8;A0A0G2JRS3;E9PNC4;M0R2D9	AP-2 complex subunit alpha-2	AP2A2	12	12	29	20.6	20.6	103.96	0	29.106	309290000	73	21.166	21.3636	20.7132	20.8706	20.6779	20.1939	20.705	20.9592	21.1999	21.1231	20.4286	20.2666	20.7582	21.0399	21.2714	20.7955	20.8903	20.9953	20.1214	20.5422	21.0011	21.1003	20.9225	20.9128	21.0674	NaN	NaN	21.0725	20.8836	20.7973	21.2113	20.7156	21.0581	20.707	21.074
3.66182	-0.318564	P63010;A0A140VJE8;A8K916;H0UID3;H0UID4;H0UID5;Q68DI0;A8K0G3;A0A087X253;B4DWG4;A0A087WU93;A0A087WZQ6;B4E261;A0A087WYD1;B4DIL5;Q96EL6;K7ERB2;K7EN71;K7EJX1;K7EJ01;H7C034;K7EKZ5;A0A087WXS3	AP-2 complex subunit beta;AP complex subunit beta	AP2B1;DKFZp781K0743	26	12	32.4	32.4	18	104.55	0	67.936	2322800000	427	23.7413	23.8729	23.8786	23.868	23.8641	23.7701	24.044	24.1537	24.1174	24.2153	24.2539	24.2069	24.2588	24.1395	23.9353	23.8966	24.0907	24.0141	24.0767	23.974	24.0418	23.6218	23.6123	23.5691	23.5216	23.5787	23.5621	24.0778	23.834	23.9506	23.6123	23.7517	23.631	23.7941	23.7175
1.2491	-0.226208	E9PFW3;B4DNB9;Q96CW1;A0A087WY71;B4DJB1;B4DFM1;B4E304;B7Z4N2;C9JJ47;B4DTI4;C9JTK4;C9JGT8;C9JJD3;C9JPV8;H7C4C3	AP-2 complex subunit mu	AP2M1	14	14	35.4	35.4	35.4	52.303	0	30.095	661500000	110	21.6191	21.7362	21.9746	22.3607	22.0865	22.3409	22.3338	22.6655	22.2911	22.6867	22.1401	22.2775	22.565	22.5958	22.2751	22.0024	21.937	21.9143	22.4009	22.3985	22.5858	22.1634	21.9795	22.1348	21.6766	22.2344	21.4307	22.192	22.1024	21.9286	21.9864	22.0954	21.7205	22.191	22.0172
1.53235	-0.256272	M0R0N4;M0QYZ2;P53680;M0QZ21;X6R390	AP-2 complex subunit sigma	AP2S1	3	3	18.8	18.8	18.8	17.303	0	5.0353	193350000	43	20.2961	19.785	20.0461	20.3768	20.246	20.1446	20.5325	20.2874	20.2404	20.4937	20.3897	20.6436	20.7732	20.9847	20.9104	20.533	20.4671	20.6718	20.5108	20.7213	20.5047	20.1765	20.2783	20.2066	20.4763	20.4823	20.4061	20.477	20.7104	20.6472	20.415	20.496	20.4863	19.9858	20.0387
1.95301	-0.281258	A0A0S2Z5J4;O00203;A8K586;Q3MNE1;A0A0S2Z4Z4;B4E0B2;F5GYB0;H0YBD0;F5GWU4;Q68CN5;Q13367	AP-3 complex subunit beta-1;AP-3 complex subunit beta	AP3B1	9	9	11.3	11.3	11.3	121.32	0	20.972	275930000	67	20.4147	20.5075	20.675	21.1697	20.7988	20.8178	21.2282	21.2575	21.0944	20.7138	21.0342	21.388	21.067	20.785	20.9271	21.0389	21.2626	21.2512	20.4924	20.9785	21.0824	21.0203	20.8129	20.5938	21.1199	20.5877	20.4085	20.9685	20.9229	20.9559	20.6017	20.7568	20.7487	20.5206	20.9562
0.259086	-0.0608273	O14617;Q6PK82;A0A087WYN6;B3KSV6;K7ELX8;B0AZV8	AP-3 complex subunit delta-1	AP3D1	13	13	16	16	16	130.16	0	29.462	306080000	87	20.7949	21.0039	20.8734	20.6471	20.6781	20.6529	20.358	21.0578	21.1544	20.9732	20.8799	20.9076	21.3214	20.8491	21.3266	21.0383	21.5315	21.0896	20.232	20.9886	21.1222	20.6228	20.7232	20.5946	21.1689	20.3771	20.8115	21.3764	21.2323	21.0065	20.9308	21.0393	20.767	20.923	20.9748
0	NaN	A0A024QZR5;Q9Y2T2;Q8NDP0;B4DRN6;H0YBA0;E7ER80;E5RJ52;P53677	AP-3 complex subunit mu-1	AP3M1;DKFZp586G1518	4	4	16	16	16	46.939	0	6.4154	31269000	10	NaN	NaN	NaN	NaN	NaN	NaN	NaN	NaN	NaN	NaN	NaN	NaN	NaN	NaN	NaN	NaN	NaN	NaN	NaN	NaN	NaN	NaN	NaN	NaN	NaN	NaN	NaN	NaN	NaN	NaN	NaN	18.5854	18.7411	NaN	NaN
0.976012	-0.301901	Q92572;B2R4I8;F5H459	AP-3 complex subunit sigma-1	AP3S1	5	5	34.2	34.2	34.2	21.732	0	10.123	94260000	58	19.6766	19.6227	19.7396	NaN	NaN	19.4324	NaN	19.5609	19.6719	20.2442	19.6231	19.6039	19.5863	19.9858	20.029	19.2831	19.4279	19.4749	19.5161	19.8539	19.6636	NaN	NaN	NaN	NaN	NaN	19.5224	19.869	20.0391	19.758	19.1824	19.4876	19.1665	18.7701	19.0469
0.025851	-0.0187517	B0YIW2;A3KPE2;P02656	Apolipoprotein C-III	APOC3	1	1	13.7	13.7	13.7	12.815	0.0010758	3.7988	389680000	70	21.1763	21.3022	21.4581	21.7071	21.7089	21.6923	22.3771	22.5713	22.3999	20.3897	20.8214	20.6603	21.004	21.0434	21.1724	19.2535	NaN	NaN	21.598	21.429	21.499	22.4177	22.5463	22.1009	23.9623	24.0184	24.023	21.1736	20.904	20.9284	20.6483	20.4717	20.6085	20.2266	20.2139
0.2653	0.0265081	C9JF17;P05090;B4DGC3;C9JX71;F8WBT9	Apolipoprotein D	APOD	9	9	35.3	35.3	35.3	24.158	0	47.059	9963900000	471	25.9025	25.9575	25.979	26.2805	26.1229	26.247	26.2213	26.2837	26.2518	26.2931	26.281	26.1971	26.1819	26.106	26.0586	26.0108	26.0828	26.2694	26.2253	26.3227	26.2922	26.1879	26.3029	26.2674	26.0201	26.1296	26.1468	26.0977	26.0752	26.1656	26.2644	26.2749	26.2227	26.1456	26.2598
3.65854	-0.357386	A0A0S2Z3D5;P02649;J9ZVQ3;A0A0S2Z3V0;H0Y7L5;E9PEV4;E7ERP7;A0A0S2Z3J5;A0A0S2Z3B1;Q6LBZ1;Q6LA97;D9ZB55;Q6ZP45;Q13791;Q8TCZ8;CON__Q03247	Apolipoprotein E	APOE	15	15	53.9	53.9	53.9	36.154	0	33.364	571290000	157	22.0629	22.3008	22.1865	21.6202	21.474	21.9889	21.9475	21.9069	22.083	22.3977	22.4404	22.2784	22.369	22.4729	22.4672	21.8679	22.068	22.165	21.9172	22.18	22.2641	21.4146	21.2331	21.4393	21.6667	21.596	21.734	21.9278	22.0276	22.0076	21.9849	21.796	21.9694	21.8838	21.9271
0	NaN	Q5ISK0;G3V1C3;Q9BZZ5;B4DDR3;E9PQK6;H0YER7	Apoptosis inhibitor 5	API5	5	5	15.8	15.8	15.8	48.786	0	10.055	41744000	16	NaN	NaN	NaN	NaN	NaN	NaN	NaN	NaN	NaN	NaN	NaN	NaN	NaN	NaN	NaN	NaN	NaN	NaN	NaN	NaN	NaN	NaN	NaN	NaN	NaN	NaN	NaN	NaN	NaN	NaN	NaN	18.3048	NaN	NaN	NaN
0.732994	-0.182411	Q07812;K4JQN1;A0A0C4MW46;A0A0C4MWS3;A0A0C4MVT1;Q5ZPJ1;I6LPK7	Apoptosis regulator BAX	BAX;Bax	4	4	29.7	29.7	29.7	21.184	0	12.154	151460000	45	20.073	20.368	20.013	20.243	NaN	20.1224	20.3808	NaN	20.2701	20.1273	20.1857	NaN	NaN	NaN	NaN	20.5096	20.5305	20.7461	NaN	20.0143	20.2895	20.1143	20.0729	19.9187	NaN	NaN	NaN	NaN	20.2478	20.181	20.2449	19.9513	20.3791	NaN	20.5405
1.28994	-0.359115	Q9ULZ3;B2RAZ4;H3BP42	Apoptosis-associated speck-like protein containing a CARD	PYCARD	5	5	32.3	32.3	32.3	21.627	0	14.74	194780000	81	20.144	20.2319	20.0868	20.634	NaN	NaN	20.465	NaN	NaN	NaN	20.7703	20.7521	20.7876	21.0512	20.6863	20.2374	20.309	19.9631	20.8074	NaN	20.5715	20.1756	20.2563	20.37	NaN	NaN	NaN	20.333	20.2296	19.9199	19.8645	19.6803	20.3604	20.3155	20.7991
0.317083	0.164277	O95831;A0A140VK04;E9PMA0;Q5RZ99;Q5RZA0	Apoptosis-inducing factor 1, mitochondrial	AIFM1	9	9	16.8	16.8	16.8	66.9	0	18.714	261770000	70	21.3088	21.1094	21.5345	20.1463	20.387	20.7248	20.3253	20.4646	20.9786	20.5855	20.1058	20.3466	20.7764	20.3384	20.3602	19.6317	19.8712	19.1959	21.378	21.2933	21.6179	20.524	20.5752	20.5991	20.564	20.901	21.4188	19.7541	19.7138	19.5715	20.485	20.632	20.666	20.7482	20.5172
0.479698	-0.111359	S4R3H4;E7EQT4;Q9UKV3;B4DQZ7;Q69YJ6;G3V3B0;A0A087WYN3;G3V3T3	Apoptotic chromatin condensation inducer in the nucleus	ACIN1;DKFZp667N107	7	7	9.7	9.7	9.7	145.44	0	13.346	106960000	31	19.2201	19.4558	19.147	NaN	19.5453	19.3417	19.5045	NaN	19.455	19.5042	19.4119	20.1078	19.7566	19.4493	19.8371	19.5045	19.56	19.3636	NaN	NaN	NaN	19.3448	19.5088	19.7126	NaN	NaN	NaN	19.355	19.5515	19.8522	19.2248	19.1591	19.4139	19.574	19.6882
0	NaN	B4E273;P53367;B7ZA10;Q8N8M9	Arfaptin-1	ARFIP1	3	3	13.4	13.4	13.4	41.738	0	4.7392	19715000	11	NaN	NaN	NaN	NaN	NaN	NaN	NaN	NaN	NaN	NaN	NaN	NaN	NaN	NaN	NaN	NaN	NaN	NaN	NaN	NaN	NaN	NaN	NaN	NaN	NaN	NaN	NaN	18.3456	NaN	18.1145	NaN	NaN	NaN	NaN	NaN
0.182527	-0.0424222	P54136;B4DXW6;E5RH09;E5RJM9	Arginine--tRNA ligase, cytoplasmic	RARS	15	15	27.1	27.1	27.1	75.378	0	33.197	476620000	153	21.2343	21.3167	21.0646	21.4236	21.7219	21.5725	21.6138	21.5841	21.5542	21.6228	21.6566	21.5463	21.6542	22.0165	21.7643	22.0105	22.063	21.7035	21.6784	21.696	21.5252	21.4245	21.5284	21.6628	21.6002	21.3593	20.519	21.8325	21.918	22.024	21.5139	21.7004	21.4078	21.8346	21.5852
0.225571	0.0799475	F8W943;A0A024RDL8;P04424;B4DU69;A0A0S2Z316	Argininosuccinate lyase	ASL	2	2	13.2	13.2	13.2	27.379	0.00054645	3.9851	12780000	6	NaN	NaN	NaN	NaN	NaN	NaN	NaN	NaN	NaN	NaN	NaN	NaN	NaN	NaN	17.1747	17.5043	17.6346	17.2838	NaN	NaN	NaN	NaN	NaN	NaN	NaN	NaN	NaN	NaN	17.4666	17.6266	NaN	NaN	17.3448	NaN	NaN
0.184658	0.0456299	Q5T6L4;A8KAP9;P00966;A0A0S2Z3D8;Q5T6L6;A0A0S2Z3B6;Q5T6L5;B4E395;A0A0S2Z3F1	Argininosuccinate synthase	ASS;ASS1	14	14	34	34	34	46.53	0	37.356	2049000000	243	23.6744	23.3372	23.5224	23.6055	23.4072	23.3294	23.8425	23.8968	23.8337	23.2781	23.4898	23.4603	23.8418	23.9067	23.7979	23.8865	23.7159	23.9308	23.7786	23.5793	23.82	23.5824	23.3601	23.4775	23.5587	23.4977	23.3013	23.4816	23.621	23.5925	23.8838	23.7231	23.9554	23.7223	23.678
2.26767	1.03771	A0A0S2Z373;Q63HL5;A0A223PQI9;A0A0C4DFZ2;A0A024R509;P15289;B4DVI5;A0A0S2Z309	Arylsulfatase A;Arylsulfatase A component B;Arylsulfatase A component C	DKFZp686G12235;ARSA	3	3	9.3	9.3	9.3	53.588	0	9.0387	189390000	46	19.8375	19.796	20.2858	19.6243	19.6874	19.6544	18.776	19.4823	19.2383	18.8854	18.6538	18.7968	18.9801	18.7664	18.5878	20.5708	20.5014	20.3631	18.7594	20.1889	19.826	21.4037	21.5654	21.3319	19.5605	19.4438	19.425	20.7297	20.4505	20.7235	19.8214	19.9532	19.6726	20.8544	20.543
0.71097	-0.171026	P15848;A0A024RAJ9;A8K4A0	Arylsulfatase B	ARSB	7	7	18.6	18.6	18.6	59.687	0	11.663	146380000	28	20.1568	20.2434	20.2225	20.7889	20.7002	NaN	20.5491	20.6206	20.7768	20.538	20.2684	20.2329	20.089	20.2692	20.0974	19.9912	19.7868	20.0405	20.6913	NaN	20.5443	20.3239	20.1984	20.5489	20.6268	20.7872	20.4173	20.0682	20.495	20.266	19.6742	19.7278	20.0743	19.654	NaN
1.2653	-0.282835	P08243;B4DY32;F8WEJ5	Asparagine synthetase [glutamine-hydrolyzing]	ASNS	2	2	5.2	5.2	5.2	64.369	0.00056085	4.3342	44584000	15	19.0652	19.2573	19.0617	NaN	NaN	NaN	NaN	NaN	NaN	NaN	NaN	NaN	NaN	NaN	NaN	19.0367	18.8219	NaN	NaN	NaN	NaN	19.5323	19.2204	19.1203	NaN	NaN	NaN	18.6582	18.7004	NaN	NaN	NaN	18.5808	NaN	NaN
0.533029	-0.0759792	O43776;B4DN60;K7EQ35;B4DGT6;K7EMQ6;K7EIU7;K7EPK2;B4DF91;K7EJ19	Asparagine--tRNA ligase, cytoplasmic	NARS	16	16	33	33	33	62.942	0	40.643	977580000	197	22.7686	22.5505	22.6189	22.6441	22.5567	22.6413	22.5925	22.8515	22.6194	22.5471	22.8973	22.7899	22.967	23.0432	22.6632	22.8554	22.7892	22.7488	22.7458	22.7284	22.7917	22.7794	22.8037	22.5114	22.3823	22.4196	22.7074	22.784	22.8632	22.7259	22.5365	22.8045	22.4499	22.8279	22.7768
2.13491	-0.463627	Q2TU84;A0A140VK69;P17174;B7Z1I2	Aspartate aminotransferase;Aspartate aminotransferase, cytoplasmic	GIG18;GOT1	9	9	37.5	37.5	37.5	46.319	0	21.042	280880000	91	21.1453	21.1012	21.1	21.1226	20.7105	21.0948	20.7542	20.7918	20.8866	21.4444	21.1984	21.4531	21.0942	20.4355	20.7108	20.7131	21.0068	20.8092	20.8905	21.0913	20.6716	21.0411	20.6523	20.8273	20.9136	20.6914	21.2038	20.7372	20.9932	20.5894	20.5388	20.1293	20.1112	20.4723	20.3727
0.563622	0.220467	B3KUZ8;A0A024R6W0;P00505;A8K482;B4DY39	Aspartate aminotransferase;Aspartate aminotransferase, mitochondrial	GOT2	12	12	51.8	51.8	51.8	41.326	0	41.831	1093600000	182	23.4483	23.6658	23.5306	22.7767	22.7021	22.6446	22.0505	22.2677	22.2426	22.933	22.7443	22.456	22.25	22.2796	22.3983	21.9202	21.8924	21.7667	22.862	23.0242	22.9689	22.8362	22.8396	22.7334	22.8778	22.788	22.7907	21.8867	22.0194	22.0254	22.7419	22.5734	22.5563	22.8804	22.9356
3.05996	-0.310999	A0A140VJW5;P14868;D3DP78;Q53T60;H7BZ35;C9J7S3;C9JLC1;Q53R85;C9JQM9;H7C278	Aspartate--tRNA ligase, cytoplasmic	DARS	19	19	47.5	47.5	47.5	57.136	0	44.661	1105600000	200	22.4222	22.4753	22.2983	22.9831	22.9279	22.9664	22.8941	23.0145	22.9233	23.1263	23.0179	23.103	23.3325	23.358	23.2351	23.2961	23.3094	23.2774	22.772	22.9275	22.7488	22.8236	22.8201	22.9528	22.9429	22.8354	22.7941	23.145	23.1147	23.1815	22.701	22.9104	22.7504	22.6809	22.8045
0	NaN	Q9BSS9;E7EMB6;A0A024R443;A0A024R442;Q53SB6;E7ETB3;B7Z7F0;Q9ULA0	Aspartyl aminopeptidase	DNPEP	1	1	4.2	4.2	4.2	41.397	0.0038703	2.8723	29448000	19	NaN	NaN	NaN	NaN	NaN	NaN	NaN	NaN	NaN	NaN	NaN	NaN	NaN	NaN	NaN	NaN	NaN	NaN	NaN	NaN	NaN	NaN	NaN	NaN	NaN	NaN	NaN	NaN	NaN	NaN	NaN	NaN	NaN	NaN	NaN
0.52729	-0.267024	Q12797;B8Y0L3;E5RHJ2;E5RHK2;G3XAN5;A0A087WW51;E5RG29;B7ZM96;B4DQ07;Q6PJH4;E5RG56;B3GQE5	Aspartyl/asparaginyl beta-hydroxylase	ASPH	11	11	19.5	19.5	19.5	85.862	0	26.11	681500000	145	22.2859	22.3756	22.4719	21.7377	21.4857	21.4155	22.2652	22.1978	22.1069	22.0354	22.3143	22.3605	22.3612	22.4039	22.5696	21.1959	21.0624	21.2065	22.3621	22.3508	22.3902	21.984	22.1366	21.9044	22.0555	22.0469	22.2635	21.2381	21.1162	21.0431	21.988	21.7808	21.8052	22.056	22.06
1.18442	-0.463961	Q6FHL9;B1AKZ4;Q15121;B1AKZ5	Astrocytic phosphoprotein PEA-15	PEA15	5	5	38.5	38.5	38.5	15.068	0	11.549	501050000	47	21.5517	22.2755	21.9611	NaN	NaN	21.4305	22.3864	NaN	NaN	NaN	NaN	NaN	NaN	NaN	NaN	22.0322	22.0237	21.9214	NaN	NaN	NaN	21.8306	21.5691	21.8517	21.7557	21.5368	NaN	21.9954	21.956	22.0558	21.44	21.4348	21.1892	21.1221	21.3962
0	0.660838	Q9UBB4;B1AHE4;A0A1W2PQD2;Q7Z524;Q9NTC6;B1AHE3	Ataxin-10	ATXN10	4	4	12.4	12.4	12.4	53.488	0	6.7082	42619000	8	NaN	NaN	NaN	NaN	NaN	NaN	NaN	NaN	NaN	NaN	NaN	NaN	NaN	NaN	NaN	17.9519	NaN	NaN	NaN	NaN	NaN	NaN	NaN	NaN	NaN	NaN	NaN	NaN	NaN	NaN	NaN	18.6039	18.6216	NaN	NaN
0	NaN	A0A024QZC0;A0A024QZB7;A0A024QZ91;Q8WWM7	Ataxin-2-like protein	ATXN2L	1	1	2.7	2.7	2.7	90.839	0.0025	3.0521	30872000	36	NaN	NaN	NaN	NaN	NaN	NaN	NaN	NaN	NaN	NaN	NaN	NaN	NaN	NaN	NaN	NaN	NaN	NaN	NaN	NaN	NaN	NaN	NaN	NaN	NaN	NaN	NaN	NaN	NaN	NaN	NaN	NaN	NaN	NaN	NaN
0.465516	0.369596	Q6DD88;F5H6I7;B4DXC4;F5GWF8	Atlastin-3	ATL3	10	10	34.8	34.8	34.8	60.541	0	29.948	330900000	99	21.319	20.9131	20.5191	20.5171	20.5887	20.7648	20.5822	21.0134	20.8698	19.9281	20.6476	20.2698	20.8939	21.2267	21.1057	18.9529	19.1263	19.1722	20.8783	21.1862	21.2222	21.2761	21.1578	21.1444	21.2224	21.5046	21.3747	19.8438	19.5606	19.5989	20.6871	20.8458	20.4931	21.4221	21.2595
2.67926	0.622347	Q5QNZ2;Q53GB3;Q08ET0;A8K4W2;P24539	ATP synthase F(0) complex subunit B1, mitochondrial	ATP5F1;hCG_39985	6	6	31.8	31.8	31.8	22.275	0	14.021	495680000	46	22.0137	22.0125	21.761	NaN	22.0536	NaN	NaN	NaN	NaN	21.3955	21.4287	21.2663	20.675	21.3204	20.9725	NaN	NaN	NaN	22.7141	22.3393	22.2871	21.3885	21.2258	21.2349	22.6997	21.8708	22.3623	NaN	NaN	NaN	21.6044	21.4831	21.7764	21.9127	22.0924
0	NaN	D2Y6Y7;W8D8V4;W8D5L5;W8D860;X5CFG7;X5CDZ8;X5BZD6;X5BWE9;X5BW47;X5BSQ0;X5BSN2;X2CNL3;X2C587;W8DFC5;W8DBL0;W8D9J2;V9JTU3;T2HJH9;V9K052;W8D5F7;W8D2P9;W5VMK3;W0C8M5;W0C6Y6;W0C6A8;V9NAZ0;V9N8I7;V9N5U4;V9N4L5;V9M6K4;V9K6C5;T1WUI6;V9JB23;U5L389;U5YSN6;U5KQ12;U5L326;V5JTX2;V5JSZ5;V5JSF4;V5JS27;V5JQM7;V5JPE6;V5JMC8;V5JH69;V5JGY5;U5YWI5;U5YV11;U3L335;U3L3I1;U3KWA8;V9JF96;U5KPX6;U3LUU5;U3LS18;U3LRA8;U3LQN5;…	ATP synthase subunit a	ATP6;atp6;MTATP6;ATPase 6;MT-ATP6	1	1	23.3	23.3	23.3	5.1111	0.0020192	3.1267	108040000	26	NaN	NaN	NaN	NaN	NaN	NaN	NaN	NaN	NaN	NaN	NaN	NaN	NaN	NaN	NaN	NaN	NaN	NaN	NaN	NaN	NaN	NaN	NaN	NaN	NaN	NaN	NaN	NaN	NaN	NaN	NaN	NaN	NaN	NaN	NaN
0.865241	0.544716	V9HW26;P25705;K7EK77;B4DGW3;K7ENJ4;K7ERX7;K7EJP1;K7EQH4;K7ESA0	ATP synthase subunit alpha;ATP synthase subunit alpha, mitochondrial	HEL-S-123m;ATP5A1	31	31	56.6	56.6	56.6	59.75	0	204.84	8249800000	580	26.1025	25.9723	25.9045	25.7042	25.6552	25.6703	25.2976	25.2508	25.2651	25.1147	25.226	25.2581	25.2908	25.4181	25.4912	24.1665	24.0599	24.0756	26.1194	26.1386	26.186	25.6893	25.7187	25.6169	25.8618	25.8207	25.8099	24.3373	24.3472	24.2856	26.1402	26.0779	26.0577	25.8888	25.9297
2.212	0.989261	V9HW31;P06576;Q0QEN7;H0YH81;F8W079;F8W0P7;H0YI37	ATP synthase subunit beta;ATP synthase subunit beta, mitochondrial	HEL-S-271;ATP5B	24	24	68.8	68.8	68.8	56.559	0	92.43	9100500000	615	26.2435	26.092	26.1627	25.8155	25.8566	25.7671	25.0403	25.0036	25.0074	24.7833	24.9252	24.8272	24.9121	25.0663	24.9631	24.4204	24.2977	24.3769	25.9102	25.9561	25.9444	25.9255	25.9606	25.9943	25.5905	25.7163	25.4447	24.5781	24.7206	24.3506	26.3655	26.6415	26.3523	26.0862	26.228
2.75013	2.88799	O75947;F5H608;A0PJH2	ATP synthase subunit d, mitochondrial	ATP5H	10	10	78.3	78.3	78.3	18.491	0	23.492	703070000	73	22.6759	22.7306	22.8427	21.1789	20.2275	20.5771	20.5332	19.3219	20.5225	19.9359	20.3957	18.715	20.2396	19.3932	19.5598	NaN	NaN	NaN	22.1576	21.4727	21.0319	22.8491	22.6838	21.7615	21.1226	21.186	20.7709	NaN	NaN	18.9268	23.2208	23.3578	23.2212	23.2835	22.9942
0.378749	0.18778	P30049	ATP synthase subunit delta, mitochondrial	ATP5D	3	3	37.5	37.5	37.5	17.49	0	6.6492	706860000	63	22.6149	22.5289	22.5704	23.0951	22.9193	23.0517	21.9787	21.7586	22.1135	22.202	22.2355	22.0163	22.4917	22.0762	22.2849	21.1126	21.2516	21.0294	23.054	23.0011	23.0444	22.1786	22.3663	22.3158	21.8153	21.9891	22.0583	21.4268	21.6762	21.597	22.0968	22.1799	22.4629	22.232	22.3549
4.69059	1.09503	P56385	ATP synthase subunit e, mitochondrial	ATP5I	4	4	60.9	60.9	60.9	7.9331	0	8.7187	242730000	46	21.5813	21.6642	21.6323	20.4229	20.4594	20.4104	20.4874	20.3901	20.862	20.2652	20.2984	20.5733	19.6516	20.0148	20.1905	NaN	NaN	NaN	21.5882	21.0305	20.9831	20.6333	20.9543	20.8293	NaN	20.0616	19.884	NaN	NaN	NaN	21.3937	21.1088	21.3636	21.4329	21.2785
0.989198	0.189034	Q5VTU8;P56381	ATP synthase subunit epsilon-like protein, mitochondrial;ATP synthase subunit epsilon, mitochondrial	ATP5EP2;ATP5E	2	2	31.4	31.4	31.4	5.8068	0.008376	2.6061	170180000	9	NaN	NaN	NaN	NaN	NaN	NaN	NaN	NaN	NaN	NaN	NaN	NaN	NaN	NaN	NaN	20.1828	20.2836	20.1739	NaN	NaN	NaN	20.1488	20.274	20.1575	NaN	NaN	NaN	NaN	NaN	NaN	NaN	20.4929	20.3121	NaN	NaN
0	NaN	Q53FE1;P56134;C9JJT5;C9JU26;G3V325;B4DJ38	ATP synthase subunit f, mitochondrial	ATP5J2;ATP5J2-PTCD1	2	2	30.9	30.9	30.9	10.904	0.001084	3.8989	298040000	29	NaN	NaN	NaN	NaN	NaN	NaN	NaN	NaN	NaN	NaN	NaN	NaN	NaN	NaN	NaN	NaN	NaN	NaN	NaN	21.3724	NaN	NaN	21.0124	20.9931	NaN	NaN	NaN	NaN	NaN	NaN	21.6285	21.2851	21.265	21.1583	NaN
0.846703	0.310506	E9PN17;O75964	ATP synthase subunit g, mitochondrial	ATP5L	5	5	59.2	59.2	59.2	8.4518	0	13.222	311170000	66	21.8969	21.8258	21.8683	20.5411	20.8171	20.6632	21.4457	21.4843	21.5293	21.0009	21.35	21.5978	20.9819	20.8712	20.3416	NaN	NaN	NaN	22.1337	22.0698	22.1204	21.0765	21.441	21.1259	20.7106	21.8903	20.6603	NaN	NaN	NaN	21.1642	21.1865	21.2343	21.3533	21.3437
0.464696	0.3156	B4DL14;Q8TAS0;P36542;B4DFE6	ATP synthase subunit gamma;ATP synthase subunit gamma, mitochondrial	ATP5C1	6	6	27.2	27.2	27.2	27.512	0	18.146	575700000	129	22.22	22.2597	22.4158	21.9781	22.0491	21.9342	21.8939	21.5092	21.8185	22.3637	21.8489	21.8175	21.9815	22.0189	21.8	20.6485	20.8036	20.7422	22.6084	22.7032	22.623	21.7389	21.8174	21.6214	22.3718	22.2879	22.4076	21.0907	20.838	20.8385	22.3994	22.374	22.1801	22.5273	22.3899
0.442716	0.241724	P48047;Q53HH2;H7C0C1;H7C068;H7C086	ATP synthase subunit O, mitochondrial	ATP5O	9	9	55.4	55.4	55.4	23.277	0	23.282	786810000	122	23.0655	22.9062	23.0287	22.1965	21.3867	21.2449	21.4037	21.4734	21.629	22.105	22.2999	21.8651	22.2532	21.6732	21.9985	21.4962	21.5116	21.4968	22.2587	22.5497	22.6774	21.9214	21.9223	21.9994	22.0786	22.4321	22.5553	21.2134	21.212	21.0854	22.5724	22.5444	22.5474	22.4715	22.6978
2.91305	0.385372	Q6NZ59;Q6IB54;P18859;A8MUH2	ATP synthase-coupling factor 6, mitochondrial	ATP5J	4	4	35.2	35.2	35.2	12.627	0	12.173	772240000	95	22.6572	22.7347	22.7969	22.8208	22.854	22.7444	21.851	21.6594	21.898	21.8552	21.3636	21.7414	21.9713	22.1394	22.1269	21.5268	21.6711	21.6871	22.8855	22.9067	22.816	22.5491	22.5297	22.5528	22.4938	22.277	22.1465	22.1517	22.0476	22.0411	22.094	22.083	22.1719	22.176	22.378
0.44857	-0.110409	A0A087WXS7;O43681;K7ERW9;B4DEE5	ATPase ASNA1	ASNA1	4	4	19.9	19.9	19.9	37.119	0	10.28	149900000	64	20.0004	19.8491	20.1196	20.4809	20.2503	20.2715	19.8163	20.157	20.2168	19.781	19.9823	20.1272	19.988	20.0224	20.1877	20.0438	20.1519	20.0718	20.1696	20.461	20.1962	20.1356	20.1938	19.7298	19.889	19.7572	19.6779	20.1443	20.0585	20.2343	19.3466	19.8988	20.1724	19.7859	19.4936
0	NaN	B4E2J1;Q8NBU5	ATPase family AAA domain-containing protein 1	ATAD1	2	2	14.3	14.3	14.3	30.634	0.00055279	4.1482	21645000	5	NaN	NaN	NaN	NaN	NaN	NaN	NaN	NaN	NaN	NaN	NaN	NaN	NaN	NaN	NaN	NaN	NaN	NaN	NaN	NaN	NaN	NaN	NaN	NaN	NaN	NaN	NaN	NaN	NaN	NaN	NaN	NaN	NaN	NaN	18.2474
1.35913	0.38446	H0Y2W2;Q9NVI7;Q96T67;Q5T9A4;Q9H834;Q8N3E6;Q5T2N8;Q5SV16	ATPase family AAA domain-containing protein 3A;ATPase family AAA domain-containing protein 3B	ATAD3A;ATAD3B	6	6	11.7	11.7	11.7	64.243	0	14.072	105830000	35	19.8816	19.9685	19.7557	19.603	19.601	19.1932	NaN	NaN	NaN	NaN	19.8216	NaN	NaN	19.1749	19.3277	NaN	NaN	NaN	20.2071	19.972	19.9613	NaN	19.4885	19.5742	20.0145	19.9762	19.8874	NaN	NaN	NaN	19.7857	20.1064	19.7526	19.6624	19.8579
3.69525	-0.35783	P61221;D6R9I9;H0Y990;D6RGF4	ATP-binding cassette sub-family E member 1	ABCE1	6	6	13.4	13.4	13.4	67.314	0	11.15	193400000	43	19.853	20.1521	20.5905	20.3251	20.6632	20.7613	20.3458	20.896	20.8351	20.9123	20.8392	20.6974	20.9256	20.883	21.0596	20.7729	20.6861	20.9777	20.8967	20.5365	20.5571	20.3843	20.303	20.2135	20.4443	20.8779	20.5969	20.6871	20.4865	20.8214	20.3228	20.1827	20.5235	20.5083	20.449
0.860892	-0.175164	Q2L6I2;A0A1U9X609;Q8NE71;Q59F96;H0YGW7;B4DNU2;F5GYK6;A0PJ72;A0A0G2JIC2;Q5STZ8	ATP-binding cassette sub-family F member 1	ABCF1	6	6	7.8	7.8	7.8	91.679	0	13.727	144630000	51	19.9445	20.0873	19.8906	18.3443	20.3825	20.2391	19.764	NaN	NaN	20.2071	20.2618	20.2885	20.4308	19.6873	20.1504	20.0877	20.2729	20.086	19.5677	20.666	19.4874	20.0105	20.0397	19.7415	20.0885	19.8746	19.3771	20.1784	20.2886	20.2896	19.9795	19.8987	19.8266	19.5913	19.6591
3.80802	-0.240778	A0A024R1Y2;A0A024R1T9;Q4LE36;P53396;Q8N9C4;K7ESG8;K7EIE7	ATP-citrate synthase	ACLY;ACLY variant protein	23	23	28.2	28.2	28.2	119.77	0	51.306	835110000	233	22.5863	22.3956	22.1978	22.2794	22.1039	22.0917	22.4449	22.3754	22.7025	22.5865	22.6717	22.5221	22.5806	22.7327	22.6607	22.5792	22.5996	22.4628	22.4361	22.4178	22.4012	22.2521	22.1845	22.1021	22.2226	22.1201	22.172	22.3941	22.4666	22.482	22.274	22.1675	22.1808	22.4163	22.3725
2.50964	-0.253504	P17858;Q9BSP4;Q7L2M7;B3KNQ7;Q59GI2;Q6MZK4;Q7Z3R9;B4E108;F8WEU2	ATP-dependent 6-phosphofructokinase, liver type	PFKL	17	15	31.4	31.4	27.8	85.018	0	48.885	1017600000	200	22.6249	22.6198	22.5896	22.7248	22.7235	22.4624	22.748	22.7364	23.1101	23.0119	22.9881	23.1534	22.9918	22.9932	22.9357	22.7248	22.7791	22.7141	22.7014	22.732	22.8747	22.4155	22.4414	22.4712	22.5869	22.4387	22.7095	22.7104	22.7313	22.7849	22.4894	22.6002	22.9366	22.3992	22.6412
0.479626	-0.155291	P08237;A0A024R0Y5;A0A0S2Z4I1;Q96I60;A0A0S2Z4A1;B4E162;A0A0S2Z4A8;F8VX13;Q7KYX9;F8VP00;F8VZQ1;F8VNX2;F8VSL1;P78457;F8W1J8;F8VZI0;F8VVE3;F8VTQ3;F8VYK8;F8VUB8;F8VW30;F8VSF7;Q7Z683	ATP-dependent 6-phosphofructokinase, muscle type;ATP-dependent 6-phosphofructokinase	PFKM	8	8	15.6	14.5	14.5	85.182	0	16.363	165820000	64	20.2578	19.9272	20.3825	19.8838	20.4564	19.9755	20.1056	19.6596	19.9432	NaN	19.673	19.8565	20.2999	20.5965	20.6934	20.3725	20.4742	20.4145	19.7705	19.7959	19.701	19.8936	19.8579	20.2025	NaN	20.2772	20.2339	20.469	20.3251	20.5432	19.9301	19.7778	20.0668	19.763	20.2461
1.31456	0.34903	Q01813;Q5VSR5;O14943;Q8WTZ9;V9GYV7;B1APP8;H0Y757;Q49A78;H0Y3Y3;V9GY25;B1APP6	ATP-dependent 6-phosphofructokinase, platelet type	PFKP	12	12	19.4	15.8	15.8	85.595	0	82.063	460660000	144	22.0094	21.7471	22.1632	20.6124	20.3322	20.9563	20.2392	21.0495	21.5526	21.0006	21.2746	20.5379	20.97	21.1318	21.1793	22.0007	21.7507	21.7389	20.4626	20.8467	21.5687	21.5459	21.6187	21.7426	21.2817	20.6706	20.6364	21.2676	21.6237	21.6441	21.6206	21.7462	21.7067	21.5305	21.8044
0.675181	0.163084	A0A024RAV2;P46063;F8WA66;F8WD97;F5H2L2;F5H4P4;F5H3W0	ATP-dependent DNA helicase Q1	RECQL	14	14	28.2	28.2	28.2	73.457	0	31.832	333050000	86	20.4761	20.9313	20.973	20.7449	20.7488	20.7292	21.3159	20.9521	20.0068	20.4903	21.3855	20.8024	20.8881	20.6954	21.0736	21.2809	21.2118	21.2502	20.4831	20.7657	20.5275	20.9342	20.814	20.5291	20.0881	20.6446	20.7159	21.1198	21.2103	20.69	21.4264	21.3226	21.3945	21.1722	21.0674
1.58516	-0.165891	Q08211;Q58F26;Q6PJK6;B3KU66	ATP-dependent RNA helicase A	DHX9	24	24	26.7	26.7	26.7	140.96	0	57.986	1245600000	312	23.034	22.8226	23.0897	22.9241	22.9582	22.7665	23.0664	23.107	23.1024	23.1747	23.1965	23.0942	23.1978	23.2058	23.2588	23.0421	23.0059	23.1969	23.1471	23.0085	22.9804	22.8403	22.7562	22.7318	22.95	22.9656	23.009	23.1658	23.2554	23.1634	22.8001	22.7835	22.7451	22.9668	22.979
6.85901	-0.766145	A3RJH1;Q92499;F1T0B3;A0A087X2G1;B4DP70	ATP-dependent RNA helicase DDX1	DDX1	17	17	30.3	30.3	30.3	82.431	0	36.919	539240000	114	21.6233	21.7694	21.5745	22.2656	22.1651	22.1912	22.3959	22.414	22.3488	22.4398	22.3273	22.377	22.2302	22.5118	22.4469	22.4002	22.0998	22.2415	22.1588	22.0151	22.179	21.7977	21.4775	21.6182	21.8273	21.7895	21.899	21.8337	21.8269	21.776	21.6285	21.1516	21.4254	21.6028	21.4808
0.351749	-0.195992	I3L0H8;Q9NUU7;F6QDS0;Q9HBZ9;B4DS24;Q9UMR2;Q7Z4W5;A0A0U4B4U6;Q53G16;Q2NL95;I3L352;Q69YM2;Q68DY7;H3BQK0;A0A024QZ90;B4DL69;Q59FQ9;H3BMQ5;H3BN59;H3BTB3	ATP-dependent RNA helicase DDX19A;ATP-dependent RNA helicase DDX19B	DDX19A;DDX19B;DKFZp762C1313;DKFZp686C21137;hCG_1998531	4	4	13.6	13.6	13.6	50.519	0	11.2	96590000	30	20.5112	NaN	19.8729	NaN	NaN	20.0217	19.8987	NaN	19.5606	20.3725	20.6861	NaN	19.9261	NaN	19.9047	19.7684	19.8932	19.9092	19.4726	NaN	NaN	NaN	NaN	NaN	19.7996	NaN	NaN	19.4361	NaN	NaN	19.928	20.2452	NaN	NaN	NaN
1.41566	-0.255802	A0A0D9SFB3;A0A0D9SG12;B5BTY4;Q59GX6;A0A0D9SF53;O00571;Q5S4N1;A0A024R9A4;O15523;B4E132;B4DLU5;A0A0J9YVQ7;B4E010;A0A087WVZ1;D6RCM4;Q9NQI0	ATP-dependent RNA helicase DDX3X;ATP-dependent RNA helicase DDX3Y	DDX3X;DDX3Y	14	14	30.2	28.4	28.4	70.839	0	33.027	656160000	161	21.5396	21.5921	21.6823	21.8164	21.6565	21.9726	21.9635	21.9427	22.0491	22.0965	21.9557	21.849	22.3426	22.3222	22.3257	22.4288	22.1768	22.3144	22.0235	21.9083	21.9716	21.8107	21.9255	21.8321	22.0126	22.3026	21.8608	22.3971	22.1655	22.2832	21.5553	21.8963	21.746	21.775	21.8957
0	NaN	A0A0A0MSJ0;Q86XP3;B3KTL4;B3KX23	ATP-dependent RNA helicase DDX42	DDX42	3	3	8.5	8.5	8.5	77.813	0	5.9405	10342000	4	NaN	NaN	NaN	NaN	NaN	NaN	NaN	NaN	NaN	NaN	NaN	NaN	NaN	NaN	NaN	NaN	NaN	NaN	NaN	NaN	NaN	NaN	NaN	NaN	NaN	NaN	NaN	NaN	NaN	NaN	NaN	NaN	NaN	17.6166	NaN
0	NaN	B7ZW30;B7Z7D5;Q96BJ3	Axin interactor, dorsalization-associated protein	AIDA	2	2	14.4	14.4	14.4	29.149	0.0010811	3.8708	67888000	5	19.5498	19.5483	19.5558	NaN	NaN	NaN	NaN	NaN	NaN	NaN	NaN	18.9183	NaN	NaN	NaN	NaN	NaN	NaN	NaN	NaN	NaN	NaN	NaN	NaN	NaN	NaN	NaN	NaN	NaN	NaN	NaN	NaN	NaN	NaN	NaN
0.406622	-0.150109	O95816;B3KN59;B3KM36	BAG family molecular chaperone regulator 2	BAG2	5	5	30.8	30.8	30.8	23.772	0	10.984	145570000	36	NaN	19.6067	19.5774	20.2382	NaN	NaN	19.9608	NaN	20.0393	20.8428	NaN	20.8974	20.7016	20.2031	20.07	19.6796	NaN	20.2141	NaN	NaN	NaN	20.1786	20.0985	NaN	NaN	NaN	NaN	20.4538	20.3396	20.5336	20.3201	20.0744	20.2271	19.9707	19.904
2.36657	-0.454094	O95817;Q53GY1;C9JFK9	BAG family molecular chaperone regulator 3	BAG3	6	6	17.6	17.6	17.6	61.594	0	13.622	182250000	69	19.9044	19.8181	20.019	20.9015	20.8797	20.7656	20.3881	20.5581	20.5988	20.8581	20.7711	20.9872	20.588	20.7903	20.6789	20.3985	20.4579	20.4118	20.0998	20.1646	20.1418	19.9872	19.9982	19.977	20.1157	20.0328	20.0473	20.6862	20.5771	20.6346	20.0446	19.8164	19.7743	20.1901	19.9312
0.557428	-0.139086	O43491;E9PHY5;E9PK52;E9PII3;Q59FD8;I6L9B1;Q6R5J7;H0Y5B0;Q9H1C6;E9PMV8;B4DJ76;O60642;Q9UG62;Q6ZSX4;E9PJP4;E9PPC9;E9PMG5;E9PQD2;E9PIG0;E9PRG1;E9PQN0;E9PN54	Band 4.1-like protein 2	EPB41L2	11	10	19	19	18.3	112.59	0	21.282	251620000	46	21.1398	20.998	20.6626	21.0882	21.0016	20.8196	21.058	20.7328	20.9544	20.7804	20.7839	21.0345	20.9205	21.0154	20.7177	20.5751	20.376	20.6257	20.8586	21.0167	20.9486	20.8356	20.5313	20.8493	20.9496	21.2301	21.1401	20.6146	20.8529	20.567	20.4904	19.8964	20.6917	20.8177	20.7651
1.11059	-0.424976	Q9Y2J2;A0A0A0MSA4;A0A0A0MRA8;A8K968;B3KY28;B7Z8M8;B7Z2G3;B3KT50;B7Z338;B7Z2D7;A0A0J9YY18;A0A1B0GTF8;B2RB02;A0A0J9YW31;Q96HL7;J3QRQ6;J3KS70;A0A0J9YWE1;A0A0J9YWN0;A0A0J9YW26;J3QS55;J3KT37;J3QR33;J3QKK4;J3KRD1;J3QKY2;J3QS83;J3QLU5;A0A0J9YWS4	Band 4.1-like protein 3;Band 4.1-like protein 3, N-terminally processed	EPB41L3	7	7	11.9	11.2	11.2	120.68	0	15.849	125460000	55	19.9922	NaN	20.2029	20.5445	20.3611	NaN	NaN	20.1057	20.0383	20.6011	20.542	20.192	20.3753	20.6488	20.3435	19.5015	19.3413	19.3499	NaN	20.4756	19.4975	19.9433	20.2425	19.8246	NaN	20.5763	NaN	19.8578	19.5353	NaN	19.4427	19.4771	19.6766	NaN	19.6049
2.70664	1.32208	O75531;A0A024R5H0;B2R4V4	Barrier-to-autointegration factor;Barrier-to-autointegration factor, N-terminally processed	BANF1	7	7	61.8	61.8	61.8	10.058	0	20.374	1117400000	121	22.8852	23.0325	22.8409	22.1158	21.7608	22.3916	21.801	22.1457	22.3794	21.0985	21.1253	21.8294	20.9414	21.2697	21.4735	23.417	23.3596	23.2716	21.8529	21.331	22.6548	23.1356	23.2867	23.2763	21.8887	21.8773	21.401	23.2321	23.181	22.9742	23.3361	23.4532	23.4655	23.2273	23.3431
3.57177	-0.412607	A0A024RAB6;P98160;Q59EG0;Q2VPA1;A0A0U1RQT3;H0Y5A9;H7BYA5	Basement membrane-specific heparan sulfate proteoglycan core protein;Endorepellin;LG3 peptide	HSPG2	123	123	44.1	44.1	44.1	464.01	0	323.31	16851000000	2644	26.2958	26.2909	26.3464	26.8777	26.9096	26.856	26.8291	26.8359	26.881	27.2382	27.1711	27.1797	27.074	27.1419	27.16	27.0896	27.0868	27.1013	26.7645	26.7512	26.8023	26.4927	26.5914	26.5168	26.192	26.199	26.1925	27.0714	27.0722	27.0509	26.4814	26.4621	26.5508	26.612	26.6323
3.44179	-0.449154	A0A024R3Z6;Q53FN7;Q7L1Q6;D3DN77;C9IZ80;B3KU41;C9JFN4;C9JV57;H0Y503;C9J188;C9JWF5	Basic leucine zipper and W2 domain-containing protein 1	BZW1;hCG_2022736	9	8	23.4	23.4	21.7	48.043	0	17.179	404320000	83	21.1582	21.1765	21.144	21.5603	21.2248	21.3366	21.636	21.1847	21.6963	21.9298	21.8683	22.0174	21.9349	22.006	21.9082	21.7558	21.8895	21.8073	21.3456	21.4993	21.3656	21.3548	21.0862	20.9663	21.1404	21.0236	21.0251	21.6686	21.7944	21.8454	21.1678	21.16	21.1421	21.38	21.2677
0.0206381	-0.0111046	B7Z4K8;E7ETZ4;B3KM68;A0A024RA42;Q9Y6E2;E9PFD4;B5MCE7;Q75MG1;B5MCH7;E9PFE3;B7Z6N5;C9JF98;F8WDX8;E7EMS9	Basic leucine zipper and W2 domain-containing protein 2	BZW2	2	2	8.9	7.1	7.1	45.308	0	5.0636	35545000	21	NaN	NaN	NaN	NaN	18.3942	NaN	NaN	18.304	18.2972	NaN	NaN	NaN	NaN	NaN	18.1593	18.6436	18.5007	18.5506	NaN	NaN	NaN	18.4957	18.6197	18.5505	NaN	18.8445	NaN	NaN	NaN	NaN	NaN	18.3155	NaN	18.5894	NaN
3.26686	0.692075	I3L192;A0A087X2B5;B4DY23;Q54A51;P35613;R4GMX5;A0A087WUV8;B4DNE1;R4GN83;A8MZ77	Basigin	BSG;hEMMPRIN	4	4	33.1	33.1	33.1	17.247	0	10.821	167850000	36	20.186	20.7681	20.1427	20.1355	19.2	20.3453	20.2054	20.2354	20.0497	19.9324	19.92	20.2298	20.3631	NaN	NaN	NaN	NaN	NaN	20.3518	20.5161	20.824	20.3037	NaN	20.9679	19.1415	20.5731	20.2975	NaN	NaN	NaN	20.8274	20.6718	20.9711	20.713	20.5974
0	-1.57618	Q53HT6;Q53G72;P51572;C9JSP1;C9JQ75;C9J0M4;C9JMD7	B-cell receptor-associated protein 31	BCAP31	3	3	13	13	13	27.961	0	7.6002	64361000	19	NaN	NaN	NaN	NaN	NaN	NaN	20.0091	19.9382	NaN	NaN	NaN	NaN	NaN	19.9923	20.1833	NaN	NaN	NaN	NaN	20.1079	20.1304	NaN	NaN	NaN	20.035	NaN	20.1395	NaN	NaN	NaN	NaN	NaN	NaN	18.5116	NaN
0.0845821	-0.0384278	E9PJA7;Q6DCA8;A0A1W2PQ43;E9PK09;E9PQN2;E9PKI6;E9PK91;Q9NYF8;H0YF00	Bcl-2-associated transcription factor 1	BCLAF1	3	3	8.6	8.6	8.6	52.917	0	5.7387	114870000	24	NaN	19.3181	19.2563	NaN	20.1674	NaN	19.6702	19.8408	NaN	19.8826	19.7453	20.0011	19.8828	19.9956	NaN	19.6898	19.8244	19.7963	NaN	NaN	NaN	19.5691	19.3831	19.6164	NaN	20.4665	20.3805	20.5984	NaN	20.3492	NaN	19.5577	19.3914	19.6144	19.6484
0	NaN	B7Z737;A8K5Y4;B7Z238;B2RB43;A0A087WTL4;A0A087WX97;Q9BXK5	Bcl-2-like protein 13	BCL2L13	2	2	19.5	19.5	19.5	21.635	0	5.453	53002000	7	20.2489	NaN	NaN	NaN	NaN	NaN	NaN	NaN	NaN	NaN	NaN	NaN	NaN	NaN	NaN	NaN	NaN	NaN	NaN	NaN	NaN	NaN	NaN	NaN	NaN	NaN	19.8924	NaN	NaN	NaN	19.6205	NaN	NaN	19.8035	19.6084
0.5001	-0.186538	B4E0X1;P61769;H0YLF3;F5H6I0;A6XND9;A6XMH4;A6XMH5	Beta-2-microglobulin;Beta-2-microglobulin;Beta-2-microglobulin form pI 5.3	B2M	4	4	36.9	36.9	36.9	13.946	0	9.2314	269250000	32	20.7311	20.7904	20.7244	19.9611	NaN	21.2695	20.8746	20.8671	20.7197	NaN	NaN	NaN	21.1523	20.9895	NaN	20.2755	NaN	20.1343	21.2549	21.0431	19.9036	20.8365	20.4385	20.4954	20.3755	20.9166	NaN	20.5858	20.6934	20.4856	20.4027	20.5125	20.3672	20.3562	20.4998
0	NaN	A0M8Q9;A2NUT2;Q567P1;S6BGD6;Q6IN99;Q6P2J1;Q6PIK1;Q6PJG0;Q6GMW6;Q6GMV7;Q96E61;Q6GMX3;Q6GMX4;Q6IPQ0;Q6P5S3;Q6PIQ7;Q8NEJ1;A0A5E4;Q6GMV8;Q6DHW4;Q5FWF9;Q8TCJ5;P0DOY3;P0DOY2;Q6PJR7;A0A0B4J231;Q6GMW3;P0DOX8;Q8N5F4;Q6GMW4;Q7Z2U7;Q8N355;Q6NS95;Q5CZ94;B9A064;P0CG04;P0CF74	Beta-2-microglobulin;Immunoglobulin lambda-like polypeptide 5;Ig lambda-1 chain C regions;Ig lambda-6 chain C region	C1 segment;IGL@;DKFZp667J0810;IGLL5;DKFZp781M0386;IGLC1;IGLC6	1	1	14.3	14.3	14.3	11.29	0.0038741	2.8731	8662800	3	NaN	NaN	NaN	NaN	NaN	NaN	NaN	NaN	NaN	NaN	NaN	NaN	NaN	NaN	NaN	NaN	NaN	NaN	NaN	NaN	NaN	NaN	NaN	NaN	NaN	NaN	NaN	NaN	NaN	NaN	15.9436	NaN	NaN	NaN	NaN
1.41103	0.431274	Q13425;A0A024R732;A0A140TA73	Beta-2-syntrophin	SNTB2	2	2	4.6	4.6	4.6	57.949	0.00055188	4.0989	37787000	13	NaN	NaN	NaN	NaN	NaN	NaN	NaN	NaN	NaN	NaN	NaN	17.8203	NaN	NaN	18.2238	NaN	NaN	NaN	NaN	NaN	NaN	18.6185	18.2994	NaN	NaN	NaN	NaN	NaN	18.4036	18.6938	18.3938	NaN	18.4819	NaN	18.2934
0	NaN	Q562R1	Beta-actin-like protein 2	ACTBL2	3	3	24.7	11.2	11.2	42.003	0	5.8534	2380800000	12	28.2328	NaN	NaN	NaN	NaN	NaN	NaN	NaN	22.8269	NaN	NaN	NaN	NaN	NaN	NaN	NaN	NaN	NaN	23.0985	NaN	NaN	NaN	NaN	NaN	NaN	NaN	NaN	NaN	NaN	NaN	NaN	NaN	NaN	NaN	NaN
0	NaN	Q13841;P42025	Beta-centractin	ACTR1B	1	1	13.7	4.6	4.6	37.096	0.0020111	3.0981	12707000	5	NaN	NaN	NaN	NaN	NaN	NaN	NaN	NaN	NaN	NaN	NaN	NaN	NaN	NaN	NaN	NaN	NaN	NaN	NaN	NaN	NaN	NaN	NaN	NaN	NaN	NaN	NaN	NaN	NaN	NaN	NaN	NaN	NaN	NaN	NaN
1.41912	0.141331	Q53H18;Q53G40;B7Z6Q5;P16278;E7EQ29;B7Z5H9;C9J539;C9JWX1;C9J4G9	Beta-galactosidase	GLB1	10	8	18.2	18.2	15.5	76.109	0	25.267	779080000	177	22.2641	22.3731	22.2755	22.3422	22.2734	22.2951	22.4375	22.5214	22.4407	22.0692	22.0922	22.0693	22.2261	22.208	22.2604	22.4726	22.582	22.3461	22.3995	22.5225	22.42	22.6787	22.4963	22.5111	22.4032	22.34	22.2309	22.4328	22.4052	22.3886	22.3788	22.3532	22.3366	22.3591	22.4876
0.740673	-0.285394	B2R6X2;P08236;B4DTH9;Q99919;F8WBK6;F2Z3L6	Beta-glucuronidase	GUSB	4	4	5.7	5.7	5.7	74.705	0	6.8316	126350000	39	20.4691	20.0552	20.4864	20.3172	19.6022	19.7456	19.6983	20.0482	19.6261	19.7857	19.6621	19.9268	19.3942	19.3746	19.5402	20.4176	20.3593	20.4657	19.3648	19.4728	19.3591	20.0695	20.3281	20.0491	19.4031	19.4508	18.3356	20.0489	19.8393	19.7909	18.8871	19.0073	19.2306	19.8564	19.8514
0.0629396	-0.0227621	Q9BVJ8;B4DVA7;P06865;H3BP20;A0A0S2Z3W3;H3BS10;B4DVL8;H3BU85;H3BTD4;A0A0S2Z3L7;B4DMX7;A0A0S2Z3U8;A0A087WUJ7;G3XL83;A0A0S2Z3X0;A0A0S2Z3M0;G3XL79;G3XL81	Beta-hexosaminidase;Beta-hexosaminidase subunit alpha	HEXA	12	12	33	33	33	47.094	0	35.203	655500000	124	22.185	22.0979	22.3274	22.2738	22.3034	22.49	22.1661	22.0713	22.1227	21.82	21.9183	21.8009	21.5928	21.7352	21.4479	22.3157	22.0907	22.1151	21.6946	22.144	21.5816	22.3488	22.1965	22.2597	21.1489	21.9951	21.7911	22.1854	22.2271	22.1984	21.5952	21.5976	21.5455	21.8874	21.6086
0.0815562	0.0185473	A0A024RAJ6;P07686;Q5URX0;H0YA83;H0Y9B6;D6REQ8	Beta-hexosaminidase;Beta-hexosaminidase subunit beta;Beta-hexosaminidase subunit beta chain B;Beta-hexosaminidase subunit beta chain A	HEXB	16	16	32.6	32.6	32.6	63.111	0	43.656	1733000000	300	23.4521	23.4941	23.3861	23.8693	23.789	23.9103	23.6079	23.5861	23.5293	23.2575	23.5164	23.4459	23.3721	23.5222	23.4838	23.5517	23.5823	23.4843	23.2353	23.4594	23.3324	23.7068	23.7349	23.8215	23.2242	23.1239	23.2363	23.795	23.7825	23.7368	23.2917	23.1941	23.3944	23.4946	23.4378
0	NaN	A8ASI8;B3KT21;P55957;B1PL87;B2ZP79;B2ZP78	BH3-interacting domain death agonist;BH3-interacting domain death agonist p15;BH3-interacting domain death agonist p13;BH3-interacting domain death agonist p11	BID	3	3	28.7	28.7	28.7	21.994	0	7.3671	17584000	5	NaN	NaN	NaN	NaN	NaN	NaN	NaN	NaN	NaN	NaN	NaN	NaN	NaN	NaN	NaN	NaN	NaN	NaN	NaN	NaN	NaN	NaN	NaN	NaN	NaN	NaN	NaN	NaN	NaN	18.0471	NaN	NaN	NaN	NaN	NaN
0.775132	-0.201952	Q05BW9;O43252;B7Z4W3;Q5TB52;O95340	Bifunctional 3-phosphoadenosine 5-phosphosulfate synthase 1;Sulfate adenylyltransferase;Adenylyl-sulfate kinase;Bifunctional 3-phosphoadenosine 5-phosphosulfate synthase 2;Sulfate adenylyltransferase;Adenylyl-sulfate kinase	PAPSS1;PAPSS2	2	2	6	6	6	64.506	0	4.4467	28251000	3	NaN	NaN	NaN	NaN	NaN	NaN	NaN	NaN	NaN	NaN	NaN	NaN	NaN	NaN	NaN	18.2863	18.5025	18.4562	NaN	NaN	NaN	NaN	NaN	18.1544	NaN	NaN	NaN	NaN	18.4131	18.0968	NaN	NaN	NaN	18.1292	NaN
0	NaN	I3L252;H0YCY6;A0A140VJH7;A0A024R529;Q3LXA3	Bifunctional ATP-dependent dihydroxyacetone kinase/FAD-AMP lyase (cyclizing);ATP-dependent dihydroxyacetone kinase;FAD-AMP lyase (cyclizing)	TKFC;DAK	1	1	10	10	10	22.951	0.0029644	2.9928	27302000	14	NaN	NaN	NaN	NaN	NaN	NaN	NaN	NaN	NaN	NaN	NaN	NaN	NaN	NaN	NaN	NaN	NaN	NaN	NaN	NaN	NaN	NaN	NaN	NaN	NaN	NaN	NaN	NaN	NaN	NaN	NaN	NaN	NaN	NaN	NaN
0.0503743	-0.0190723	Q13057;K7ES73;K7EN91;K7EP09;K7EPC2;K7EPT0;K7EQ60;K7ESK6;B4E1C0	Bifunctional coenzyme A synthase;Phosphopantetheine adenylyltransferase;Dephospho-CoA kinase	COASY	6	6	13.7	13.7	13.7	62.328	0	9.9201	79718000	28	NaN	NaN	NaN	NaN	19.5676	NaN	NaN	19.5447	19.4267	NaN	18.5301	NaN	19.3574	19.3039	NaN	19.5188	19.225	19.1497	19.6221	NaN	NaN	NaN	NaN	NaN	NaN	NaN	NaN	19.3556	19.4486	NaN	18.9933	19.0941	19.0817	19.123	19.0761
3.12382	-0.289738	P07814;V9GYZ6;Q3KQZ8;B4DKX5;H6WCP5;B4DP50;V9GZ76	Bifunctional glutamate/proline--tRNA ligase;Glutamate--tRNA ligase;Proline--tRNA ligase	EPRS	33	33	30.4	30.4	30.4	170.59	0	82.022	1412600000	382	23.0526	22.9984	23.1482	23.3055	23.1999	23.2498	23.4375	23.5261	23.3899	23.7267	23.5062	23.4367	23.3173	23.5587	23.4352	23.2991	23.3754	23.3431	23.4974	23.4074	23.3152	22.9235	22.8538	22.9245	23.2953	23.1107	22.8041	23.3317	23.2279	23.3868	22.9693	22.9322	23.0505	23.0616	23.1999
0.318306	0.0729226	V9HWH7;P31939;B2R7P8;B4DP06;H7C1S2;C9JLK0;F8WEF0	Bifunctional purine biosynthesis protein PURH;Phosphoribosylaminoimidazolecarboxamide formyltransferase;IMP cyclohydrolase	HEL-S-70p;ATIC	17	17	40.7	40.7	40.7	64.615	0	41.629	761350000	186	22.5201	22.6218	22.4676	21.6924	21.9417	21.6915	22.0984	22.1484	22.2178	22.07	22.2582	21.8346	22.1206	21.9912	22.0658	22.4986	22.6129	22.507	21.9744	21.8891	21.9803	22.2544	22.509	22.3587	22.1842	22.0386	22.1328	22.1699	22.3221	22.1574	22.272	22.0924	22.298	22.4588	22.534
0	NaN	B4DNL4;A6NLG9;Q8NAB7;B4DDQ2;B3KS75;Q53HU6;Q53FI4;A8K7E0;P21810	Biglycan	BGN	1	1	3.7	3.7	3.7	33.508	0.009611	2.4847	12580000	5	NaN	NaN	NaN	NaN	NaN	NaN	NaN	NaN	NaN	NaN	NaN	NaN	NaN	NaN	NaN	NaN	NaN	NaN	NaN	NaN	NaN	NaN	NaN	NaN	NaN	NaN	NaN	NaN	NaN	NaN	NaN	NaN	NaN	NaN	NaN
1.50494	-0.213519	P53004;A0A140VJF4;C9J1E1	Biliverdin reductase A	BLVRA	7	7	28.4	28.4	28.4	33.428	0	16.103	217360000	67	20.7681	20.4859	20.5171	20.9322	20.6476	20.7017	20.9588	20.6959	20.9464	20.5786	20.8165	20.5875	20.6053	20.9959	20.593	20.5603	20.5797	20.8074	20.9644	20.4624	20.5141	20.4213	20.396	20.5054	20.4499	20.6709	20.6386	20.621	20.5933	20.7451	20.1504	20.061	20.5555	20.4424	20.5522
0.984061	-0.321865	K7ES02;Q13867;K7ESE8;J3KSD8;B4DXF3;J3KS79;K7ENH5	Bleomycin hydrolase	BLMH	3	3	13.8	13.8	13.8	37.198	0	6.0143	61649000	20	NaN	NaN	NaN	NaN	NaN	NaN	NaN	NaN	NaN	NaN	NaN	19.7828	NaN	NaN	NaN	19.5339	19.8992	19.536	18.2811	NaN	NaN	19.6181	19.2879	19.3844	NaN	NaN	NaN	NaN	19.5717	19.6084	NaN	NaN	NaN	19.2776	NaN
0	NaN	A0A087WZT3;Q9H3K6;H3BV85;H3BTW0;A0A0B4J295;H3BVE0	BolA-like protein 2	BOLA2;BOLA2B	2	2	23	23	23	16.932	0	6.7931	154770000	27	NaN	NaN	NaN	NaN	NaN	NaN	NaN	NaN	NaN	NaN	NaN	NaN	NaN	NaN	NaN	NaN	NaN	NaN	NaN	NaN	NaN	NaN	NaN	NaN	NaN	NaN	NaN	NaN	20.7407	21.1042	20.4413	NaN	20.6413	20.5689	NaN
0.660663	-0.323748	P80723;U3KQP0	Brain acid soluble protein 1	BASP1	9	9	69.2	69.2	69.2	22.693	0	29.887	1332800000	183	23.3051	23.3388	23.3494	22.6442	23.1968	23.2264	23.375	23.5592	23.6374	24.1231	23.7741	23.9054	24.0304	23.5207	23.5731	22.4349	22.2724	22.4197	23.7453	23.8641	23.6557	22.6705	22.7885	22.7157	23.7738	23.6202	23.8663	22.915	22.9152	22.943	22.9867	22.9845	23.2943	23.0352	23.0634
0.228182	0.175941	B3KSI3;Q53EW7;O15382;M0QZP4;M0QZ10;M0QXF9;M0R2K7	Branched-chain-amino-acid aminotransferase;Branched-chain-amino-acid aminotransferase, mitochondrial	BCAT2	8	8	36.6	36.6	36.6	39.915	0	20.243	219870000	30	20.2573	20.5222	20.5962	20.4717	20.8512	20.3791	NaN	19.8793	19.9879	20.3528	20.0215	20.3227	20.212	20.2222	NaN	19.455	19.2079	NaN	20.832	20.6532	20.7899	20.7908	20.6527	20.435	20.2251	NaN	19.9048	19.3078	19.2898	18.9651	20.8167	20.6446	20.6679	20.8385	20.4474
1.01666	-0.140558	B3KY04;A0A140VJM4;Q96CX2;A8K8W2;Q68DU8	BTB/POZ domain-containing protein KCTD12	KCTD12	16	16	58.2	58.2	58.2	35.73	0	55.569	1763300000	356	23.4496	23.3659	23.4721	23.6668	23.835	23.8632	23.8226	23.7894	23.8685	23.5937	23.4136	23.3464	23.4174	23.5339	23.458	23.6286	23.7009	23.6309	23.4064	23.4997	23.3676	23.7422	23.6855	23.6085	23.1018	23.1593	23.0768	23.5187	23.6571	23.6847	23.0704	23.3061	23.1805	23.2945	23.3811
4.82928	-0.548397	A0A024R652;F5H2F4;B7Z809;P11586	C-1-tetrahydrofolate synthase, cytoplasmic;Methylenetetrahydrofolate dehydrogenase;Methenyltetrahydrofolate cyclohydrolase;Formyltetrahydrofolate synthetase;C-1-tetrahydrofolate synthase, cytoplasmic, N-terminally processed	MTHFD1	8	8	11.8	11.8	11.8	101.53	0	21.774	244040000	111	20.7704	20.3292	20.5515	20.6063	20.3346	20.4871	20.9722	20.7922	20.7582	20.7646	21.0035	21.1347	21.1443	21.4073	21.1507	21.1552	21.1741	21.0087	21.205	20.4807	20.6226	20.4395	20.3958	20.2624	20.5409	20.9467	20.581	20.7641	20.7494	20.6715	20.2956	20.1678	20.4695	20.5847	20.6631
1.15542	-0.189604	F8VPD4;P27708;Q53SY7;G1UI39;Q53SZ4;H7BZB3;H7C2E4	CAD protein;Glutamine-dependent carbamoyl-phosphate synthase;Aspartate carbamoyltransferase;Dihydroorotase	CAD	9	9	6	6	6	236.02	0	19.299	212350000	55	20.407	20.2362	20.5953	20.6356	20.5713	20.7151	20.9656	20.687	21.0162	20.7334	20.8383	20.8228	20.673	20.7657	20.771	20.6098	20.6487	20.3683	20.6455	20.7079	20.8511	20.0994	20.4858	20.2952	20.5666	20.4261	20.105	20.3315	20.6286	21.1136	20.5771	20.3992	20.3461	20.2853	20.4428
0	NaN	H3BUU9;B4DMA7;Q96CZ9;Q59EQ1;P55287;H3BQH2	Cadherin-11	CDH11	2	2	4.9	4.9	4.9	73.792	0.0015682	3.4811	31215000	9	NaN	NaN	NaN	NaN	NaN	NaN	NaN	NaN	NaN	NaN	NaN	NaN	NaN	NaN	NaN	NaN	NaN	NaN	NaN	NaN	NaN	NaN	NaN	NaN	NaN	NaN	NaN	NaN	NaN	NaN	NaN	NaN	NaN	NaN	NaN
3.81879	-0.437423	Q13557;E9PF82;E9PBG7;A0A024RDK3;D6R938;B7Z2B0;H0Y9J2;Q92991;Q4G1A8;H0Y9C2;Q13554;Q8IWE0;A4D2J9;Q53H78;D3DVK8;A8K161;Q7LDD5;B7Z1Z6;Q9UQM7;Q5SWX3;A8K6N9;B3KTH7;H7BXS4;Q8WU40;A0A0A0MS52;Q13555;A0A0A0MT11;B3KY86;E9PBE8;E7EQE4;H7BZC6;H0Y6G2;D6RHX9	Calcium/calmodulin-dependent protein kinase type II subunit delta	CAMK2D	10	10	32.9	32.9	32.9	56.369	0	24.313	689960000	95	21.9789	22.1515	22.1777	22.4357	22.4083	22.5265	22.526	22.2784	22.3817	22.5976	21.9109	22.5941	22.4118	22.4251	22.4054	22.0343	22.2466	22.2254	22.0544	22.3297	22.1306	21.9513	22.0076	21.8421	22.6074	22.5788	22.8404	22.0035	21.7516	21.6946	22.0007	21.8742	21.8112	21.9676	21.7811
4.0854	0.934089	B3KMV8;O75746;B7Z2E2;Q53GR7;Q9UJS0;F8W9J0;H0YFB2;B4DGK6	Calcium-binding mitochondrial carrier protein Aralar1	SLC25A12	8	8	15.5	15.5	15.5	74.777	0	16.805	83510000	21	19.964	19.6926	19.2187	18.9132	18.6375	18.3824	NaN	18.8524	18.8956	18.4674	18.4368	18.7877	18.4715	18.6559	19.0591	NaN	NaN	NaN	19.4158	19.4514	19.5524	18.9201	18.9231	18.6963	19.4888	19.3383	19.3382	NaN	NaN	NaN	19.3388	19.9852	19.7614	19.299	19.6311
1.5895	0.331717	B7ZB41;B4E290;Q6NUK1;J3KN42	Calcium-binding mitochondrial carrier protein SCaMC-1	SLC25A24	7	7	15.5	15.5	15.5	53.382	0	13.336	191470000	35	20.6876	21.1296	20.9519	20.1168	20.1309	NaN	20.2581	20.2826	20.2992	20.1932	20.3067	20.1704	20.3028	19.6758	20.4302	NaN	NaN	NaN	20.7957	21.0398	20.6341	20.1375	20.3416	20.7369	20.484	20.3265	20.7297	NaN	NaN	NaN	20.4511	20.5122	20.3539	20.6929	20.719
0	NaN	A0A087X0K1;Q7Z4X0;A0A024R496;Q9Y376	Calcium-binding protein 39	CAB39	1	1	3.2	3.2	3.2	39.452	0	4.4481	26361000	13	NaN	NaN	NaN	NaN	NaN	NaN	NaN	NaN	NaN	NaN	NaN	NaN	NaN	NaN	NaN	NaN	NaN	NaN	NaN	NaN	NaN	NaN	NaN	NaN	NaN	NaN	NaN	NaN	NaN	NaN	NaN	NaN	NaN	NaN	17.6961
0	NaN	H0Y8X9;Q59G44;H0Y9V7;B4E295;B4E2Q0;P98194	Calcium-transporting ATPase;Calcium-transporting ATPase type 2C member 1	ATP2C1	1	1	6.5	6.5	6.5	23.902	0.0095978	2.4773	7082600	7	NaN	NaN	NaN	NaN	NaN	NaN	NaN	NaN	NaN	NaN	NaN	NaN	NaN	NaN	NaN	NaN	NaN	NaN	NaN	NaN	NaN	NaN	NaN	NaN	NaN	NaN	NaN	NaN	NaN	NaN	NaN	NaN	NaN	NaN	NaN
1.36227	0.479149	A0A024RBC7;P20020;Q58F24;Q59H63;E7ERY9;F8W1V5	Calcium-transporting ATPase;Plasma membrane calcium-transporting ATPase 1	ATP2B1	6	3	7.9	7.9	3.6	134.68	0	12.232	123610000	50	20.7007	20.5383	20.595	19.614	18.9705	NaN	19.5818	20.0029	19.5981	20.0864	19.402	19.2331	19.3182	18.9569	19.5972	NaN	NaN	NaN	19.6998	19.9987	20.0525	19.6465	20.0106	19.7484	20.0639	19.8262	19.9205	NaN	NaN	NaN	19.6036	19.5609	19.6714	20.292	20.1891
0	NaN	A8K8U3;A7E2D8;Q68DH9;A0A024R968;P23634;A1L3B5;Q16720;A1X4Q2;A1X4P8;Q4J697;H0Y7S3;A0A024R2E4;Q4LE63;A0A024R2K6;Q01814	Calcium-transporting ATPase;Plasma membrane calcium-transporting ATPase 4	ATP2B4;DKFZp686M088	2	2	7.9	3.4	3.4	128.78	0	7.0789	26273000	7	NaN	NaN	NaN	NaN	NaN	NaN	NaN	NaN	NaN	NaN	NaN	NaN	NaN	NaN	NaN	NaN	NaN	NaN	NaN	NaN	NaN	NaN	NaN	NaN	NaN	NaN	NaN	NaN	NaN	NaN	NaN	18.2939	19.1207	NaN	NaN
1.1613	-0.390678	A0A024R904;Q9HB71;Q6NVY0;B4DFD3	Calcyclin-binding protein	CACYBP	4	4	28.5	28.5	28.5	26.21	0	9.1633	197440000	53	20.1576	19.8134	20.0459	21.1122	21.2396	21.128	20.5184	NaN	20.7969	20.2115	21.258	21.1596	20.5204	20.3635	20.9649	20.6852	20.1418	20.7162	20.3175	20.9724	20.9422	20.2941	20.1674	20.7812	20.3804	NaN	NaN	21.0619	20.2484	20.944	19.9295	19.7766	20.0863	20.209	19.9119
2.06696	-0.478989	A0A140VKA0;Q05682;B7Z6G4;Q9NYG1;B4DPW5;C9J813;B4E3I0;C9JEK3;Q7Z2Y9;F8WE61;Q5HY93;C9JE79;REV__H0YH95;REV__H0YEF9;REV__Q4LE62;REV__E9PJZ7;REV__H0YHK3;REV__B7Z7Y5;REV__Q13136;REV__G3V200;REV__O75334	Caldesmon	CALD1	34	1	52	52	2.8	62.663	0	91.654	5015600000	666	24.8694	24.924	24.9008	25.7118	25.7081	25.6773	25.5836	25.7574	25.7427	25.7096	25.8291	25.7965	25.4822	25.6512	25.4577	25.3303	25.1917	25.2732	25.473	25.3747	25.3833	24.993	24.9832	25.0242	25.2938	24.9937	25.2684	25.6379	25.4913	25.5992	24.6009	24.6891	24.6908	24.8592	24.79
0.517763	0.567166	P27824;Q16094;D6RGY2;Q6ZP56;D6RFL1;H0Y9H1;D6RAQ8;D6RAU8;D6RB85;D6RDP7;H0Y9Q7;B4DRG2;A8K454;A0A140VKG2;O14967	Calnexin	CANX	15	15	25	25	25	67.567	0	36.49	1470800000	222	23.8214	23.8418	23.8373	23.1938	23.3038	23.4705	23.2435	23.6043	23.4623	23.1862	22.961	22.9042	23.1556	23.1107	22.9622	20.7516	20.392	20.9687	23.6313	23.6466	23.7465	23.5185	23.4825	23.5616	23.798	23.8805	23.5045	21.8221	21.1674	21.3157	23.2581	23.301	23.4574	23.6776	23.7084
1.74816	-0.449688	K7EM73;K7EIV0;A0A075B7C0;K7ELJ7;A0A0C4DGQ5;P04632;U3KQE2;U3KPR7;K7EKD8	Calpain small subunit 1	CAPNS1	3	3	30.1	30.1	30.1	15.958	0	10.509	384430000	80	21.0428	20.9722	20.7804	20.6088	20.8036	20.1707	20.9354	21.3851	21.2696	21.7769	21.8472	21.7525	21.8509	21.2088	21.6079	21.7951	21.6232	21.5736	20.8841	21.2638	20.9584	20.8095	21.0716	20.7751	21.9046	21.9552	21.8533	21.7525	21.7048	21.9877	20.782	20.791	20.7963	20.9924	21.1799
3.37112	-0.324036	A0A024R5A3;A0A024R580;P07384;B2RDI5;B4DWH5;B4DS85;E9PL37;E9PRM1;E9PLX0;E9PJJ3;E9PLC9;E9PMC6;E9PJA6;E9PSA6;E9PQB3;E9PIA9	Calpain-1 catalytic subunit	CAPN1	14	14	24.5	24.5	24.5	81.467	0	34.583	819020000	192	22.11	22.0666	22.1988	22.3674	22.4156	22.4119	22.548	22.7101	22.6	22.7811	22.5403	22.7281	22.8277	22.7469	22.8466	22.5212	22.3558	22.4589	22.4292	22.4621	22.4983	22.0428	22.0522	22.1882	22.1727	22.4575	22.3582	22.4918	22.4634	22.4864	22.2835	22.2111	22.1663	22.2219	22.3322
3.10114	-0.315079	Q59EF6;B2RCM3;P17655;B4E1R7;B4DN77;B3KUH9;Q6ZVC6	Calpain-2 catalytic subunit	CAPN2	24	24	43.8	43.8	43.8	83.108	0	63.274	2247100000	373	23.8223	23.8693	23.8583	23.8337	23.8623	23.7694	24.0823	24.1039	23.9513	24.2932	24.2479	24.1628	24.2434	24.1321	24.2252	24.0408	23.9267	24.0603	23.9273	24.0213	23.9722	23.4935	23.5457	23.4916	23.4416	23.5493	23.4103	24.0395	24.1318	24.066	23.6474	23.7676	23.6629	23.7674	23.62
0.775289	-0.213567	P20810;A0A0C4DGB5;B7Z574;E7ES10;A0A1S5UZ18;E9PCH5;B7Z5T9;B7Z4U9;E9PDE4;Q59HE3;B7Z5T6;B7Z6N0;Q6AZE3;B2RCJ7;Q86YM9;H0Y7F0;E7EQ12;E7EQA0;A8K8C4;A0A0C4DGD1	Calpastatin	CAST	22	1	52.3	52.3	3.2	76.572	0	85.174	1326600000	304	22.8391	22.9634	22.9403	23.1571	23.3228	23.3313	22.9885	22.9873	23.1831	23.2445	23.176	23.1066	23.1698	23.1593	23.0062	23.712	23.744	23.5947	22.6762	22.7542	22.6902	23.3701	23.1859	22.8268	22.7344	22.6622	22.8258	23.5648	23.4139	23.6009	22.7083	22.9182	22.8073	23.169	23.0207
2.58051	0.487314	A0A087X271;B4DDF4;Q6FHE4;Q6FHC3;B4DUT8;Q99439;Q53GK7;K7ES69;B4DHU5;H3BVI6;B4DN57;A0A087X1X5;A0A087WV51;H3BQH0	Calponin;Calponin-2	CNN2	7	7	54.2	54.2	54.2	19.757	0	17.438	264130000	56	21.12	20.9647	20.9319	NaN	NaN	NaN	NaN	NaN	NaN	20.3976	NaN	NaN	NaN	20.3131	NaN	20.6178	20.4748	20.8044	20.4608	20.5798	20.7815	20.7424	20.7545	20.6572	NaN	NaN	NaN	20.7475	20.676	20.6524	21.2096	21.0093	21.1481	21.2245	21.2254
0.700024	-1.01937	Q15417;E9PDU6;Q9BWY6	Calponin-3;Calponin	CNN3	4	4	13.4	13.4	13.4	36.413	0	6.8071	64786000	11	NaN	18.9012	18.8726	NaN	NaN	NaN	NaN	NaN	NaN	NaN	NaN	NaN	NaN	NaN	NaN	20.1314	20.4432	NaN	NaN	NaN	NaN	NaN	NaN	NaN	NaN	NaN	NaN	18.3793	NaN	NaN	NaN	NaN	NaN	19.4318	19.9929
1.61802	-0.291537	Q53G71;V9HW88;P27797;B4DHR1;K7EJB9;B4E2Y9;K7EL50	Calreticulin	HEL-S-99n;CALR	23	23	64.8	64.8	64.8	46.918	0	72.968	21986000000	951	27.3141	27.3109	27.3512	27.5514	27.5894	27.466	27.2885	27.3294	27.3129	27.5022	27.7272	27.5735	27.4507	27.3731	27.513	27.5161	27.4688	27.5541	27.2565	27.2033	27.2176	27.2011	27.233	27.2779	26.574	26.6301	26.5578	27.6158	27.7551	27.6081	26.9277	26.9208	26.9317	27.01	27.1063
1.21729	-0.213905	Q6IAW5;O43852;B3KQF5;B3KNG6;A0A024R755;H0Y875;B3KQK3	Calumenin	CALU	23	23	64.8	64.8	64.8	37.106	0	90.996	10237000000	628	26.0242	26.0766	26.0934	26.2141	26.2047	26.2005	26.0598	25.9981	26.0931	26.2502	26.2811	26.3061	26.0022	26.1313	26.0981	26.2234	26.1544	26.1243	25.9422	25.9316	26.0321	25.9538	26.0323	26.0239	25.748	25.7734	25.72	26.4367	26.3369	26.2055	25.8422	25.5311	25.6757	25.874	25.8855
1.14382	0.265435	P17612;A0A024R7J0;A8K8B9;P22694;A0A087WVC4;A0A0A0MS54;B4E2L0;B2RB89;B7ZA00;Q15136;K7ERP6;B7Z708;B1APG3;B1APF9;B1APF8;B1APG2;P22612;K7ENJ5	cAMP-dependent protein kinase catalytic subunit alpha;cAMP-dependent protein kinase catalytic subunit beta	PRKACA;PRKACB	5	5	19.4	19.4	19.4	40.589	0	11.196	167590000	45	20.4787	20.6408	20.4389	NaN	NaN	NaN	NaN	NaN	NaN	NaN	NaN	19.573	NaN	20.2605	NaN	19.9147	19.8048	20.0385	18.7436	NaN	NaN	20.1426	20.3343	20.2887	20.5638	NaN	NaN	20.1457	20.0924	19.6406	20.3571	20.3582	20.1976	20.3885	20.1356
0	NaN	Q5H937;Q549H9;Q9Y2B9	cAMP-dependent protein kinase inhibitor gamma	PKIG	1	1	25	25	25	6.9828	0.0024789	3.0067	18871000	14	NaN	NaN	NaN	NaN	NaN	NaN	NaN	NaN	NaN	NaN	NaN	NaN	NaN	NaN	NaN	NaN	NaN	NaN	NaN	NaN	NaN	NaN	NaN	NaN	NaN	NaN	NaN	NaN	NaN	NaN	NaN	NaN	NaN	NaN	NaN
2.56717	-0.287987	P10644;B2R5T5;Q68DQ4;K7EPB2;K7EIE5;Q15300;K7EK41;K7EJ40;K7EID3;K7EM13;Q96P62;A6YCE1;K7EMZ6;X6RAV4;K7EMU2;A6YCE2;K7EQK3;K7EPR5	cAMP-dependent protein kinase type I-alpha regulatory subunit;cAMP-dependent protein kinase type I-alpha regulatory subunit, N-terminally processed	PRKAR1A;DKFZp779L0468	9	9	26.2	26.2	26.2	42.981	0	20.147	327680000	58	19.8921	19.8927	20.7174	21.1049	21.0387	21.4336	21.0928	21.1431	21.1443	21.4885	21.4922	21.2763	21.4959	21.5744	21.6828	21.2802	21.4273	21.1871	21.0613	20.3775	21.2314	21.2277	21.1707	21.0929	20.782	21.3601	21.2236	21.2919	21.1078	21.3369	20.7961	21.3212	21.0358	21.0848	21.3196
0	NaN	H7C1L0;A0A0S2Z472;A8KAH7;A0A024R2W3;P13861	cAMP-dependent protein kinase type II-alpha regulatory subunit	PRKAR2A	2	2	18.5	18.5	18.5	22.873	0.00055741	4.2468	104750000	10	NaN	NaN	NaN	NaN	NaN	NaN	NaN	NaN	NaN	NaN	NaN	NaN	NaN	NaN	NaN	NaN	NaN	NaN	NaN	NaN	NaN	NaN	NaN	NaN	NaN	NaN	NaN	NaN	NaN	NaN	NaN	NaN	NaN	NaN	NaN
1.2421	-0.372224	A0A024RBR1;P30622;J3KP58;Q6P5Z9;F5H6A0;F5H0N7;Q59GJ4;F5H367;F5H270;F5H1T5;F6VGP8;Q86WU4;B3KXA5	CAP-Gly domain-containing linker protein 1	RSN;CLIP1	8	7	7.7	7.7	6.9	160.99	0	13.136	109880000	31	19.5071	19.3014	19.2747	20.1333	20.1881	19.9501	20.1573	20.1292	20.0022	19.9727	19.87	20.005	19.7529	19.8854	NaN	19.1806	19.0344	19.6901	NaN	19.8926	19.7631	19.2645	19.6613	19.199	19.446	NaN	NaN	20.0058	19.6018	19.5121	19.0073	19.0095	18.8588	19.2033	19.5063
1.18165	-0.279094	A7E2F7;A0A140VJG6;Q9UDT6	CAP-Gly domain-containing linker protein 2	CLIP2	5	5	8.6	7.5	7.5	111.72	0	8.726	61489000	17	NaN	NaN	19.3826	19.7266	19.7719	19.5451	NaN	19.1426	NaN	NaN	19.9256	19.5424	19.5837	19.6437	19.6988	19.399	19.4924	19.371	NaN	NaN	NaN	NaN	19.3428	19.4001	NaN	NaN	NaN	19.7306	19.7768	19.4883	NaN	19.0872	19.0763	19.3676	19.1448
0.286884	-0.0890606	G3V153;B3KXU8;Q14444;E9PLA9;B4DSF8	Caprin-1	CAPRIN1	4	4	9.6	9.6	9.6	70.353	0	11.051	157280000	64	19.8062	19.521	19.8427	20.812	18.7317	20.3834	20.3445	NaN	20.307	NaN	20.677	20.7315	NaN	20.4691	20.7915	20.2474	19.9603	20.3789	NaN	NaN	NaN	20.0909	20.2809	20.3748	NaN	NaN	NaN	20.3915	20.468	20.5759	20.0282	20.4943	20.2205	20.7425	20.4205
0	NaN	E5RH81;E5RHP7;V9HWE3;P00915;E5RGU8;E5RFL2;E5RIF9;E5RG43;H0YBE2;E5RFE7;E5RII2;E5RJF6;E5RJI8;E5RG81	Carbonic anhydrase 1	CA1;HEL-S-11	5	5	38.3	38.3	38.3	19.236	0	11.687	72684000	10	21.8702	21.8653	21.8642	NaN	NaN	NaN	NaN	NaN	NaN	NaN	NaN	NaN	NaN	NaN	NaN	NaN	NaN	NaN	NaN	NaN	NaN	NaN	NaN	NaN	NaN	NaN	NaN	NaN	NaN	NaN	NaN	NaN	NaN	NaN	NaN
1.25615	-0.19503	P16152;E9PQ63;A8MTM1	Carbonyl reductase [NADPH] 1	CBR1	15	13	65.3	65.3	54.9	30.375	0	45.681	2070100000	254	23.5123	23.7686	23.6813	23.6682	23.5615	23.4928	23.959	23.7468	23.8972	23.7661	23.6315	23.5462	23.87	23.7987	23.9387	24.1455	24.3217	24.0897	23.4646	23.5964	23.5124	23.8027	23.7421	23.7377	23.298	23.5132	23.3307	23.6637	23.6281	23.7059	23.5518	23.5753	23.6611	23.9469	23.8788
4.88476	-0.621701	V9HW40;Q53F60;O75828	Carbonyl reductase [NADPH] 3	HEL-S-25;CBR3	3	3	21.7	11.2	11.2	30.85	0	9.1433	386140000	43	21.0732	20.8991	20.9971	21.7734	21.8127	21.6454	21.5792	NaN	21.8611	22.0664	21.6206	21.9995	21.824	21.9348	22.2287	21.9509	21.7569	21.9208	21.2847	NaN	21.5256	21.2342	21.2962	21.1315	NaN	NaN	NaN	21.2356	21.5588	21.6082	21.2446	20.8822	21.3897	21.2691	NaN
1.7133	-0.400083	B2RD36;Q96DG6	Carboxymethylenebutenolidase homolog	CMBL	5	5	22.4	22.4	22.4	28.058	0	8.9373	189830000	48	20.3071	20.2765	20.2183	20.7669	20.4241	20.3273	20.6942	20.673	NaN	NaN	20.6876	20.8269	20.0769	20.3286	19.6926	20.4715	20.4841	20.221	20.2775	20.7409	20.3821	20.2025	20.1854	20.3806	19.9909	NaN	NaN	20.115	20.1977	20.0307	19.7354	19.3327	20.0335	19.895	20.0352
0.167224	0.0846183	A0A024R9B8;Q9Y646;B4DJC2;E5RH35;E5RJZ7;E5RJP8;E5RJA8;B4E1W2	Carboxypeptidase Q	PGCP;CPQ	5	5	12.7	12.7	12.7	51.887	0	11.717	435900000	83	21.7188	21.6649	21.7835	22.2148	22.3284	22.3716	21.9536	21.8279	21.7841	20.0798	21.2554	21.154	21.1838	21.4485	21.5784	21.72	21.6374	21.604	21.4463	21.5236	21.1314	21.894	22.311	22.0493	22.1015	22.0275	21.7848	21.8677	21.6726	21.9087	21.1837	21.1734	21.085	21.2808	21.1989
0.848218	0.388377	B4E324;X6R5C5;Q59EV6;X6R8A1;P10619;Q5JZH0	Carboxypeptidase;Lysosomal protective protein;Lysosomal protective protein 32 kDa chain;Lysosomal protective protein 20 kDa chain	CTSA;PPGB	5	5	12.1	12.1	12.1	54.269	0	16.062	603340000	99	22.5834	22.2521	22.2121	21.9648	21.6939	21.6182	21.7707	22.1502	22.0767	20.8438	20.3277	22.0152	22.0159	21.9261	22.0322	21.9858	22.1474	22.1185	21.9012	22.152	21.934	22.1473	22.2308	22.633	22.0684	21.8756	21.6959	22.151	22.3121	21.6681	21.7164	21.6268	21.9461	22.5929	22.4841
0	NaN	P43155;B7ZBP5;A6PVN3;H0Y4Z7	Carnitine O-acetyltransferase	CRAT	3	3	6.7	6.7	6.7	70.857	0	6.3345	45269000	11	18.8594	NaN	NaN	NaN	NaN	NaN	NaN	NaN	NaN	NaN	NaN	NaN	NaN	NaN	NaN	NaN	NaN	NaN	NaN	NaN	NaN	18.7048	18.5065	NaN	NaN	NaN	NaN	NaN	NaN	NaN	19.1321	18.9653	19.0424	18.9368	18.7328
1.80272	0.229616	B2RAQ8;A0A024R5F4;P50416;H3BMD2	Carnitine O-palmitoyltransferase 1, liver isoform	CPT1A	4	4	6.6	6.6	6.6	88.339	0	7.4389	84487000	31	19.9952	20.14	19.9546	NaN	19.0731	NaN	19.4834	19.3886	19.7126	19.3291	18.9125	19.2897	19.2057	19.3731	19.3322	NaN	NaN	NaN	19.6999	20.0962	20.0242	19.4767	19.4348	19.0649	19.8508	20.3133	20.1001	NaN	NaN	NaN	19.4794	19.4089	19.6508	19.4089	19.4323
0	0.104951	A0A1B0GV75;A0A1B0GTB8;A0A1B0GWC0;A0A140VK13;A0A1B0GVF3;P23786;Q53G79;A0A1B0GUD9;A0A1B0GTM0	Carnitine O-palmitoyltransferase 2, mitochondrial	CPT2	3	3	6.9	6.9	6.9	67.171	0	7.1646	43560000	13	18.8693	19.1916	18.9912	NaN	NaN	NaN	NaN	NaN	NaN	NaN	NaN	NaN	NaN	18.7152	NaN	NaN	NaN	NaN	18.8575	19.1527	NaN	NaN	18.6546	18.6045	NaN	NaN	NaN	NaN	NaN	NaN	18.8101	18.8798	18.7861	18.7765	18.8483
5.16138	-0.575072	O75339	Cartilage intermediate layer protein 1;Cartilage intermediate layer protein 1 C1;Cartilage intermediate layer protein 1 C2	CILP	8	8	9.5	9.5	9.5	132.56	0	16.121	212090000	79	20.4868	20.3119	20.5381	20.9873	20.8408	20.8356	20.8896	20.2432	20.4216	20.7627	21.1221	21.2931	21.1289	20.9251	20.9701	20.9239	20.8812	20.7408	20.6967	20.3835	20.8875	20.0072	19.9798	20.3323	20.601	20.5559	19.6853	20.6693	20.5602	20.6275	20.0894	20.3941	20.2945	20.3759	20.2061
1.73414	-0.203005	B3KS71;B3KX16;Q8NB01;B3KME2;O75718;C9JP16;B4DPA3;B3KUP0;B3KQR7	Cartilage-associated protein	CRTAP	6	6	18.1	18.1	18.1	39.991	0	12.914	358210000	106	20.9758	21.124	21.3041	21.2205	21.3467	21.4036	21.3294	20.7712	21.2039	21.2905	21.1045	21.2678	21.533	21.4157	21.4534	21.4042	21.2607	21.2947	21.1614	21.1492	21.1066	21.1272	20.8148	21.0691	21.3328	21.1935	21.217	21.4228	21.3591	21.3384	20.9454	20.8885	21.0415	21.0111	21.123
0.450725	0.09249	Q2I0Y7;E7EU96;B5BUH5;Q5U5J2;Q8NEV1;P68400;B2R6D7;V9GYA2;V9GY80;A0A087WY74	Casein kinase II subunit alpha 3;Casein kinase II subunit alpha	CSNK2A1;CSNK2A3	5	5	23.9	23.9	23.9	45.28	0	11.504	116870000	41	19.4645	20.0047	19.4542	NaN	NaN	NaN	NaN	NaN	NaN	19.6687	19.2749	19.7011	NaN	NaN	19.4984	19.5291	19.684	19.3535	19.0649	NaN	NaN	19.7805	19.6925	19.8335	19.5686	19.7314	NaN	19.378	19.3549	19.4958	19.7277	19.8858	19.8485	19.6287	NaN
0	NaN	N0E466;A0A1U9X7J2;N0E4C7;Q5SRQ3;Q5SRQ6;N0E472;A0A0G2JM12;P67870	Casein kinase II subunit beta	CSNK2B;CSNK2B-LY6G5B-1181;CSNK2B-LY6G5B--991	1	1	8.8	8.8	8.8	14.568	0.0096066	2.4824	20937000	7	NaN	NaN	NaN	NaN	NaN	NaN	NaN	NaN	NaN	NaN	NaN	NaN	NaN	NaN	NaN	NaN	NaN	NaN	NaN	NaN	NaN	NaN	NaN	NaN	NaN	NaN	NaN	NaN	NaN	NaN	NaN	NaN	NaN	NaN	17.5243
0.519904	-0.0861276	P04040;B4DWK8;Q8TAK2	Catalase	CAT	11	11	26.4	26.4	26.4	59.755	0	31.286	550370000	136	22.7043	22.3975	22.527	22.4827	22.2464	22.1707	21.9635	22.005	21.7687	22.1744	22.1037	21.881	21.9918	21.924	21.8745	21.7022	21.7204	21.4843	21.9416	21.9846	21.9416	21.9438	22.1107	21.8832	21.9811	21.9029	21.9666	21.6838	21.7667	21.925	21.7924	21.6934	21.7299	21.7029	21.7645
4.14805	1.8591	A0A140VJG8;P21964;B8XPJ7;B8XPJ8;E7EMS6;F8WBW9;E7EUU8;F2WW55;F2WW53;A0A1S6YJG6;A0A286SD53;A3F6Y9	Catechol O-methyltransferase	COMT	7	7	37.3	37.3	37.3	30.037	0	17.057	333560000	54	21.7258	21.4387	21.4984	19.7649	NaN	19.5528	19.7046	NaN	19.3576	NaN	18.6906	18.7075	18.5041	19.1152	19.0532	20.4729	20.3814	20.1605	20.1791	20.288	NaN	21.4831	21.3429	21.3758	20.0757	20.273	NaN	20.5444	20.4872	20.507	21.6397	21.1117	21.5481	21.9433	21.7493
0	-0.263987	B4DKT9;B4DU00;G3XAM7;B4E2G8;P35221;H0YBB8	Catenin alpha-1	CTNNA1	2	1	3.8	3.8	1.7	86.64	0	4.8851	20804000	19	NaN	18.519	18.6649	NaN	NaN	NaN	18.2193	NaN	NaN	18.369	NaN	18.2337	NaN	18.3005	18.3784	NaN	NaN	NaN	NaN	NaN	NaN	NaN	NaN	NaN	NaN	NaN	NaN	NaN	NaN	NaN	NaN	NaN	NaN	18.0564	NaN
0	NaN	P26232;C9J144;C9IZ88;A0A0A0MTJ6;F6KRI5;A0A0A0MRI5;B3KSR8;Q49AD3	Catenin alpha-2	CTNNA2	1	1	3.7	1.9	1.9	105.31	0.0052581	2.7708	13171000	4	NaN	NaN	NaN	NaN	NaN	NaN	NaN	NaN	NaN	NaN	NaN	NaN	NaN	NaN	NaN	NaN	NaN	NaN	NaN	NaN	NaN	NaN	NaN	NaN	NaN	NaN	NaN	NaN	NaN	NaN	NaN	NaN	NaN	NaN	NaN
0.0790676	0.0234643	Q7KZJ3;A0A024R4Z0;Q96FS1;Q68DU0;C9JZR2;O60716;A0A024R4Y7;H0YC95	Catenin delta-1	CTNND1;DKFZp781O2021	4	4	9	9	9	68.002	0	7.8552	61899000	30	19.1492	18.7595	18.646	18.8656	18.3556	18.7544	18.7721	18.7947	18.8692	NaN	18.9213	18.5156	18.4165	18.8231	18.2514	18.2737	18.3599	18.655	18.6684	19.0921	18.5028	18.5136	18.7274	18.8291	NaN	18.9821	18.8335	18.3284	18.4653	18.3268	18.4177	18.5098	18.5334	18.8908	18.67
0.252892	0.0474945	P07858;A0A024R374;A8K2H4;B4DL49;B3KUJ8;B4DMY4;E9PHZ5;E9PQM1;E9PSG5;E9PLY3;E9PNL5;E9PKQ7;E9PCB3;E9PJ67;Q5HYG5;E9PR54;R4GMQ5;E9PL32;E9PS78;E9PKX0;E9PIS1	Cathepsin B;Cathepsin B light chain;Cathepsin B heavy chain	CTSB	15	10	41.6	41.6	27.7	37.821	0	68.093	25201000000	564	27.2659	27.263	27.2552	27.5319	27.5385	27.4056	27.4746	27.5471	27.5675	27.2926	27.3319	27.4375	27.4863	27.5112	27.3978	27.5468	27.4678	27.5639	27.4056	27.4603	27.4186	27.1669	27.2762	27.2527	26.8368	26.9698	26.8324	27.7652	27.6457	27.7745	27.3777	27.1506	27.2265	27.487	27.4614
1.06434	-0.165464	P07339;A0A1B0GW44;V9HWI3;A0A1B0GWE8;A0A1B0GVD5;A0A1B0GV23;A0A1B0GU92;A0A1B0GVP3;A0A1B0GU03;H7C469;C9JH19;F8WD96;H7C1V0;F8W787;A0A0S2Z3L4;A0A1B0GV01;A0A1B0GVF1	Cathepsin D;Cathepsin D light chain;Cathepsin D heavy chain	CTSD;HEL-S-130P	14	14	40.3	40.3	40.3	44.552	0	39.798	2556100000	262	24.1151	24.08	24.1895	24.3299	24.1284	24.1115	24.1269	24.0683	24.125	23.8932	23.908	23.8964	24.0894	24.166	24.1976	24.337	24.4333	24.4212	24.1226	24.1278	24.172	24.3118	24.2563	24.2696	24.4011	24.4411	24.4587	24.1678	24.1647	24.0963	24.0263	23.8075	24.0758	23.8386	23.9425
1.03417	-0.264992	P43235;Q6FHN2;Q5QP40	Cathepsin K	CTSK	6	5	24.6	24.6	22.5	36.966	0	12.194	403790000	57	21.5753	21.7276	21.5749	21.4877	21.4217	21.6858	21.4022	21.5489	21.6483	21.0134	21.784	21.6141	22.0864	21.8316	21.9283	21.5308	21.253	21.3836	21.4281	21.4269	21.4794	20.9038	21.3318	21.0785	21.5459	21.5448	21.418	21.6721	21.5095	21.642	21.1594	21.4327	21.536	20.8934	21.0563
2.5192	0.721974	B3KQK4;A5PLM9;A0A024R276;P07711;Q9HBQ7;Q5T8F0;H7CEH5;Q6LAF7;B2R717;A0A024R141;Q5NE16;O60911	Cathepsin L1;Cathepsin L1 heavy chain;Cathepsin L1 light chain	CTSL1;CTSL	4	4	21	18.9	18.9	37.53	0	24.731	1015800000	60	22.633	22.5145	22.5068	22.5884	22.5738	22.3872	22.3429	23.0472	22.1123	21.7418	21.8463	22.1603	22.2806	22.9461	22.2934	22.9013	23.2663	23.2432	22.3634	22.0881	22.3795	23.0847	22.7609	22.554	21.8619	21.6975	21.7286	23.1463	22.9553	23.3056	23.2867	23.3385	22.9454	23.6639	23.3022
1.20303	-0.228072	Q9UBR2;Q5U000	Cathepsin Z	CTSZ	7	7	31	31	31	33.868	0	22.674	1869200000	160	23.4966	23.5844	23.5823	24.0533	23.9363	23.9715	23.9845	23.9356	24.0525	23.8424	23.8246	23.714	23.9812	23.96	24.0677	23.6953	23.5571	23.6959	23.8692	23.8136	23.9295	23.6702	23.5894	23.684	23.3449	23.4233	23.4831	23.83	23.8816	23.9613	23.1953	23.1798	23.3384	23.7263	23.4631
0	NaN	H0YGT2;Q96AH2;Q6I9U3;Q53GY9;P20645	Cation-dependent mannose-6-phosphate receptor	M6PR	1	1	11.5	11.5	11.5	13.271	0.0038778	2.8794	28223000	9	NaN	NaN	NaN	NaN	NaN	NaN	NaN	NaN	NaN	NaN	NaN	NaN	NaN	NaN	NaN	NaN	NaN	NaN	NaN	NaN	NaN	NaN	NaN	NaN	NaN	NaN	NaN	NaN	NaN	NaN	NaN	NaN	NaN	NaN	NaN
0.0368067	-0.0188049	P11717;Q59EZ3;B4DUY7	Cation-independent mannose-6-phosphate receptor	IGF2R	15	15	9.4	9.4	9.4	274.37	0	30.871	200270000	64	20.4739	20.4399	20.547	20.4333	20.1721	20.3259	20.6128	20.7849	20.7414	20.4584	20.3786	20.3421	21.1023	20.4283	20.3798	19.6283	19.7149	NaN	20.8127	20.8877	21.1474	20.4323	20.3942	20.5601	20.3885	20.3917	20.459	19.7116	20.3941	20.4461	20.6767	20.2841	20.0817	20.1934	20.3556
0.0348014	0.0454239	Q2TNI1;Q03135;A9XTE5;Q59E85;E9PCT5;A0A1I9UVK8;A0A024R2D8;P56539	Caveolin;Caveolin-1	CAV1	10	4	51.7	51.7	19.1	20.471	0	25.045	1505600000	163	23.6373	23.7292	23.6887	22.857	23.1497	23.0608	23.4666	23.6553	23.6874	23.3228	23.4759	23.4276	23.9637	23.7675	23.7323	21.4765	21.3293	21.4824	23.8259	23.9042	23.7079	23.1615	23.1664	23.1123	24.1177	23.8577	23.8932	21.9496	21.7922	21.7722	23.2335	23.3456	23.4735	23.5883	23.5529
0	NaN	Q53X57;P51636	Caveolin;Caveolin-2	CAV2	1	1	9.9	9.9	9.9	18.291	0.0074941	2.6511	3209100	3	NaN	NaN	NaN	NaN	NaN	NaN	NaN	NaN	NaN	NaN	NaN	NaN	NaN	NaN	NaN	NaN	NaN	NaN	NaN	NaN	NaN	NaN	NaN	NaN	NaN	NaN	18.8638	NaN	NaN	NaN	NaN	NaN	NaN	NaN	NaN
1.7823	-0.236217	A5YKK6;B4DYL7;B3KS60;B7Z6X2;H3BMZ2;B3KPW6	CCR4-NOT transcription complex subunit 1	CNOT1	3	3	1.3	1.3	1.3	266.94	0	5.8493	31448000	20	NaN	NaN	18.1226	NaN	18.025	17.9298	NaN	NaN	NaN	17.9725	NaN	18.0243	18.0787	18.1661	NaN	17.9386	18.2401	18.0481	NaN	NaN	NaN	18.282	17.936	18.2297	NaN	NaN	NaN	17.9043	17.972	17.9616	17.4809	17.7773	17.6323	NaN	18.1176
0.019603	0.00421227	Q6YHK3;Q5XUM6	CD109 antigen	CD109	23	23	22.6	22.6	22.6	161.69	0	59.97	1197600000	284	22.6176	22.4177	22.5278	22.7433	22.7821	22.7392	22.9454	22.9247	22.7253	22.5048	22.9676	22.9028	22.6558	22.9604	23.0352	22.9189	22.9193	22.9202	22.5644	22.529	22.6922	22.841	22.8335	22.7403	22.5888	22.5234	22.2767	23.0342	23.1222	22.9866	22.6693	22.8006	22.7877	22.8591	22.7815
0	NaN	A8K9J6;A0A0C4DGH0;B4DK26;Q5ZPR3;A8K6Q6	CD276 antigen	CD276	2	2	11.3	11.3	11.3	41.709	0	6.0423	52962000	4	19.2283	19.6377	19.2569	NaN	NaN	NaN	NaN	NaN	NaN	NaN	NaN	NaN	NaN	NaN	NaN	NaN	NaN	NaN	NaN	NaN	NaN	NaN	NaN	19.4128	NaN	NaN	NaN	NaN	NaN	NaN	NaN	NaN	NaN	NaN	NaN
0.570821	0.438226	P16070;A8K309;H0YD13;B4DN59;H0Y2P0;H0YE40;B4E2X0;H0Y5E4;H0YDX6;A0A1Z1VXF2;H0YDW7;H0YCV9;E9PKC6;H0YD17;C1PHC4;C1PHC3;Q86UZ1;J3KN83	CD44 antigen	CD44	8	8	10.4	10.4	10.4	81.537	0	22.063	1374300000	155	23.6766	23.7325	23.6195	22.795	22.686	22.8508	23.3074	22.8915	23.133	22.4966	23.0574	23.1695	22.7081	22.9481	23.0776	21.4035	21.207	21.2687	23.2189	23.2324	23.3301	23.2607	23.3313	23.5097	23.9021	23.6531	23.7691	21.9728	21.9511	21.485	23.2727	23.3968	23.6955	23.1269	23.0759
0.121986	0.110173	E9PNW4;Q6FHM9;E9PR17;P13987;H0YET2	CD59 glycoprotein	CD59	6	6	30.6	30.6	30.6	11.985	0	14.441	644520000	90	22.7981	22.3864	22.7666	22.489	22.4053	22.3906	22.2374	22.2525	22.5582	22.1918	22.245	22.3521	22.4435	22.1242	22.3713	20.7626	20.597	20.5334	22.2338	22.4604	22.2624	22.207	22.2936	22.3612	22.5407	22.727	22.613	21.0778	20.9295	21.0606	22.17	22.2156	22.3318	22.2072	22.3444
0.464993	-0.156854	B4E336;B3KUI0;B4DTS6;P48960;B4DQ88;M0QY55;B4DWB8;Q53GP0;A8K6W1;A0JNV7;M0R0K5;Q9UHX3	CD97 antigen;CD97 antigen subunit alpha;CD97 antigen subunit beta	CD97	3	3	7.2	7.2	7.2	72.294	0	6.0727	42794000	10	NaN	NaN	NaN	NaN	NaN	NaN	NaN	NaN	NaN	NaN	NaN	NaN	NaN	NaN	NaN	NaN	19.0762	19.2004	NaN	NaN	NaN	NaN	18.9699	18.9414	NaN	NaN	NaN	NaN	NaN	NaN	NaN	19.1323	NaN	18.7872	19.0247
0	-0.730727	P14209;B2R932;A0A096LP69	CD99 antigen	CD99	2	2	13	13	13	18.848	0	5.5342	85426000	42	19.0832	19.3319	NaN	NaN	NaN	NaN	NaN	NaN	NaN	NaN	20.0099	NaN	NaN	NaN	NaN	NaN	NaN	NaN	NaN	NaN	NaN	NaN	NaN	NaN	NaN	NaN	NaN	NaN	NaN	NaN	19.286	20.0654	19.6571	18.8927	18.4947
0	NaN	A7VJC9;Q15642;M0R0F9;W4VSQ9;M0R2H7	Cdc42-interacting protein 4	STP;TRIP10	3	3	5.7	5.7	5.7	62.579	0	4.3846	23199000	6	NaN	NaN	NaN	NaN	NaN	NaN	NaN	NaN	NaN	NaN	NaN	NaN	NaN	NaN	NaN	NaN	NaN	NaN	NaN	NaN	NaN	NaN	NaN	NaN	NaN	NaN	NaN	NaN	NaN	NaN	NaN	NaN	NaN	NaN	NaN
0	-0.167694	Q96JB5;J3QL86;J3QS62;J3QRM1;J3QQY1	CDK5 regulatory subunit-associated protein 3	CDK5RAP3	2	2	4.2	4.2	4.2	56.92	0.0010858	3.926	13733000	5	NaN	NaN	NaN	NaN	NaN	NaN	NaN	NaN	NaN	NaN	NaN	NaN	NaN	NaN	NaN	NaN	NaN	18.1305	NaN	NaN	NaN	NaN	NaN	NaN	NaN	NaN	NaN	NaN	NaN	NaN	NaN	NaN	NaN	NaN	17.9628
0.754318	0.38755	B3KTJ9;Q8N163;E5RHJ4;H0YC69;E5RGU7;E5RFJ3;H0YC58;G3V119;H0YB24	Cell cycle and apoptosis regulator protein 2	CCAR2	3	3	6	6	6	102.93	0	6.4518	70463000	28	NaN	NaN	NaN	18.8667	NaN	NaN	NaN	NaN	NaN	18.7239	18.8188	NaN	19.0822	18.8945	17.831	19.5473	20.1539	19.552	NaN	NaN	NaN	19.1361	NaN	NaN	NaN	NaN	NaN	20.1865	19.5689	19.8473	19.6044	19.4892	19.1997	18.8139	19.0784
3.34714	1.6119	P60953;B4E1U9;A0A024RAE4;B4DMH5;B7ZAY4;A0A024RAE6;A0A024R9T1;Q5JYX0;Q9UJM1;Q9UJM0;V9HWD0;Q59G91;A0A024R692;Q7Z513;F8WET9;B1AH79;G3V476;G3V4H1;Q59FQ0;P17081;Q9H4E5	Cell division control protein 42 homolog	CDC42;hCG_39634	5	5	42.4	36.6	36.6	21.258	0	11.329	544580000	84	23.1462	23.2212	23.2911	20.3057	20.0227	20.0761	20.3771	20.4276	20.8238	18.8439	20.4	20.5368	20.5778	20.097	19.8943	21.1449	21.1795	20.4642	21.303	20.8479	20.886	22.159	22.3885	22.5556	21.8191	20.7682	21.3632	20.7192	21.1299	20.9921	22.0343	22.2811	21.9144	22.8785	22.9337
0	NaN	B4DSH1;B3KY60;Q99459	Cell division cycle 5-like protein	CDC5L	2	2	2.3	2.3	2.3	89.225	0.0095541	2.4535	9518300	4	NaN	NaN	NaN	NaN	NaN	NaN	NaN	NaN	NaN	NaN	NaN	NaN	NaN	NaN	NaN	NaN	NaN	NaN	NaN	NaN	NaN	NaN	NaN	NaN	NaN	NaN	NaN	NaN	NaN	NaN	NaN	NaN	NaN	NaN	17.9204
0	NaN	F5H3E1;F5H1H2;F5H2E6;A0A0C4DGG8;Q8IX12	Cell division cycle and apoptosis regulator protein 1	CCAR1	1	1	2.1	2.1	2.1	64.033	0.0095281	2.4331	13311000	6	NaN	NaN	NaN	NaN	NaN	NaN	NaN	NaN	NaN	NaN	NaN	NaN	NaN	NaN	NaN	NaN	NaN	NaN	NaN	NaN	NaN	NaN	NaN	NaN	NaN	NaN	NaN	NaN	NaN	NaN	NaN	NaN	NaN	NaN	17.5795
1.00558	-0.334096	A0A0S2Z4Q3;A0A0S2Z4K2;P62633;Q6T598;A0A0S2Z4P7;D6RAT4	Cellular nucleic acid-binding protein	CNBP	7	7	49.4	49.4	49.4	18.742	0	17.158	472280000	86	20.9021	21.1516	20.9406	21.6219	21.6356	21.4855	22.0151	22.0541	20.717	22.667	22.3773	22.4576	22.0514	21.602	21.3967	22.1715	22.0808	22.082	22.1253	22.1639	22.112	21.2265	21.2543	21.5867	20.8961	20.8425	21.1246	22.2412	22.3349	22.321	21.4254	21.3407	21.5225	21.5919	21.5239
2.47465	-0.383762	P29373;Q5SYZ4;B5MCB5	Cellular retinoic acid-binding protein 2	CRABP2	8	7	61.6	61.6	56.5	15.693	0	21.121	1718700000	204	23.3821	23.5446	23.5075	23.8109	23.6875	24.0528	23.4768	23.5216	23.6759	24.1649	24.0836	24.1993	23.804	23.8523	23.8948	23.6922	23.5644	23.6995	23.5773	23.3724	23.5664	23.2054	23.4069	23.5053	22.5431	22.5957	22.5714	23.8374	23.7653	23.7796	23.4127	23.2624	23.1632	23.3108	23.3838
0	NaN	A6H8X9;B2RTS4;H0Y2V6;Q5SW79;B4DL23;B4DS35;Q6AZE1;B3KME6	Centrosomal protein of 170 kDa	CEP170	3	3	2.8	2.8	2.8	161.44	0.0010695	3.7219	19956000	4	NaN	NaN	NaN	NaN	NaN	NaN	NaN	NaN	NaN	NaN	NaN	NaN	NaN	NaN	NaN	NaN	NaN	NaN	NaN	NaN	NaN	NaN	19.1536	NaN	NaN	NaN	NaN	NaN	NaN	NaN	NaN	NaN	NaN	NaN	NaN
0	NaN	E9PQI5;E9PQ80;E9PSI1;B7Z6C9;Q9BY43	Charged multivesicular body protein 4a	CHMP4A	1	1	8.4	8.4	8.4	18.845	0.0020161	3.1219	20357000	6	NaN	NaN	NaN	NaN	NaN	NaN	NaN	NaN	NaN	NaN	NaN	NaN	NaN	NaN	NaN	NaN	NaN	NaN	NaN	NaN	NaN	NaN	NaN	NaN	NaN	NaN	NaN	NaN	NaN	NaN	NaN	NaN	17.6265	NaN	NaN
0.283946	0.141926	Q9H444	Charged multivesicular body protein 4b	CHMP4B	5	5	23.2	23.2	23.2	24.95	0	12.454	108750000	37	20.0445	NaN	20.013	19.5833	20.0649	20.0934	19.4121	NaN	19.8274	20.6443	18.6928	20.1854	20.0292	19.8534	19.6978	19.8454	20.0351	19.9087	19.5851	NaN	NaN	19.9851	19.5004	NaN	NaN	18.9979	NaN	20.5733	20.682	19.931	19.6738	19.9687	19.9887	20.0021	19.8606
0	NaN	Q9NZZ3	Charged multivesicular body protein 5	CHMP5	1	1	7.3	7.3	7.3	24.57	0.007533	2.6752	45194000	18	NaN	NaN	NaN	NaN	NaN	NaN	NaN	NaN	NaN	NaN	NaN	NaN	NaN	NaN	NaN	NaN	NaN	NaN	NaN	NaN	NaN	NaN	NaN	NaN	NaN	NaN	NaN	NaN	NaN	NaN	NaN	NaN	NaN	NaN	NaN
0	NaN	Q75L28;P35523	Chloride channel protein 1	CLCN1	1	1	5.3	5.3	5.3	20.191	0.0015707	3.5056	130880000	10	NaN	NaN	NaN	NaN	NaN	NaN	NaN	NaN	NaN	NaN	NaN	NaN	NaN	NaN	NaN	NaN	NaN	NaN	NaN	NaN	NaN	NaN	NaN	NaN	NaN	NaN	NaN	NaN	NaN	NaN	NaN	NaN	NaN	NaN	NaN
0.200011	0.0548193	O15247;A6PVS0	Chloride intracellular channel protein 2	CLIC2	4	4	33.2	30	30	28.356	0	12.021	103650000	38	19.9963	20.1637	20.3653	NaN	NaN	NaN	NaN	NaN	NaN	NaN	NaN	NaN	NaN	NaN	NaN	19.6097	19.8055	19.4372	NaN	NaN	NaN	19.5813	19.6736	19.6535	NaN	NaN	NaN	19.4562	19.7534	19.7041	19.6545	19.4327	19.5841	19.7122	19.9123
0.294473	0.0758391	A0A1U9X8Y4;Q5SRT3;Q53FB0;O00299	Chloride intracellular channel protein;Chloride intracellular channel protein 1	CLIC1	15	15	64.2	64.2	64.2	26.793	0	47.506	3673700000	323	24.234	24.2193	24.4425	24.5201	24.5572	24.5029	24.5408	24.4565	24.4232	24.4815	24.7574	24.6892	24.4802	24.5161	24.5176	25.1928	24.9815	25.1065	24.2755	24.1486	24.2404	24.3573	24.4399	24.3907	23.66	23.7568	23.7217	24.9933	25.0233	25.1061	24.613	24.6049	24.7054	24.7707	24.8591
4.74732	-0.450795	B4DWC4;Q6FIC5;Q9Y696;B3KTR3;Q9NVF8;Q7Z2R8;Q86YM0;Q53G01;B2RAZ0;Q9NZA1;Q96NY7	Chloride intracellular channel protein;Chloride intracellular channel protein 4	CLIC4	16	15	71	71	67.8	27.818	0	92.12	2098900000	270	23.5368	23.4923	23.5518	23.8727	24.0088	23.9737	23.9914	24.1143	23.8352	24.3649	24.1305	24.3663	24.0026	24.09	23.9549	24.2375	23.9924	23.9445	23.5248	23.7179	23.6867	23.7401	23.7207	23.6958	23.2453	23.1724	23.3396	23.8966	23.8414	23.8365	23.5999	23.6571	23.6212	23.4998	23.531
0	NaN	A0A024R151;Q8WWI5	Choline transporter-like protein 1	SLC44A1	2	2	4	4	4	73.301	0	4.7051	40664000	23	NaN	NaN	NaN	NaN	NaN	NaN	NaN	NaN	NaN	NaN	NaN	NaN	NaN	NaN	NaN	NaN	NaN	NaN	NaN	NaN	NaN	NaN	NaN	NaN	NaN	NaN	19.8174	NaN	NaN	NaN	NaN	NaN	NaN	NaN	NaN
0	NaN	H7C1T3;D3DXB2;C9J050;B4E322;C9JEJ2;P49585;Q9Y5K3;C9JVS0;C9JPY0;F8WAZ5;H7BZN1;F2Z2B1;C9J2E1;B2R8P1	Choline-phosphate cytidylyltransferase A;Choline-phosphate cytidylyltransferase B	PCYT1A;hCG_2002711;PCYT1B	2	2	13.9	13.9	13.9	22.779	0.00054945	4.0466	25184000	7	NaN	NaN	NaN	NaN	NaN	NaN	NaN	NaN	NaN	NaN	NaN	NaN	NaN	NaN	NaN	NaN	NaN	NaN	NaN	NaN	NaN	NaN	NaN	NaN	NaN	NaN	NaN	19.4343	NaN	NaN	NaN	NaN	NaN	NaN	NaN
0.409457	-0.162406	Q6UVK1	Chondroitin sulfate proteoglycan 4	CSPG4	6	6	3.6	3.6	3.6	250.53	0	12.507	65370000	22	19.3814	NaN	19.3301	18.9363	NaN	19.0896	19.3889	18.989	19.4837	19.4502	NaN	18.9983	19.3706	19.2938	18.6631	NaN	NaN	NaN	19.0936	19.5297	18.8782	19.2022	19.298	19.3451	18.8041	NaN	NaN	NaN	18.9344	NaN	19.0721	18.6873	19.0236	18.5683	19.4248
0.383102	-0.110954	B5MD17;J3KS05;Q6IBN6;P83916;K7ELA4;C9JWS9	Chromobox protein homolog 1	CBX1	2	2	26.2	16.7	16.7	19.325	0	5.0132	108760000	13	20.1159	20.0409	20.0646	20.2876	20.2035	20.1157	20.2591	20.1534	20.232	NaN	20.1803	20.2617	NaN	20.1847	20.2293	20.1382	NaN	NaN	NaN	NaN	NaN	20.0312	20.0423	NaN	NaN	20.1839	19.9559	20.0973	20.5135	20.1652	NaN	NaN	NaN	19.8762	19.7872
2.13565	-0.376601	A4D177;Q13185;S4R2Y4;C9JMM0;B8ZZ43	Chromobox protein homolog 3	CBX3	5	4	45.9	45.9	37.2	20.811	0	14.949	586290000	88	21.7887	21.8413	21.9404	22.4823	22.4052	22.2583	22.2328	22.2985	22.3683	22.5024	22.5199	22.5162	22.4224	22.5353	22.4362	21.9501	22.148	22.1272	22.0638	22.0173	22.0916	22.0826	22.0503	21.8279	21.8098	21.8861	21.8448	22.3222	22.4135	22.2288	21.5992	21.6199	21.7348	21.9688	21.9663
0.937662	0.700063	O75390;A0A024RB75;B4DJV2;B3KTN4;A0A0C4DGI3;Q0QEL2;H0YIC4;F8W4S1;F8VTT8;B7Z1E1;H0YH82;F8W642;F8VZK9;F8VPA1;F8VPF9;F8VX68;F8VRP1;F8VX07;F8W1S4	Citrate synthase, mitochondrial;Citrate synthase	CS	7	6	17.2	17.2	15.2	51.712	0	17.208	556430000	108	22.0606	21.9626	22.2771	21.6753	21.6994	21.6098	21.4233	21.3073	21.6525	21.5977	21.5228	21.3814	21.4925	21.3638	21.5257	19.7983	19.8031	19.856	22.4283	22.3231	22.4688	21.9694	21.9487	22.2928	22.1319	22.1059	21.9593	20.2737	20.384	20.4625	22.1322	22.372	22.297	22.0591	22.3168
1.02279	0.200722	A0A087X2D8;O60271;B4DS36;H0YBE9;A0A060L980;Q5JB53;D6RHI8;Q7Z5Q8;Q719J0	C-Jun-amino-terminal kinase-interacting protein 4	SPAG9	6	6	7.3	7.3	7.3	145.17	0	10.291	86630000	19	19.5119	19.1525	19.4953	19.1261	18.8605	18.9186	NaN	NaN	19.1386	NaN	19.109	19.0433	18.9614	19.2115	19.1385	19.2471	19.4288	19.5547	19.1549	NaN	18.8475	19.3575	NaN	18.8719	NaN	NaN	19.113	19.8089	19.3098	19.0743	19.468	19.661	19.0557	19.5103	19.2562
0.0408619	-0.00443798	A0A087WVQ6;Q00610;J3KS13;K7EJJ5;A4FU99;J3KRF5;J3KSQ2;Q9H3B0;J3QL20;F5H5N6;A0A087WV74;B7Z2Y4;A0A087WXH4	Clathrin heavy chain;Clathrin heavy chain 1	CLTC	72	57	50.7	50.7	41.8	192.06	0	258	11954000000	1568	26.3574	26.2871	26.2637	26.3048	26.3032	26.2162	26.4862	26.5199	26.439	26.3533	26.3387	26.3137	26.3173	26.4648	26.4143	26.274	26.3298	26.2984	26.2809	26.3254	26.2424	26.4309	26.3674	26.3663	26.1539	26.1386	26.1074	26.462	26.4548	26.4283	26.1944	26.2102	26.267	26.3511	26.3428
0	0.99829	A0A0S2Z4Y4;A0A0S2Z5H3;Q14677;H0YD52	Clathrin interactor 1	CLINT1	2	2	5	5	5	68.259	0.0024876	3.0241	11702000	4	NaN	NaN	NaN	NaN	NaN	NaN	NaN	NaN	NaN	NaN	NaN	NaN	NaN	NaN	NaN	17.9703	NaN	NaN	NaN	NaN	NaN	NaN	NaN	NaN	NaN	NaN	NaN	19.0077	18.9295	NaN	NaN	NaN	NaN	NaN	NaN
1.49035	-0.403435	P09496;F8WF69;C9J8P9	Clathrin light chain A	CLTA	5	5	14.1	14.1	14.1	27.076	0	14.726	683190000	124	21.2406	21.5487	21.2903	22.6202	22.7876	22.7488	22.7362	22.6327	22.7993	23.0598	22.8913	22.8719	22.8928	22.7781	22.7207	22.564	22.5911	22.7591	22.3788	22.6007	22.3795	21.929	21.9764	22.1548	22.1066	22.1439	22.0642	22.936	23.009	23.011	21.8224	22.03	22.3087	22.0108	22.4879
2.17529	-0.540891	A0A024R7S3;P09497;D6RJD1;H0Y9Q6	Clathrin light chain B	CLTB	8	8	30.8	30.8	30.8	23.181	0	14.587	296480000	65	20.3775	20.2772	21.2379	NaN	21.3568	21.6088	21.2151	21.363	21.0947	21.523	21.419	21.3646	21.5485	21.4709	21.3614	21.0913	21.0325	21.086	20.7524	20.8754	20.6835	20.5282	20.5681	20.2576	21.1202	20.9594	20.5092	21.3453	21.4573	21.3466	20.5543	20.8355	20.4857	20.2318	20.4171
0	NaN	D3DWL9;Q10570	Cleavage and polyadenylation specificity factor subunit 1	CPSF1	1	1	1	1	1	151.98	0.0020758	3.4182	0	3	NaN	NaN	NaN	NaN	NaN	NaN	NaN	NaN	NaN	NaN	NaN	NaN	NaN	NaN	NaN	NaN	NaN	NaN	NaN	NaN	NaN	NaN	NaN	NaN	NaN	NaN	NaN	NaN	NaN	NaN	NaN	NaN	NaN	NaN	NaN
0	NaN	B2R6U8;A0A024R6W2;O43809;H3BND3;Q5HYH5	Cleavage and polyadenylation specificity factor subunit 5	NUDT21	3	3	11	11	11	26.215	0	6.1061	23096000	13	NaN	NaN	NaN	NaN	NaN	NaN	NaN	NaN	NaN	NaN	NaN	NaN	NaN	NaN	17.4876	19.0415	18.6564	18.2901	NaN	NaN	NaN	18.2692	18.3367	NaN	NaN	NaN	NaN	NaN	NaN	NaN	NaN	NaN	NaN	NaN	NaN
1.29144	0.48169	F8WJN3;Q16630;F8W084;B4DSU9	Cleavage and polyadenylation specificity factor subunit 6	CPSF6	3	3	9.2	9.2	9.2	52.269	0	6.1908	79490000	29	NaN	NaN	NaN	19.4618	NaN	19.4357	NaN	19.0496	NaN	19.3738	19.2388	NaN	19.181	NaN	19.0849	19.3327	19.6251	NaN	NaN	NaN	NaN	NaN	NaN	NaN	NaN	NaN	NaN	20.3011	19.6232	NaN	NaN	NaN	NaN	19.439	NaN
0	NaN	F5H6M0;F5H047;F5H669;B4DGF8;Q8N684;F5H5B7;F5H1W4;F5H2K8;F5H6P5;F5H6A8;F5GXA3;C9JM38;C9J286;C9J323;J3QT54	Cleavage and polyadenylation specificity factor subunit 7	CPSF7	2	2	11.4	11.4	11.4	24.387	0.0024975	3.0497	155950000	8	NaN	NaN	NaN	NaN	NaN	NaN	NaN	NaN	NaN	NaN	NaN	NaN	NaN	NaN	NaN	NaN	NaN	NaN	NaN	NaN	NaN	NaN	NaN	NaN	NaN	NaN	NaN	NaN	NaN	NaN	NaN	NaN	NaN	NaN	NaN
0	NaN	B4DW11;H0YC35;P10909	Clusterin;Clusterin;Clusterin beta chain;Clusterin alpha chain	CLU	1	1	7.3	7.3	7.3	25.683	0.0095716	2.4594	8641700	2	NaN	NaN	NaN	NaN	NaN	NaN	NaN	NaN	NaN	NaN	NaN	NaN	NaN	NaN	NaN	NaN	NaN	NaN	NaN	NaN	NaN	NaN	NaN	NaN	NaN	NaN	NaN	NaN	NaN	NaN	NaN	16.6758	NaN	NaN	NaN
2.88609	-0.478558	Q14019;H3BT58	Coactosin-like protein	COTL1	11	11	68.3	68.3	68.3	15.945	0	24.046	670930000	124	22.0312	22.1019	21.968	21.9442	22.2231	22.34	21.9914	21.8284	21.9379	22.709	22.6826	22.6183	22.5494	22.8375	22.6325	22.3251	22.4303	22.5058	21.6666	21.6923	21.821	21.7787	21.8606	21.9323	21.3475	21.5806	21.54	22.5719	22.4027	22.5128	21.5656	21.8394	21.8641	22.0313	22.117
1.34699	-0.10811	P53621	Coatomer subunit alpha;Xenin;Proxenin	COPA	41	41	45.2	45.2	45.2	138.34	0	105.93	2497900000	511	23.9558	23.9373	23.9423	23.8949	23.827	23.7813	24.0403	24.0622	24.1871	24.1936	24.0768	24.1698	24.1825	24.2706	24.1894	23.9636	24.0891	24.0858	24.0808	23.9978	23.9225	23.8862	23.8749	23.9767	23.9715	23.8812	23.9414	24.1737	24.1315	24.166	23.9078	24.0068	23.8167	24.0257	24.0341
1.0561	-0.123205	P53618;E9PP73;E9PP63;E9PKQ1	Coatomer subunit beta	COPB1	21	21	30.5	30.5	30.5	107.14	0	58.839	1181100000	275	22.7666	22.9972	22.9619	22.8253	22.857	22.5373	22.8655	23.048	23.0123	22.9031	23.0506	23.1903	22.9548	22.8719	23.052	23.0973	22.9377	23.1115	22.8694	22.9539	22.9802	22.5743	22.7476	22.5298	22.813	22.6718	22.6223	23.0666	23.1349	23.1146	22.6667	22.8074	22.7952	22.712	22.8843
0.492453	-0.05546	P35606;B4E2C9;H0YAC7;D6R997;D6RBZ7;D6RCL6;D6RBG7;D6RBT6;H0Y938	Coatomer subunit beta	COPB2	26	26	39.3	39.3	39.3	102.49	0	64.775	1780900000	337	23.4549	23.5648	23.3981	23.452	23.632	23.4529	23.6505	23.5973	23.6794	23.471	23.7992	23.5349	23.5979	23.6169	23.6049	23.6092	23.5829	23.5736	23.4869	23.618	23.6332	23.2856	23.3301	23.3943	23.2263	23.3659	23.3957	23.7052	23.7249	23.7064	23.47	23.4702	23.3627	23.5659	23.4366
4.48804	-0.384725	B0YIW5;P48444;Q6MZV5;B0YIW6;Q6P1Q5;E9PK34	Coatomer subunit delta	ARCN1;DKFZp686M09245	14	14	30.5	30.5	30.5	57.21	0	37.179	649600000	218	22.1193	22.174	22.0321	22.2706	22.2465	22.2423	22.3025	22.4696	22.3944	22.5185	22.4033	22.494	22.6025	22.5937	22.6554	22.3069	22.5397	22.385	22.2305	22.3009	22.1104	21.8138	21.8178	21.9899	22.2244	22.2884	22.1283	22.3299	22.2816	22.356	21.9912	21.9981	22.1291	22.0087	21.9071
1.88328	0.230086	Q53HJ6;M0QXB4;O14579;M0R061;Q7Z4Z1	Coatomer subunit epsilon	COPE	8	8	32.1	32.1	32.1	34.528	0	18.783	326400000	100	21.003	20.8815	20.9913	21.1396	21.0612	21.0224	21.2175	21.0685	20.9512	20.5822	20.6815	20.6888	20.8761	20.9179	20.7435	21.2289	21.2158	21.0298	20.7936	20.8518	21.2022	21.1092	20.8036	20.9984	21.1082	20.7053	20.7882	21.1563	21.1819	21.0841	20.9944	21.1732	21.0564	21.037	21.1217
0.26316	0.0288628	Q9Y678;B3KW21;Q8WUI6;A0A140VK12;Q9UBF2;Q9NUP3;B3KND4;Q9H9B7;H0Y8X7	Coatomer subunit gamma-1	COPG1;COPG	23	23	35.4	35.4	35.4	97.717	0	62.06	1519800000	425	23.3088	23.34	23.3222	23.2237	23.0683	23.0955	23.4261	23.3218	23.2908	23.251	23.1152	23.2317	23.1422	23.3242	23.3232	23.3296	23.422	23.374	23.1993	23.3142	23.1833	23.2506	23.2584	23.1865	22.8957	23.1567	23.0741	23.2259	23.4279	23.3999	23.1744	23.4434	23.2493	23.318	23.2704
0	NaN	Q53FU3;A0A024RB72;F8VVA7;P61923;F8VXB1;F8VUC5;F8W156;F8W651;F8VXR1;F8VYZ4;F8VYK5	Coatomer subunit zeta-1	COPZ1	3	3	24.9	24.9	24.9	20.267	0	5.7544	98874000	24	NaN	NaN	NaN	NaN	NaN	NaN	NaN	NaN	NaN	NaN	NaN	NaN	NaN	NaN	NaN	NaN	NaN	NaN	NaN	NaN	NaN	NaN	NaN	NaN	NaN	NaN	NaN	NaN	NaN	NaN	NaN	NaN	NaN	19.9252	NaN
0	-0.708156	Q9P299;J3KRJ9	Coatomer subunit zeta-2	COPZ2	2	2	13.8	13.8	13.8	23.548	0.0020629	3.3755	51327000	12	NaN	NaN	NaN	NaN	NaN	NaN	NaN	19.35	19.4461	NaN	NaN	NaN	NaN	NaN	NaN	NaN	NaN	19.8507	19.2237	NaN	NaN	NaN	NaN	NaN	NaN	NaN	NaN	NaN	19.1298	19.239	NaN	19.0803	NaN	NaN	19.2688
0.0905762	-0.0247493	V9HWI5;P23528;G3V1A4;E9PP50;E9PK25;E9PQB7;E9PS23;B4E112;E9PLJ3	Cofilin-1	HEL-S-15;CFL1	15	11	67.5	67.5	51.2	18.502	0	52.306	11618000000	485	25.6689	25.6819	25.683	26.3549	26.5309	26.2805	26.4142	26.3473	26.2445	26.0332	26.2255	26.1646	26.6842	26.5073	26.465	26.2359	26.359	26.4957	25.9723	25.8707	25.8031	26.1638	25.9805	26.0102	25.5427	25.559	25.5816	26.5242	26.5348	26.7226	26.3965	26.1008	26.2294	26.057	26.2371
0.405877	0.252975	Q9Y281;Q549N0;F8WDN3	Cofilin-2	CFL2	4	4	44.6	28.3	28.3	18.736	0	7.6509	124480000	30	19.6395	19.4754	NaN	19.3457	NaN	NaN	NaN	NaN	19.6287	NaN	NaN	18.7199	NaN	19.0453	19.0593	20.4732	20.4744	20.1515	NaN	18.8894	18.8343	19.7202	19.787	19.9675	NaN	19.0068	NaN	20.1972	20.366	20.1341	19.6556	19.5164	19.7197	19.831	19.732
0	NaN	A0A024R7M8;Q96CT7	Coiled-coil domain-containing protein 124	LOC115098;CCDC124	1	1	9.9	9.9	9.9	25.835	0.0091701	2.5022	4235500	2	NaN	NaN	NaN	NaN	NaN	NaN	NaN	NaN	NaN	NaN	NaN	NaN	NaN	NaN	NaN	NaN	NaN	NaN	NaN	NaN	NaN	NaN	NaN	NaN	NaN	NaN	NaN	NaN	NaN	NaN	NaN	NaN	15.9545	NaN	NaN
0	0.971752	B4DLA4;B7ZAR0;A0A024QZ03;O60826;B4DPB6	Coiled-coil domain-containing protein 22	CCDC22	2	2	9.9	9.9	9.9	39.319	0	5.6447	29058000	7	NaN	NaN	NaN	NaN	NaN	NaN	NaN	NaN	NaN	NaN	NaN	NaN	NaN	18.2164	NaN	NaN	NaN	NaN	NaN	18.4555	NaN	NaN	NaN	NaN	NaN	NaN	NaN	NaN	19.1881	NaN	NaN	NaN	NaN	NaN	NaN
1.3377	0.721956	Q96A33;A0A087WYW6	Coiled-coil domain-containing protein 47	CCDC47	3	3	8.9	8.9	8.9	55.873	0	4.9841	25204000	15	18.9599	18.4311	19.0916	NaN	NaN	NaN	NaN	NaN	17.567	NaN	17.5961	NaN	17.4808	17.7328	NaN	NaN	NaN	NaN	17.8898	NaN	NaN	18.3389	18.3061	18.0332	NaN	NaN	NaN	NaN	NaN	NaN	NaN	NaN	NaN	18.0506	18.8071
0.26561	-0.0497661	Q8IVM0	Coiled-coil domain-containing protein 50	CCDC50	5	5	21.9	21.9	21.9	35.822	0	10.346	156620000	19	NaN	NaN	NaN	20.3248	20.3439	20.2333	20.3398	20.3113	20.312	20.25	20.2566	NaN	20.4479	20.1084	20.2181	20.2816	20.143	20.2644	20.3602	20.2068	20.388	20.2859	NaN	NaN	NaN	20.1805	20.3141	20.1066	20.3482	20.3764	20.0692	20.0438	20.1265	NaN	20.5415
0.037786	0.0228129	C9JQ41;H7C525;Q4VC31	Coiled-coil domain-containing protein 58	CCDC58	2	2	21.5	21.5	21.5	15.296	0	5.3592	104540000	20	NaN	19.8083	NaN	20.5056	NaN	20.6977	NaN	NaN	NaN	NaN	NaN	NaN	NaN	20.3973	20.4193	NaN	19.9607	19.6714	18.8006	20.1817	NaN	20.2007	19.7238	NaN	19.7759	20.1658	NaN	NaN	NaN	NaN	20.1011	19.8095	20.0129	20.2061	NaN
0.407289	-0.126859	Q05CP8;A0A024QZJ7;Q16204	Coiled-coil domain-containing protein 6	CCDC6	2	2	9.9	9.9	9.9	38.163	0	4.7887	54725000	19	18.3075	18.7662	18.6887	18.8577	18.6729	NaN	18.3979	NaN	18.4615	NaN	NaN	NaN	NaN	NaN	NaN	NaN	19.028	18.8621	18.3541	18.2392	NaN	NaN	18.7585	18.8201	NaN	NaN	NaN	18.8371	18.9878	19.0349	18.7819	18.6726	18.4434	18.9429	18.9407
0	0.180603	H7C5K4;B4E342;A8KA16;A3KC71;Q76M96	Coiled-coil domain-containing protein 80	CCDC80;okuribin	2	2	8.8	8.8	8.8	30.444	0.00055586	4.2149	21996000	12	NaN	NaN	NaN	18.6528	18.6221	NaN	18.6092	18.7088	18.5988	NaN	18.5187	18.6808	NaN	NaN	18.7001	18.6926	18.8772	18.9478	NaN	NaN	NaN	NaN	NaN	NaN	NaN	NaN	18.6863	NaN	NaN	18.9168	NaN	NaN	NaN	NaN	NaN
1.33717	-0.685484	Q9Y6H1;Q5T1J5	Coiled-coil-helix-coiled-coil-helix domain-containing protein 2;Putative coiled-coil-helix-coiled-coil-helix domain-containing protein CHCHD2P9, mitochondrial	CHCHD2;CHCHD2P9	2	2	27.2	27.2	27.2	15.512	0	8.0683	556490000	45	21.8664	21.9554	21.9319	22.5601	22.4948	22.4958	22.1791	22.4531	22.2729	22.322	22.2778	22.3035	22.7012	22.3681	22.4758	21.9271	21.8093	21.9515	22.2949	22.3844	22.2637	21.9716	22.0547	21.697	21.9742	22.0106	NaN	22.2666	22.1742	22.4994	20.2771	20.3467	20.4837	21.9517	21.8857
1.58501	-0.356728	Q9GZV0;A0A024R0K2;A0A024R0E2;O75534;Q96L66;E9PLD4;E9PLT0;Q8WU01;Q9UG93	Cold shock domain-containing protein E1	CSDE1;UNR	5	5	8	8	8	85.729	0	11.09	124090000	40	NaN	19.7675	NaN	20.7022	NaN	20.1023	20.0915	20.1614	19.77	20.2853	20.3023	20.1704	20.2599	20.5627	20.2507	19.8444	20.1061	20.0311	20.096	19.9536	20.0343	19.8736	19.71	19.5948	19.8849	19.6454	20.2139	20.2896	19.8543	20.5358	19.4558	NaN	19.6428	19.5506	19.8063
1.07696	-0.384264	Q53XX5;Q14011;K7ENX8;K7ELV6;K7EJV5;Q6ZR81;K7ELT6;B4E2A3;K7EJV1;K7EMY9;K7EPM4;K7ER40;K7EQR7;D6W5Y5	Cold-inducible RNA-binding protein	CIRBP	3	3	20.9	20.9	20.9	18.648	0	7.8376	178320000	55	20.8106	20.3109	20.2786	20.786	20.7136	NaN	NaN	20.8035	20.8256	19.9306	20.6857	20.4537	20.804	NaN	20.784	20.7429	20.6819	20.965	20.4316	NaN	20.3835	20.9504	20.5748	20.4374	NaN	20.1231	NaN	21.101	NaN	20.8157	19.9555	19.6647	19.8755	20.3502	20.0185
2.39875	-0.334694	P02452;Q6LAN8;H9C5C5;I3L3H7	Collagen alpha-1(I) chain	COL1A1	46	18	49.9	49.9	20.8	138.94	0	149.64	9719300000	1065	26.1482	26.1952	26.2079	26.6655	26.6528	26.7086	26.2143	26.2773	26.2977	26.4681	26.3117	26.362	26.1605	26.0801	26.0763	25.8602	25.7874	25.8292	26.5023	26.4617	26.5168	26.0233	25.9976	26.0578	26.3636	26.4353	26.3789	25.9521	26.0228	25.9654	25.6359	25.5539	25.6754	25.7459	25.6176
0.348884	-0.0434892	P02461;V9GZG2;H7C435	Collagen alpha-1(III) chain	COL3A1	36	26	38.5	38.5	30.2	138.56	0	108.57	3312800000	523	24.2053	24.3309	24.2718	24.8348	24.8687	24.7754	24.5362	24.4659	24.6144	24.6434	24.4893	24.5447	24.5583	24.612	24.5016	24.2608	24.3865	24.2816	24.6275	24.6139	24.6164	24.2819	24.3958	24.4175	24.6982	24.7934	24.7566	24.4891	24.553	24.5393	24.3076	24.3433	24.4554	24.3175	24.3804
2.18636	0.295783	B2ZZ86;A0A024R8E5;P20908;Q59EE7;A0A087WXW9;Q96HC0;H7BY82	Collagen alpha-1(V) chain	COL5A1	5	5	4.9	4.9	4.9	183.59	0	11.502	211790000	45	20.7662	20.7308	20.7727	20.6793	20.7047	20.5085	20.0539	20.1528	20.1986	20.0385	20.1889	20.2853	20.2156	20.4797	19.8274	20.5975	20.4336	20.5462	20.1793	20.175	20.1712	20.6605	20.2303	20.8072	20.5992	20.5477	20.3791	20.7507	20.6352	20.6007	20.5495	20.5001	20.4812	20.7498	20.6535
1.19211	0.347485	A0A087X0S5;P12109;D3DSM7;B4DRR8;Q8TBN2;B4DQV1;Q05BT9	Collagen alpha-1(VI) chain	COL6A1	50	50	57	57	57	108.34	0	284.97	28818000000	1463	27.882	27.8556	27.8632	27.3555	27.4704	27.4532	26.7363	26.7757	26.8158	27.219	27.1544	27.2627	26.8624	26.9713	26.8895	26.5622	26.5558	26.5432	28.0089	28.0718	28.0304	27.1748	27.1131	27.0752	27.7659	27.7398	27.7733	26.6133	26.7005	26.6834	27.5994	27.5489	27.6842	27.4013	27.4598
3.68639	-0.158028	Q05707;A8KAL5;J3QT83;A0A0A0MQT7;Q4G0W3;H0YBB2	Collagen alpha-1(XIV) chain	COL14A1	40	40	33.1	33.1	33.1	193.51	0	106.05	3262200000	714	24.6121	24.6262	24.5602	24.5228	24.4208	24.4376	24.46	24.5828	24.548	24.3586	24.3001	24.4227	24.4381	24.4223	24.4187	24.2489	24.2935	24.2362	24.5052	24.5534	24.6567	24.5145	24.5064	24.5179	24.4427	24.5502	24.6033	24.1504	24.17	24.1011	24.1822	24.2458	24.2224	24.1626	24.2996
4.14987	-0.388851	P39059;A0A087X0K0;B3KTP7	Collagen alpha-1(XV) chain;Restin;Restin-2;Restin-3;Restin-4	COL15A1	12	12	11	11	11	141.72	0	33.641	738440000	228	22.4218	22.5501	22.4601	22.7306	22.7664	22.6754	22.5342	22.6227	22.5393	22.4911	22.4035	22.4282	22.4163	22.5375	22.716	22.3636	22.299	22.226	22.6169	22.7159	22.5887	22.4787	22.5998	22.549	22.2287	22.1278	22.1433	22.239	22.1932	22.2187	21.8472	21.9765	21.7505	22.0582	21.9994
1.39313	-0.358167	Q07092;A6NCT7;H7C3F0;H7BY97	Collagen alpha-1(XVI) chain	COL16A1	5	5	5	5	5	157.75	0	12.42	202770000	77	20.3473	20.5154	20.6379	20.5626	20.5459	20.2261	20.8099	20.8676	20.9788	21.1087	20.874	20.8772	20.9052	20.5423	20.5157	20.2201	20.1492	20.3134	20.9628	20.7403	20.9135	19.7977	20.1176	20.0534	20.7074	20.6744	20.5455	20.4856	20.4952	20.6875	20.4009	19.9115	20.5834	19.9616	19.8719
0.0100589	-0.00226932	D3DSM4;D3DSM5;P39060;H7BXV5;Q8NG19;H7C457	Collagen alpha-1(XVIII) chain;Endostatin	COL18A1	9	9	10.9	10.9	10.9	135.51	0	29.087	455420000	136	21.5296	21.5045	21.4865	21.383	21.6057	21.8005	21.1171	21.3447	21.5005	21.5313	21.4816	21.6308	21.5955	21.89	21.7877	21.5214	21.6982	21.6469	21.505	21.5872	21.5017	21.4807	21.5494	21.1115	21.0311	21.5093	21.2844	21.8721	21.7743	21.7884	21.4058	21.4698	21.3605	21.753	21.5574
0.344781	-0.0719475	A0A087WTA8;A0A0S2Z3H5;P08123;A0A0S2Z3K0;B4DTF5;B4DN66;Q2V4X9;Q14036;Q75N18	Collagen alpha-2(I) chain	COL1A2	37	37	44.9	44.9	44.9	129.15	0	103.62	4479400000	656	24.9274	24.9992	24.9232	25.6153	25.5478	25.5007	25.0857	25.0357	25.0536	25.1803	25.1785	25.1789	24.8184	24.8953	24.9199	24.6239	24.5542	24.5788	25.3143	25.3106	25.368	24.9124	24.875	25.0558	25.3495	25.3332	25.2403	24.8025	24.9075	24.9083	24.736	24.7435	24.5885	24.8932	24.8167
0.914351	0.517425	P12110;Q7LCA7;Q6FHW5;H7C0M5;C9JH44	Collagen alpha-2(VI) chain	COL6A2	41	20	39.9	39.9	22.5	108.58	0	178.74	19561000000	1045	27.6291	27.6392	27.7102	27.2307	27.2783	27.2326	25.9088	25.9968	25.8064	26.6909	26.7628	26.6464	26.0958	26.0102	25.9658	25.5221	25.4922	25.6228	27.711	27.7771	27.7637	26.5648	26.5158	26.565	27.3923	27.3001	27.3567	25.6726	25.4997	25.4579	27.2382	27.2559	27.2098	27.005	27.0625
0.806209	0.506283	P12111;D9ZGF2;Q63HQ4	Collagen alpha-3(VI) chain	COL6A3	180	8	59.8	59.8	4.7	343.67	0	323.31	74855000000	4062	29.6521	29.6263	29.6395	27.5188	27.4861	27.3953	27.9766	28.0051	27.9911	28.7882	28.8173	28.7984	28.0303	28.0266	28.0388	27.4101	27.4784	27.4563	29.7087	29.6945	29.7312	27.858	27.8455	27.8634	29.2722	29.2501	29.2989	27.4955	27.494	27.5009	29.2805	29.2163	29.3188	29.0085	29.0535
0.679055	-0.117944	Q96CG8;E5RK99;E7EVQ5;B4DTM1	Collagen triple helix repeat-containing protein 1	CTHRC1	3	3	11.5	11.5	11.5	26.224	0	4.6889	136330000	34	19.9063	NaN	19.8432	20.1	19.9727	19.8169	19.8478	19.2182	NaN	20.0564	20.1992	20.1187	20.0274	20.0778	NaN	20.2254	19.8504	19.917	19.6467	19.6479	19.8987	19.4727	19.5014	19.7364	20.096	NaN	19.9927	20.3021	20.2129	NaN	19.7727	19.6965	19.7444	19.8938	19.968
0	NaN	F8WBW1;Q86X83	COMM domain-containing protein 2	COMMD2	1	1	14.1	14.1	14.1	15.404	0.0070755	2.6828	13702000	1	NaN	NaN	NaN	NaN	NaN	NaN	NaN	NaN	NaN	NaN	NaN	NaN	NaN	NaN	NaN	NaN	NaN	NaN	NaN	NaN	NaN	NaN	NaN	NaN	NaN	NaN	NaN	NaN	NaN	NaN	NaN	NaN	NaN	NaN	NaN
0	NaN	R4GNF2;H0Y4E5;Q9UBI1	COMM domain-containing protein 3	COMMD3	1	1	16.2	16.2	16.2	8.6036	0.0098566	2.3806	5068700	4	NaN	NaN	NaN	NaN	NaN	NaN	NaN	NaN	NaN	NaN	NaN	NaN	NaN	NaN	NaN	NaN	NaN	NaN	NaN	NaN	NaN	NaN	NaN	NaN	NaN	NaN	NaN	NaN	NaN	NaN	NaN	NaN	NaN	NaN	NaN
4.62969	0.730747	A8K651;Q07021;I3L3Q7;I3L3B0	Complement component 1 Q subcomponent-binding protein, mitochondrial	C1QBP	5	5	31.6	31.6	31.6	31.38	0	16.371	589210000	106	22.9865	22.8015	22.7266	21.8309	21.7999	21.6372	20.7377	20.3601	20.448	20.8443	21.011	20.8829	21.2302	20.8557	20.9903	20.8899	21.0238	20.9765	21.5769	21.3874	21.4451	22.1408	22.2134	22.0327	21.3466	21.1321	21.1333	21.2745	21.2539	21.2365	22.1145	21.68	21.8878	22.0082	21.9843
2.22039	-0.518784	Q9NZB2;A0A0C4DG79;A0A0C4DH52	Constitutive coactivator of PPAR-gamma-like protein 1	FAM120A	6	6	7.2	7.2	7.2	121.89	0	12.175	196550000	53	20.6726	20.2525	20.7048	20.8471	20.5866	21.0738	20.6886	20.9247	20.97	21.081	21.1728	21.1004	21.1415	21.1935	20.5246	20.375	20.4266	20.4996	20.5404	19.8444	20.371	20.3114	20.3546	20.5107	20.4483	20.5828	20.6261	20.6656	20.708	20.6077	20.0535	19.7673	20.0927	20.0634	20.4887
0.949935	-0.317424	Q13098;C9JFE4;A8K070;A0A096LPJ3;A0A096LP07;B4DND6;J3KRJ4;J3QQX0;J3QLT0;J3KTB0;J3QS88;J3KSA5;J3KRE8;J3QS84;Q59F65;J3QL53;J3QLE8	COP9 signalosome complex subunit 1	GPS1	6	6	18.7	18.7	18.7	55.536	0	16.153	127360000	51	19.8716	NaN	NaN	19.7335	19.8513	20.014	19.9342	20.0872	19.6677	20.5325	20.1378	19.8903	19.2333	19.8196	20.0383	20.3585	19.851	19.8045	19.8657	20.0562	19.8409	19.7171	19.3905	20.0859	19.5032	19.8349	20.0467	19.8156	20.2213	20.2024	19.6992	19.8507	19.4228	19.2217	18.9745
0.682943	0.338583	B4DIH5;Q53HJ0;Q59EL2;P61201;H0YKU5;B2R6N0;H0YM03	COP9 signalosome complex subunit 2	COPS2	3	3	10	10	10	44.228	0	7.3349	70993000	10	19.2753	19.0768	18.7554	NaN	NaN	NaN	NaN	NaN	NaN	NaN	18.7355	18.6489	18.8877	18.072	NaN	19.5459	19.2988	NaN	NaN	NaN	NaN	NaN	18.9727	NaN	NaN	19.283	NaN	19.1222	18.9517	NaN	18.8431	20.1793	19.1819	19.3622	18.8407
0.451604	-0.605017	Q9UNS2;B4DN01;C9JLV5;H7C3P9;J3QL22;J3QS85;J3KTQ1;J3QKR0;K7ES36	COP9 signalosome complex subunit 3	COPS3	3	3	7.8	7.8	7.8	47.873	0	8.9288	116470000	12	NaN	NaN	NaN	18.9704	NaN	NaN	NaN	NaN	NaN	NaN	18.6699	NaN	20.1499	19.0324	NaN	NaN	NaN	20.7425	NaN	NaN	NaN	NaN	NaN	18.9592	NaN	NaN	18.9549	19.1488	19.3072	NaN	NaN	NaN	NaN	NaN	NaN
0.0825759	-0.0191691	Q53FV3;A0A0S2Z5H7;D6RAX7;Q9BT78;B3KM48;D6RFN0;D6RD63	COP9 signalosome complex subunit 4	COPS4	7	7	27.1	27.1	27.1	46.267	0	15.622	218410000	60	20.334	20.4537	20.2685	20.3445	20.5185	20.4177	20.6834	20.6189	20.6991	20.7511	20.544	20.6529	20.3664	20.4044	20.3781	20.4819	20.6951	20.6427	20.5209	20.3719	20.3696	20.3976	20.6233	20.517	20.2525	20.5377	20.1275	20.517	20.6474	20.7271	20.3992	20.2553	20.1852	20.6127	20.8353
2.2154	-0.480178	A0A024R7W9;Q92905;Q59GH5;H0UI27;E5RHH5	COP9 signalosome complex subunit 5	COPS5	3	3	9.3	9.3	9.3	37.578	0	4.5794	37010000	19	NaN	NaN	17.6057	NaN	NaN	NaN	NaN	NaN	NaN	NaN	NaN	NaN	NaN	NaN	18.3628	18.7379	18.6949	18.7132	17.875	NaN	17.9085	18.3959	18.6282	18.7677	NaN	NaN	NaN	18.3268	18.5313	18.3397	18.2171	17.9945	17.9661	17.9971	17.8035
0.246143	-0.0639777	B2R514;E7EM64;Q7L5N1;B4DHR8	COP9 signalosome complex subunit 6	COPS6	2	2	10.4	10.4	10.4	33.575	0	5.7611	50668000	9	NaN	NaN	NaN	19.3406	19.2433	NaN	NaN	19.4651	NaN	19.6854	19.5101	19.6185	19.8379	19.6064	NaN	19.3799	19.5448	19.5959	NaN	NaN	19.2883	19.1284	18.7997	19.1382	NaN	19.5156	NaN	NaN	19.6417	19.4251	NaN	NaN	NaN	NaN	NaN
0	NaN	Q9UBW8	COP9 signalosome complex subunit 7a	COPS7A	1	1	11.3	11.3	11.3	30.276	0	6.314	36170000	17	NaN	NaN	NaN	NaN	NaN	NaN	NaN	NaN	NaN	NaN	NaN	NaN	NaN	NaN	NaN	NaN	NaN	NaN	NaN	NaN	NaN	NaN	NaN	NaN	NaN	NaN	NaN	NaN	NaN	NaN	NaN	NaN	NaN	NaN	NaN
2.6698	-0.390229	Q99829;B0QZ18;F2Z2V0;Q59EI4;A6PVH9;E7ENH5;Q5JX56;Q5JX58;Q5JX59;Q5JX45;Q5JX60;Q5JX44;Q5JX52;Q5JX61;Q5JX54;Q5JX55;H0Y524;E7EV27;Q5JX57;Q5JX53	Copine-1	CPNE1	9	9	17.9	17.9	17.9	59.058	0	23.22	439740000	97	21.5665	21.6249	21.3792	21.5512	21.4999	21.4976	21.7584	21.6932	21.6293	21.5663	21.3882	21.5821	22.003	22.1174	21.8601	21.8812	21.9938	21.7854	21.5843	21.7253	21.9754	21.7027	21.5102	21.4754	21.6109	21.57	21.724	21.3618	21.5626	21.6874	21.2711	21.1854	21.1897	21.2313	21.4409
1.56614	-0.155427	O75131;A0A024R994;Q05DL8;A0A087WYQ3;E5RHZ0;A0A087WXR6;H0YB26;A0A087WUS8;E5RFT7;Q96FN4;Q8IYJ1;B3KWK1;O95741;Q96A23;Q86YQ8;Q9HCH3;B2RD40;Q4G168;A8K8A4;E7ENV7;B7Z370;Q9UBL6	Copine-3	CPNE3	10	10	26.6	26.6	26.6	60.13	0	25.922	471300000	155	21.5658	21.5188	21.6233	21.7704	21.7178	21.7465	22.1079	21.8833	21.8851	21.7925	21.8397	21.7753	21.8702	22.024	22.0004	21.7333	21.7903	21.7086	21.8798	21.8546	21.8275	21.5138	21.6208	21.5759	21.8157	21.9685	22.0542	21.8244	21.8587	21.5278	21.4674	21.6718	21.5632	21.9095	21.5948
0	NaN	J3KNF4;O14618;E9PP76;E9PK03	Copper chaperone for superoxide dismutase;Superoxide dismutase [Cu-Zn]	CCS	2	2	8.2	8.2	8.2	27.086	0.00054526	3.9643	17118000	2	NaN	NaN	NaN	NaN	NaN	NaN	NaN	NaN	NaN	NaN	NaN	NaN	NaN	NaN	NaN	NaN	NaN	NaN	NaN	NaN	NaN	NaN	NaN	NaN	NaN	NaN	NaN	NaN	NaN	18.5666	NaN	NaN	NaN	NaN	NaN
0.0877128	0.0483627	E5RGN3;Q6IBA3;E5RIM7;O00244	Copper transport protein ATOX1	ATOX1	4	4	52.5	52.5	52.5	6.3304	0	9.9453	189320000	29	19.5078	20.2897	19.6112	20.2895	19.7641	20.037	NaN	20.0065	NaN	20.1489	20.6443	20.0872	20.2013	NaN	19.8053	21.1419	20.9356	21.1453	19.3336	19.2023	19.5637	20.3544	20.526	20.5266	19.2829	19.2859	18.9702	20.812	20.8464	20.7596	20.5868	20.6345	20.1362	NaN	20.4116
2.56426	0.350857	O75367;B4DJC3;Q59FH0;D6RCF2;Q9HA11;A0A024QZP6;Q9P0M6;Q5SQT3	Core histone macro-H2A.1;Histone H2A	H2AFY	10	10	40.9	40.9	40.9	39.617	0	23.81	922870000	117	23.016	22.9036	23.2256	21.9324	21.5898	21.7519	22.3149	22.2929	22.194	21.9186	22.3092	22.433	22.0775	22.0628	22.2332	22.2254	22.0612	22.257	22.9059	22.697	22.5792	22.3962	22.4299	22.1945	22.6956	22.8521	22.8044	22.2591	22.1439	22.3572	22.7882	22.3834	22.8249	22.7635	22.5193
3.28967	-0.305315	A0A024R5K1;Q9BR76;Q9NSK3;A0A087WW53;F5H390;Q59F81;B4DIU2;F5H0D2;Q2NNQ8;A9Z1Z3	Coronin;Coronin-1B	CORO1B;DKFZp762I166	8	8	22.5	22.5	22.5	54.234	0	19.086	222190000	72	20.0494	20.0996	19.9177	20.8335	20.6396	20.7024	19.082	20.8573	20.7489	20.3883	20.9507	20.6108	20.602	20.8106	20.6594	20.6476	20.5605	20.6068	20.593	20.2616	20.2926	20.1421	20.2035	20.3176	20.5212	20.3193	20.2888	20.3329	20.5461	20.6055	20.2047	20.2578	20.272	20.3592	20.2824
2.35528	-0.249708	Q9ULV4;A0A024RBI5;Q59EA2;B3KN06;Q53G58;B4DMH3;B4E3S0;B7Z9V0;H0YHL7;F8VUX3;F8VSA4;F8VRE9;F8VTT6;F8VVB7;F8W1H8;F8VV53;J3KSS5;J3QLV6;B3KRY9;Q6QEF8;B3KSZ9	Coronin-1C;Coronin	CORO1C	16	16	39	39	39	53.248	0	44.679	1429000000	222	22.4213	22.255	22.3304	23.058	23.0844	23.1527	23.2613	23.3309	23.2448	23.5272	23.3868	23.541	23.4451	23.5484	23.4692	23.2856	23.2815	23.3051	22.9268	23.0039	23.0603	22.8858	23.0688	22.895	22.4245	22.841	22.6905	23.3433	23.3502	23.5022	23.1734	23.0166	23.2162	23.0013	23.0199
0	NaN	Q9UQ03	Coronin-2B	CORO2B	1	1	2.7	2.7	2.7	54.953	0.0091785	2.5075	6102000	2	NaN	NaN	NaN	NaN	NaN	NaN	NaN	NaN	NaN	NaN	NaN	NaN	NaN	NaN	NaN	NaN	NaN	NaN	NaN	NaN	NaN	NaN	NaN	NaN	NaN	NaN	NaN	NaN	NaN	NaN	NaN	NaN	17.5283	NaN	NaN
0	NaN	P80365	Corticosteroid 11-beta-dehydrogenase isozyme 2	HSD11B2	2	2	10.9	10.9	10.9	44.126	0	5.1977	25165000	7	NaN	NaN	18.7793	NaN	NaN	NaN	NaN	NaN	NaN	NaN	NaN	NaN	NaN	NaN	NaN	NaN	NaN	NaN	NaN	NaN	NaN	NaN	NaN	NaN	NaN	NaN	NaN	NaN	NaN	NaN	NaN	NaN	NaN	NaN	NaN
0.260955	0.1241	Q9P1F3;Q5SZC9	Costars family protein ABRACL	ABRACL	2	2	35.8	35.8	35.8	9.0564	0	6.8303	89336000	17	20.2519	19.2925	NaN	NaN	18.2107	NaN	NaN	NaN	NaN	NaN	NaN	NaN	NaN	NaN	NaN	19.4619	19.4448	19.1216	NaN	17.8327	NaN	20.0044	19.7365	19.8173	NaN	NaN	NaN	19.1622	19.2309	18.9638	19.4016	19.4726	19.5183	19.7286	19.9947
0	NaN	V9HWH2;V9HW77;A0A0S2Z471;P12277	Creatine kinase B-type	HEL-S-29;HEL-211;CKB	1	1	3.4	3.4	3.4	42.644	0.0094937	2.4205	28397000	4	NaN	NaN	NaN	NaN	NaN	NaN	NaN	NaN	NaN	NaN	NaN	NaN	NaN	NaN	NaN	NaN	NaN	NaN	NaN	NaN	NaN	NaN	NaN	NaN	NaN	NaN	NaN	NaN	NaN	NaN	NaN	NaN	NaN	NaN	NaN
0.178973	-0.0616594	P46109	Crk-like protein	CRKL	3	3	16.2	16.2	16.2	33.777	0	7.659	96554000	43	19.6733	19.2243	NaN	19.8029	20.2153	20.0799	19.703	20.0641	19.9123	19.1894	19.8078	19.8787	19.8089	19.7489	19.6496	19.7219	19.4408	19.491	19.5585	19.6555	19.6306	19.392	19.3769	19.3634	NaN	19.0536	19.6526	20.0301	19.7982	19.9249	NaN	19.1751	19.1678	19.248	19.6093
3.33428	-0.307504	X5D8Y5;Q13363;E7ESU7;D6RAX2;E7EPF8;X5D7T7;Q4KMQ8;E9PGB1;Q9NSY3;A0A087WYL1;E7EUB3;H0Y8U5;H0Y8W7	C-terminal-binding protein 1	CTBP1	4	3	14.8	14.8	13	47.535	0	9.0942	91261000	14	19.8492	NaN	NaN	NaN	20.2673	20.1816	20.2218	19.3573	20.2975	20.2124	20.2865	20.0971	20.2036	20.3358	20.2575	20.0817	20.3474	20.109	20.0913	20.2168	20.0763	19.7563	19.8829	19.6461	NaN	NaN	20.1321	19.8079	19.928	20.0558	NaN	NaN	NaN	NaN	19.8366
0	NaN	Q5SQP8;P56545	C-terminal-binding protein 2	CTBP2	2	2	9.2	7.6	7.6	56.101	0.0038517	2.8389	21011000	6	NaN	NaN	NaN	NaN	NaN	NaN	NaN	NaN	NaN	NaN	NaN	NaN	NaN	NaN	NaN	NaN	NaN	NaN	NaN	NaN	NaN	NaN	NaN	NaN	NaN	19.7326	NaN	NaN	NaN	NaN	NaN	NaN	NaN	NaN	NaN
0	NaN	F5H631;Q92478	C-type lectin domain family 2 member B	CLEC2B	1	1	21.2	21.2	21.2	9.2487	0.0099233	2.415	25564000	17	NaN	NaN	NaN	NaN	NaN	NaN	NaN	NaN	NaN	NaN	NaN	NaN	NaN	NaN	NaN	NaN	NaN	NaN	NaN	NaN	NaN	NaN	NaN	NaN	NaN	NaN	NaN	NaN	NaN	NaN	NaN	NaN	NaN	NaN	NaN
0.0830946	0.0515467	Q9UBG0;E7EME3;B3KSB2	C-type mannose receptor 2	MRC2	22	22	21.4	21.4	21.4	166.67	0	71.85	1465400000	337	23.662	23.728	23.668	22.9015	22.8795	22.9447	23.4077	23.5812	23.5519	22.9761	23.2127	23.0259	23.327	23.2939	23.3477	22.3386	21.9427	22.1024	23.5011	23.6421	23.464	23.3221	23.2272	23.309	23.3736	23.201	23.3781	22.3429	22.4406	22.2941	23.1255	23.154	23.235	23.084	23.0597
0	NaN	F5H0D8;E9PKU1;G5EA30;F5H3J7;E9PKA1;F5H4Y5;E9PQK4;E9PSH0;Q92879	CUGBP Elav-like family member 1	CELF1	2	2	36.9	36.9	36.9	11.773	0.0074627	2.6241	31243000	2	NaN	NaN	NaN	NaN	NaN	NaN	NaN	NaN	NaN	NaN	NaN	NaN	NaN	NaN	NaN	NaN	NaN	NaN	NaN	NaN	NaN	NaN	NaN	NaN	NaN	NaN	NaN	21.6563	NaN	NaN	NaN	NaN	NaN	NaN	NaN
2.03228	-0.407856	Q53S54;A0A024R475;Q13618;H7C1L6;B7Z600;A0A087X1R9;A0A087WTG3	Cullin-3	CUL3	4	4	6.4	6.4	6.4	86.465	0	6.4777	38696000	5	NaN	18.7798	18.6934	NaN	NaN	NaN	18.828	NaN	NaN	NaN	19.0214	19.0922	18.9938	NaN	19.0827	19.2525	18.8129	18.7153	NaN	NaN	NaN	18.3529	18.442	NaN	NaN	NaN	NaN	NaN	NaN	18.5025	NaN	NaN	18.4994	NaN	NaN
0	NaN	K4DI93;Q13620	Cullin-4B	CUL4B	3	1	3.7	3.7	1.3	102.75	0	5.1792	11563000	10	18.7355	NaN	NaN	NaN	NaN	NaN	NaN	NaN	NaN	NaN	NaN	NaN	18.4378	NaN	NaN	NaN	18.3629	NaN	NaN	NaN	NaN	NaN	NaN	NaN	NaN	NaN	NaN	NaN	NaN	NaN	NaN	NaN	NaN	NaN	NaN
1.62898	-0.135817	A8K8U1;Q86VP6;A0A0C4DGH5;B3KMG3;H0YH27;B3KM30;O75155;F5H6I6;F8WBB8	Cullin-associated NEDD8-dissociated protein 1	CAND1	34	34	33	33	33	136.32	0	82.818	1946500000	452	23.57	23.4937	23.5368	23.8526	23.632	23.7901	23.9692	23.9336	23.8814	23.7882	23.8408	23.8866	23.7329	23.9753	23.8914	23.757	23.8523	23.7354	23.7314	23.8473	23.7793	23.5905	23.6031	23.6325	23.6329	23.8111	23.4705	23.8778	23.8728	23.8035	23.547	23.4762	23.5946	23.6675	23.7116
0	NaN	P56277	Cx9C motif-containing protein 4	CMC4	1	1	25	25	25	7.7469	0.0095455	2.45	32817000	1	NaN	NaN	NaN	NaN	NaN	NaN	NaN	NaN	NaN	NaN	NaN	NaN	NaN	NaN	NaN	NaN	NaN	NaN	NaN	NaN	NaN	NaN	NaN	NaN	NaN	NaN	NaN	NaN	NaN	NaN	NaN	NaN	NaN	NaN	NaN
1.27965	0.414614	J3QRG6;D1LYX3;K7PML8;P42771;K7ES20;L8E941;K7ENC6;K7PPU3;P42772;Q2MJK0;Q208B5;A7LNE7;G3XAG3;R9S252;R9S3C3	Cyclin-dependent kinase inhibitor 2A;Cyclin-dependent kinase 4 inhibitor B	CDKN2A;CDKN2B	3	3	42	42	42	14.968	0	12.183	250760000	79	20.4632	20.2912	20.4742	21.3215	21.4504	21.1056	20.9089	21.1341	21.2795	19.7521	19.8218	19.9329	20.4673	20.7439	20.7112	20.8564	20.7864	21.0506	20.6408	20.6804	20.5001	21.1856	20.9188	21.1285	20.8382	20.6635	20.3804	21.1903	21.256	21.2472	20.4053	20.4813	20.5523	20.9715	20.8128
2.81883	-0.446799	Q76LA1;P04080;A0A1W2PS52;A0A1W2PQG6	Cystatin-B	CSTB	4	4	70.4	70.4	70.4	11.139	0	11.336	305290000	26	NaN	20.6221	20.6593	21.3054	21.7918	21.0579	21.0824	21.1253	21.2172	21.7324	21.6238	21.6305	21.2418	21.4479	21.6675	21.4019	21.5616	21.7099	20.9746	20.9418	20.7183	21.0873	21.1566	20.1702	20.9177	20.6126	20.6215	20.5919	21.4545	NaN	21.0459	21.4214	21.1769	21.0439	21.0401
0.4571	-0.15806	B4DY28;P21291;Q9BTA4;B3KVC9;Q6ZMS3;B4E2T4;E9PS42;E9PND2;Q6AI18;Q59EQ5;E9PP21;Q6AWD1	Cysteine and glycine-rich protein 1	CSRP1;DKFZp686M148	6	6	52.4	52.4	52.4	20.042	0	17.437	441360000	122	21.4815	21.4528	21.4608	21.9352	22.1046	21.9897	21.7964	21.7676	21.7693	21.8435	21.6534	21.833	21.4825	21.7582	21.5763	21.6395	21.6384	21.754	21.5386	21.6123	21.6174	21.551	21.8008	21.8027	21.4968	21.3481	21.2313	22.2091	22.0604	22.1386	21.4279	21.1843	21.0439	21.4262	21.0536
0	NaN	F8VQR7;A0A024RBB5;F8VW96;Q16527	Cysteine and glycine-rich protein 2	CSRP2	2	2	12.3	12.3	12.3	20.677	0.00055525	4.2085	24718000	13	NaN	NaN	NaN	NaN	NaN	NaN	NaN	NaN	NaN	NaN	NaN	NaN	NaN	NaN	NaN	NaN	NaN	18.7695	NaN	NaN	NaN	NaN	NaN	NaN	NaN	NaN	NaN	NaN	NaN	NaN	NaN	NaN	NaN	NaN	NaN
0	NaN	E9PIZ4;E9PSD5;E9PPQ5;A0A024R394;Q9UHD1	Cysteine and histidine-rich domain-containing protein 1	CHORDC1	1	1	12.9	12.9	12.9	13.143	0.0074731	2.6317	11166000	2	NaN	NaN	NaN	NaN	NaN	NaN	NaN	NaN	NaN	NaN	NaN	NaN	NaN	NaN	NaN	NaN	NaN	NaN	NaN	NaN	NaN	NaN	NaN	NaN	NaN	NaN	NaN	NaN	NaN	NaN	NaN	NaN	17.6148	NaN	NaN
0.0076111	0.00339911	H0YFA4;Q53FN1;P52943;H0YHD8	Cysteine-rich protein 2	CRIP2	4	4	39.1	39.1	39.1	20.6	0	16.722	330890000	94	20.4981	20.7349	20.7535	21.5549	21.5148	21.239	21.4444	21.637	20.985	21.0558	21.1903	20.7568	21.7663	20.9993	21.3131	21.1081	20.8916	21.148	20.8166	21.221	20.7984	21.1689	21.1124	20.9423	20.8621	21.2503	NaN	21.5686	21.711	21.5433	20.8563	20.9938	20.9795	20.9274	20.7561
3.57705	-0.419433	A8K067;B4DKY1;A0A024RCG3;P49589;Q53HG6;B4DPV7;B4DI19;A8MVQ3;Q59HE5;C9JLN0;E9PRS8;E9PLP0	Cysteine--tRNA ligase, cytoplasmic	CARS	13	13	24.4	24.4	24.4	73.423	0	33.113	404010000	163	21.3662	21.4104	21.3551	21.5178	21.4688	21.3466	21.8287	21.6916	21.7329	21.5129	21.8576	21.7099	22.0826	21.9853	21.5636	21.4622	21.5458	21.6246	21.2963	21.6187	21.7159	21.2997	21.0738	21.1842	21.301	21.344	21.2666	21.443	21.3299	21.5644	21.2205	21.1169	21.1729	21.2942	21.0866
0	NaN	Q53TN4	Cytochrome b reductase 1	CYBRD1	1	1	3.5	3.5	3.5	31.641	0	4.7803	268050000	23	NaN	NaN	NaN	NaN	NaN	NaN	NaN	NaN	NaN	NaN	NaN	NaN	NaN	NaN	NaN	NaN	NaN	NaN	NaN	NaN	NaN	NaN	NaN	NaN	NaN	NaN	NaN	NaN	NaN	NaN	NaN	NaN	NaN	NaN	NaN
0.0735081	-0.0670299	P00167;Q59F44;J3KNC7	Cytochrome b5	CYB5A	3	3	35.8	35.8	35.8	15.33	0	7.5567	159300000	47	20.5425	20.976	20.5523	NaN	NaN	NaN	20.1721	NaN	NaN	20.6109	20.1466	20.5235	20.819	20.2225	21.0624	19.5464	19.5779	18.5874	20.6734	NaN	NaN	20.4795	20.2508	20.1	18.7621	20.5014	20.9346	19.3574	NaN	NaN	19.5854	19.9265	19.9533	20.3612	20.6295
0	NaN	Q5HYD9;D6RFH4;H3BUX2;J3KNF8;O43169;J3QR91	Cytochrome b5 type B	DKFZp686M0619;CYB5B	2	2	43.9	43.9	43.9	11.873	0	12.593	75748000	19	19.8026	19.8253	NaN	NaN	NaN	NaN	NaN	NaN	NaN	NaN	NaN	NaN	NaN	NaN	NaN	NaN	NaN	NaN	NaN	NaN	NaN	19.4832	NaN	NaN	NaN	NaN	NaN	NaN	NaN	NaN	19.9942	20.5533	19.7253	19.4082	19.483
1.62401	2.11782	P31930;B4DUL5;B4DZB9	Cytochrome b-c1 complex subunit 1, mitochondrial	UQCRC1	14	14	42.5	42.5	42.5	52.645	0	37.654	1026400000	131	23.3362	23.2051	23.4827	21.4977	21.7273	22.199	21.3369	21.3212	21.2205	21.2902	21.3195	21.2343	20.7705	20.9127	20.4803	18.3516	18.2692	18.5388	23.2681	22.7668	23.0649	22.7421	22.7688	22.5753	21.7114	21.7242	21.8171	NaN	18.6185	19.1223	23.6509	23.2829	23.51	23.0515	23.3846
0	1.03891	P22695;H3BRG4;H3BSJ9;H3BP04;A0A087WVZ4;H3BUE4;H3BUI9	Cytochrome b-c1 complex subunit 2, mitochondrial	UQCRC2	10	10	30.9	30.9	30.9	48.442	0	33.128	529090000	60	22.1488	22.312	22.6456	NaN	NaN	NaN	NaN	NaN	NaN	21.3371	NaN	NaN	NaN	NaN	NaN	NaN	NaN	NaN	21.9739	22.3099	22.1161	21.6673	21.4863	21.8766	NaN	NaN	21.9923	NaN	NaN	NaN	22.9006	22.3292	22.5905	22.1136	22.1983
0.730788	0.813168	Q567R0;P07919;A0A096LP55	Cytochrome b-c1 complex subunit 6, mitochondrial	UQCRH	3	3	41.2	41.2	41.2	9.9533	0	9.9274	387640000	78	22.0395	21.8761	21.9854	21.1851	21.0214	20.7627	20.4877	20.5033	20.6542	20.645	20.6214	20.738	20.4457	20.0791	20.0951	18.4902	NaN	18.5501	21.2206	21.1463	20.4928	21.4903	21.4722	21.5237	20.5183	20.1118	20.6942	18.7437	18.8413	19.1099	21.7	21.7263	21.8932	21.5524	21.6244
0	NaN	P14927;B2R4A2;B7Z2R2;E5RHG9	Cytochrome b-c1 complex subunit 7	UQCRB	4	4	48.6	48.6	48.6	13.53	0	7.8977	139930000	22	20.2995	20.2603	20.4279	20.4289	20.4235	20.3155	NaN	NaN	NaN	NaN	NaN	NaN	NaN	NaN	NaN	NaN	NaN	NaN	NaN	NaN	20.4379	20.0471	20.1205	20.2682	NaN	19.5884	19.9396	NaN	18.8871	NaN	20.1495	20.5157	20.2812	20.4858	20.5323
1.8156	0.587912	Q9UDW1;Q9NZY4;Q9P012	Cytochrome b-c1 complex subunit 9	UQCR10	2	2	38.1	38.1	38.1	7.3084	0	4.5741	78988000	12	NaN	NaN	NaN	NaN	NaN	NaN	NaN	NaN	NaN	NaN	19.1865	19.2557	NaN	NaN	NaN	NaN	NaN	NaN	19.7343	19.6409	19.3058	NaN	NaN	19.3329	NaN	NaN	NaN	NaN	NaN	NaN	19.6009	NaN	19.8397	NaN	19.7408
0	NaN	P47985;P0C7P4	Cytochrome b-c1 complex subunit Rieske, mitochondrial;Cytochrome b-c1 complex subunit 11;Putative cytochrome b-c1 complex subunit Rieske-like protein 1	UQCRFS1;UQCRFS1P1	2	2	12.8	12.8	12.8	29.668	0	6.1295	88992000	15	19.8137	19.9388	19.988	NaN	NaN	NaN	NaN	NaN	NaN	NaN	NaN	NaN	NaN	NaN	NaN	NaN	NaN	NaN	NaN	NaN	NaN	NaN	NaN	18.452	NaN	NaN	NaN	NaN	18.4698	NaN	20.6711	20.7498	20.4412	20.0009	NaN
2.64718	-1.12631	C9JFR7;G4XXL9;P99999;CON__P62894	Cytochrome c	CYCS	5	5	43.6	43.6	43.6	11.333	0	13.061	260000000	54	21.0391	21.0444	21.1777	20.1922	20.4362	NaN	20.7989	20.6393	21.0343	22.0129	22.3496	22.1842	20.9225	21.1495	21.2548	21.2149	21.425	21.296	21.3753	21.6156	21.5998	19.7425	19.5852	19.8678	NaN	NaN	NaN	20.258	20.2884	20.3116	19.2821	19.9841	19.5381	21.2941	21.4079
0.405025	0.180114	Q5JTJ3;X6R5Z6;B4DM08	Cytochrome c oxidase assembly factor 6 homolog	COA6	3	3	32.8	32.8	32.8	14.116	0	7.9618	120750000	25	19.8047	NaN	19.8816	20.0585	NaN	20.3701	19.9379	NaN	19.8445	NaN	19.8032	NaN	NaN	20.2402	NaN	19.395	NaN	19.9452	NaN	19.9996	20.2563	19.587	19.8887	19.7864	NaN	NaN	NaN	20.3359	20.3506	20.5606	19.7445	20.1252	19.9656	19.6734	19.6557
0	NaN	C9J8T6;Q14061	Cytochrome c oxidase copper chaperone	COX17	1	1	16.3	16.3	16.3	10.853	0.0074871	2.6497	19154000	14	NaN	NaN	NaN	NaN	NaN	NaN	NaN	NaN	NaN	NaN	NaN	NaN	NaN	NaN	NaN	NaN	NaN	NaN	NaN	NaN	NaN	NaN	NaN	NaN	NaN	NaN	NaN	NaN	NaN	NaN	NaN	17.6201	NaN	NaN	NaN
0	NaN	B3KM21;Q5RI15	Cytochrome c oxidase protein 20 homolog	FAM36A;COX20	1	1	11.9	11.9	11.9	13.291	0.0029688	2.9996	22843000	6	NaN	NaN	NaN	NaN	NaN	NaN	NaN	NaN	NaN	NaN	NaN	NaN	NaN	NaN	NaN	NaN	NaN	NaN	NaN	NaN	NaN	NaN	NaN	NaN	NaN	NaN	NaN	NaN	NaN	NaN	NaN	NaN	NaN	NaN	NaN
0.61945	0.771317	P00403;A0A059QPE9;A0A1L7NY43;A0A059RFY4;I6N6Q6;B5M7M0;A0A1V0MCS7;A0A059QVH0;A0A059QTW9;A0A059QS59;Q4F4V6;A0A059QPT6;B3DE06;A0A059QPR4;A0A059R1T0;B2XIR3;A0A059QLX8;C5H6L3;C5H6M3;C5H6M4;A0A059RI53;B2XL43;A0A1S6M799;A6ZEU4;F2WJ84;C8YBL1;B2CB37;A6Z3M5;A0A1J0QL53;A0A068IXK4;A0A068BY99;A0A059SAH5;A0A0D4WR75;A0A1B0W3A7;A0A1B1PEN9;A0A059RKP1;A0A059RJF0;A0A1I9S095;A0A059RIZ2;A0A1J0PNZ2;A0A097Q0T5;A0A059RS…	Cytochrome c oxidase subunit 2	MT-CO2;COX2;COII;cox2	5	5	20.7	20.7	20.7	25.565	0	9.5885	276120000	47	20.1812	20.2268	20.2816	20.7923	20.7507	NaN	20.975	20.9228	20.9498	20.7845	21.0049	20.8125	20.606	20.6594	20.6937	18.6966	17.8754	18.8536	21.2609	21.3375	21.3271	NaN	20.7689	20.5427	21.8482	21.6257	21.9233	18.3246	18.6515	NaN	21.4381	21.4905	21.1794	21.6762	21.8056
3.20247	1.508	P13073;H3BN72;H3BNV9;Q86WV2;H3BPG0;H3BNI5	Cytochrome c oxidase subunit 4 isoform 1, mitochondrial	COX4I1	4	4	24.9	24.9	24.9	19.576	0	9.967	398250000	50	21.4376	21.8413	21.6194	21.333	20.7514	20.8587	21.2732	21.2844	21.171	NaN	21.3879	20.5512	21.2137	20.3721	21.1333	19.4119	NaN	NaN	22.3343	22.287	22.0882	21.1121	20.8453	21.2875	21.837	22.0422	22.1471	NaN	NaN	NaN	22.3504	22.1373	22.3212	21.8916	22.2213
0.204668	0.428843	H3BNX8;P20674;H3BRM5;H3BV69;H3BRI0	Cytochrome c oxidase subunit 5A, mitochondrial	COX5A	7	7	32	32	32	17.235	0	20.995	639460000	67	21.8336	22.2428	21.9568	21.5007	21.2816	22.3724	21.4221	20.4642	NaN	NaN	NaN	21.4485	21.0331	21.2226	20.9282	NaN	NaN	NaN	22.4465	22.6445	22.5191	22.1823	22.5741	22.3617	21.4211	21.6245	21.4875	19.4787	19.7273	19.0066	22.9573	22.484	22.4351	22.6634	22.7883
1.89397	1.40672	P10606;Q6FHM4;Q6FHJ9	Cytochrome c oxidase subunit 5B, mitochondrial	COX5B	5	5	30.2	30.2	30.2	13.696	0	13.799	569160000	95	21.3217	21.718	20.7707	22.4865	22.3011	22.3295	21.2743	21.3768	21.1099	21.0188	20.6543	20.8485	21.0318	20.8426	20.9271	19.5728	18.9333	19.4516	22.119	22.2893	22.0256	22.2266	22.2944	22.1697	22.0002	21.371	21.6664	20.1224	19.8126	20.3333	22.6063	22.6804	22.6759	22.6297	22.594
4.98048	0.962169	P14854;K7EQD3	Cytochrome c oxidase subunit 6B1	COX6B1	6	6	75.6	75.6	75.6	10.192	0	17.327	399030000	57	21.8678	21.7921	21.5833	NaN	NaN	NaN	NaN	NaN	NaN	NaN	NaN	NaN	NaN	NaN	NaN	20.7089	20.7042	20.5978	NaN	NaN	NaN	21.838	21.7275	22.017	NaN	NaN	NaN	21.5987	21.2548	21.4062	21.7388	21.753	21.887	21.7222	21.5851
0	NaN	Q496I0;D6RIE3;D6RGV5;H0UI06;P14406;D6R9C3	Cytochrome c oxidase subunit 7A2, mitochondrial	COX7A2	2	2	27.7	27.7	27.7	9.4259	0	5.6765	96665000	11	NaN	NaN	NaN	NaN	NaN	NaN	NaN	NaN	NaN	NaN	NaN	NaN	NaN	NaN	NaN	NaN	NaN	NaN	NaN	NaN	NaN	NaN	NaN	NaN	NaN	NaN	NaN	NaN	NaN	NaN	20.3738	NaN	NaN	20.9592	NaN
0	NaN	A0A024R9Z0;O00483	Cytochrome c oxidase subunit NDUFA4	NDUFA4	2	2	22.2	22.2	22.2	9.3697	0.0010588	3.6245	33294000	5	NaN	NaN	NaN	NaN	NaN	NaN	NaN	NaN	NaN	NaN	NaN	NaN	NaN	NaN	NaN	NaN	NaN	NaN	NaN	NaN	NaN	NaN	NaN	NaN	NaN	NaN	NaN	NaN	NaN	NaN	NaN	19.2241	NaN	NaN	NaN
5.30627	1.04033	Q8TBT6;P08574	Cytochrome c1, heme protein, mitochondrial	CYC1	5	5	19	19	19	34.489	0	14.02	243570000	72	20.9912	21.1737	21.0517	18.8193	NaN	19.7951	20.0722	20.3465	20.1948	19.9772	19.9704	20.1005	19.6181	19.5764	NaN	NaN	NaN	NaN	21.2084	20.9262	20.9248	20.284	20.1473	20.3786	21.2731	21.4403	21.4712	NaN	NaN	NaN	20.8679	20.8328	20.9392	21.0341	20.9538
0.0114646	0.0011283	Q14204;B4DSR6;H0YJ21;Q92862;Q6P2H7;Q9NRC3	Cytoplasmic dynein 1 heavy chain 1	DYNC1H1	108	108	28.7	28.7	28.7	532.4	0	263.54	4572500000	1242	24.9741	24.9972	24.9448	24.7962	24.7355	24.7909	25.054	25.0694	25.0664	24.9372	24.8741	24.9114	24.9061	24.9014	24.8873	24.834	24.7515	24.765	25.0023	25.0105	24.9518	24.8233	24.8794	24.795	24.8544	24.8942	24.8319	24.917	24.9089	24.9297	24.7911	24.7317	24.7754	24.9214	24.9376
3.34082	-0.536485	Q13409;A0A140VKE9;B4DPZ3;Q59GU5;E7EQL5;E7EV09;E9PGG1;B4DX93;Q9H5W7;E7EMU4;E7ESD3;E7EQU2;E7ETL8;E7ET01;E7ERH4;E7ERR6;E7EUM4;E7EU01;Q53SA6	Cytoplasmic dynein 1 intermediate chain 2	DYNC1I2	8	8	13.6	13.6	13.6	71.456	0	18.713	350020000	122	21.4345	21.0967	21.1179	21.3771	21.4216	21.4916	21.5728	21.6508	21.6976	21.792	21.7314	21.8012	21.6705	21.2783	21.7841	21.2013	21.3542	21.4994	21.3433	21.5744	21.5569	20.9098	20.8875	20.9179	21.1853	21.3185	21.1651	21.2672	21.3874	21.339	20.9676	20.6149	20.6741	20.8617	21.0652
0.00174167	0.00079759	Q6MZE7;Q9Y6G9;B3KM42;E9PHI6;B4DDM4	Cytoplasmic dynein 1 light intermediate chain 1	DKFZp686A1525;DYNC1LI1	3	3	15.2	11.3	11.3	37.854	0	4.6235	41051000	16	18.7787	NaN	18.7507	NaN	NaN	NaN	NaN	NaN	NaN	NaN	NaN	NaN	NaN	NaN	NaN	18.8477	18.5984	18.8031	NaN	NaN	NaN	NaN	NaN	18.5479	NaN	NaN	NaN	19.0373	18.9842	NaN	18.4149	NaN	NaN	18.7445	18.5411
0.157622	0.0618176	A0A024R6Z0;O43237;J3KRI4;B4DHD8;J3KRZ2;Q63HJ8;B4E2E0;H3BUM4;C9JGM7;C9JLW1	Cytoplasmic dynein 1 light intermediate chain 2	DYNC1LI2	6	5	17.9	17.9	15.2	54.099	0	12.929	89433000	47	20.0418	20.2309	NaN	19.5436	19.2252	19.3627	19.4199	19.4562	19.4145	19.1287	19.5772	19.1339	19.4426	19.3513	19.4335	19.729	19.958	20.023	19.463	18.8786	19.1761	19.6898	19.4763	NaN	19.0438	NaN	NaN	19.853	20.0551	19.9092	19.3561	19.1455	19.1821	19.4166	19.8404
1.08396	0.210278	Q7L576;B3KWV6;X5D2F4;B3KWT5;Q96F07;E7EVJ5;B7Z8N7;B7Z4I3;H7C229;B7Z3H2;A0A0G2JQT1;A0A0G2JR96;Q9NSN1;B7Z217;E7EW33;A0A0G2JRX2;H0YL50;A0A0G2JRV9;A0A087WWL1;A0A087WU52;A0A087WWZ1;A0A087WTQ3;A0A087WVE1;A0A087WVZ5;A0A0G2JQH3	Cytoplasmic FMR1-interacting protein 1	CYFIP1	9	9	8.2	8.2	8.2	145.18	0	19.293	171380000	59	20.5634	20.6623	20.1141	19.8073	19.9577	NaN	20.2703	20.6102	20.4527	19.5588	19.6023	19.8199	19.9413	19.8287	19.9774	19.9987	20.2361	20.0744	19.6719	20.1546	19.7972	19.3564	20.3236	20.3401	20.1342	20.3018	20.7407	20.1341	20.6795	20.1287	19.7728	20.1179	19.7805	20.1185	20.136
0.297278	0.339176	A0A024RBH2;Q07065;Q8TB01;Q6NWZ1;B3KVX6	Cytoskeleton-associated protein 4	CKAP4	36	36	66.6	66.6	66.6	66.022	0	111.22	4407400000	631	25.3088	25.2676	25.2364	24.4821	24.5293	24.4059	25.0253	25.0157	25.1212	24.7464	24.7032	24.7754	24.756	24.7591	24.891	22.5072	22.5878	22.6632	25.519	25.4338	25.4903	24.8437	24.848	24.8027	25.252	25.2535	25.3272	23.0977	22.9743	23.042	25.0075	24.9846	24.9991	25.1397	25.0631
0.107186	0.0220543	Q14008;Q8IYN5;E9PQH5;H0YCF6;H0YEK7;Q8NAH3	Cytoskeleton-associated protein 5	CKAP5	5	5	3.9	3.9	3.9	225.49	0	7.5665	44902000	10	NaN	NaN	18.9282	NaN	18.7926	18.7967	18.8107	18.9211	18.9106	NaN	NaN	18.7692	18.705	18.6158	18.7339	18.8422	18.4876	18.6163	18.6896	18.8389	18.7218	NaN	18.8012	18.6396	18.9971	19.1808	NaN	18.8478	NaN	18.6533	NaN	NaN	NaN	18.5438	NaN
3.11146	-0.292522	V9HW38;P28838;B4DQG5;H0Y9Q1;H0Y983	Cytosol aminopeptidase	HEL-S-106;LAP3	12	12	33.1	33.1	33.1	56.049	0	28.067	410760000	138	21.4244	21.9232	21.6784	21.3104	21.2232	21.5492	21.4867	21.6241	21.5966	21.7999	21.7704	21.5845	21.7231	21.671	21.4647	21.6261	21.3243	21.5935	21.6454	21.5274	21.74	21.6298	21.5292	21.386	21.3491	21.2519	21.5956	21.4418	21.3499	21.2045	21.5399	21.5061	21.2255	21.1536	21.3532
0	NaN	Q53HP5;Q53H87;Q59G10;O75891;A0A0S2Z527;C9IZ36;A0A077H423;Q9UFA9;A0A0S2Z586;C9JY00;C9JYZ6	Cytosolic 10-formyltetrahydrofolate dehydrogenase	ALDH1L1	2	2	7.6	4.2	4.2	98.802	0	6.5566	136720000	25	NaN	NaN	NaN	NaN	NaN	NaN	NaN	NaN	NaN	NaN	NaN	NaN	NaN	NaN	NaN	NaN	NaN	NaN	NaN	NaN	NaN	20.6251	20.7685	20.7788	NaN	NaN	NaN	NaN	NaN	NaN	NaN	NaN	NaN	NaN	NaN
0.0717452	-0.0649486	B4DUX0;O00154;K7EKP8;B7Z957	Cytosolic acyl coenzyme A thioester hydrolase	ACOT7	4	4	20.8	20.8	20.8	29.645	0	9.3548	44630000	13	NaN	NaN	NaN	NaN	NaN	NaN	NaN	NaN	NaN	17.9361	NaN	NaN	NaN	NaN	NaN	18.6088	19.2396	18.563	NaN	NaN	NaN	NaN	NaN	18.4669	NaN	NaN	NaN	NaN	18.522	18.6515	NaN	NaN	NaN	NaN	NaN
1.49999	-0.208496	Q96KP4;B4DV28;B4DPF1;A0A024R382;J3QKT2;A0A087WYZ1;Q9NW02;J3KSV5;J3QRD0;J3QL02;J3QKQ0;Q9NUV1;Q9H7K8;J3QLU1;J3QR27;J3QQN6;J3QRA8;J3QRH4;A0A087WVS2;J3KSS4;J3KRD5;J3QRP4	Cytosolic non-specific dipeptidase	CNDP2	9	9	29.5	29.5	29.5	52.878	0	22.811	322790000	113	20.9255	21.074	21.1195	21.1648	20.9489	20.7348	21.2209	21.0229	21.6883	20.9512	21.4997	20.944	21.3736	21.4727	21.4852	21.3121	21.444	21.1165	20.8928	21.1746	20.5917	20.8699	20.8628	20.8124	21.16	21.1614	20.8346	21.3541	21.2231	21.1557	21.0329	21.0299	20.9071	21.0035	21.0297
0	NaN	A8K6K2;P49902;Q5JUV6;H0YHR8;Q5JUV3;Q5JUV4;B3KXN5	Cytosolic purine 5-nucleotidase	NT5C2	2	2	5.3	5.3	5.3	64.959	0	5.3683	31457000	24	NaN	NaN	NaN	NaN	NaN	NaN	NaN	NaN	NaN	NaN	NaN	NaN	NaN	NaN	NaN	19.5318	19.5599	NaN	NaN	NaN	NaN	19.727	19.813	NaN	NaN	NaN	NaN	NaN	NaN	NaN	NaN	NaN	NaN	NaN	NaN
5.69155	-0.454841	O43175;A0A286YF22;A0A2C9F2M7;V9HW79;A0A286YFA2;B3KSC3;A0A286YFL2;Q9UMY2;A0A286YFM8;Q8N5M8;A0A286YFB2;A0A286YFC8;A0A286YER3;A0A286YF34;Q9UMY3;A0A286YF78;A0A286YFK5;A0A286YFF3;Q96RV6;A0A286YFE1;Q96RV5;Q96RV7	D-3-phosphoglycerate dehydrogenase	PHGDH;HEL-S-113;PGDH3	16	16	38.3	38.3	38.3	56.65	0	41.936	1558800000	280	23.867	23.8389	23.8071	23.7917	23.6276	23.6096	23.8762	23.812	23.9584	23.7051	23.5951	23.5961	23.6139	23.628	23.6581	23.5279	23.5015	23.5751	23.5971	23.7419	23.7108	23.5118	23.4918	23.4087	23.7262	23.6282	23.6091	23.322	23.36	23.3805	23.05	22.8765	23.0924	23.0871	22.9623
0	NaN	A0A087WY66;A0A087WZA7;A0A087WZP2;Q9UI36	Dachshund homolog 1	DACH1	1	1	3.6	3.6	3.6	51.891	0.0092464	2.5604	17504000	2	NaN	NaN	NaN	NaN	NaN	NaN	NaN	NaN	NaN	NaN	NaN	NaN	NaN	NaN	NaN	NaN	NaN	NaN	NaN	NaN	NaN	NaN	NaN	NaN	NaN	NaN	NaN	NaN	NaN	NaN	NaN	20.0511	NaN	NaN	NaN
1.76592	0.548984	K7EQ55;K7EK33;A0A0S2Z569;Q96EP5;K7EQ02;Q5IRN2;Q5IRN4	DAZ-associated protein 1	DAZAP1;DAZAP1/MEF2D fusion	4	4	15.3	15.3	15.3	43.312	0	10.646	180240000	45	19.6051	19.0918	19.3382	20.3738	19.8376	20.3171	NaN	19.832	NaN	19.7729	NaN	19.7121	20.0415	19.8821	19.6409	20.9751	20.336	20.4835	NaN	19.7216	19.3901	20.5975	20.3844	20.4086	NaN	NaN	NaN	21.0477	20.9859	21.2452	20.5556	20.4079	20.1708	20.8121	20.4534
1.12524	0.852275	Q6UVY6	DBH-like monooxygenase protein 1	MOXD1	2	2	3.9	3.9	3.9	69.652	0	5.7814	44911000	13	NaN	NaN	NaN	NaN	18.1187	18.0247	17.7305	NaN	NaN	NaN	NaN	NaN	NaN	17.7007	NaN	17.6429	NaN	NaN	17.9791	NaN	NaN	18.7225	18.6604	18.7414	17.89	NaN	18.1515	17.6375	17.507	18.5252	18.7464	19.2079	18.8885	18.8862	18.663
0.943516	-0.243361	Q9UKG1;B4DQX8;C9K0C4;C9JAB0	DCC-interacting protein 13-alpha	APPL1	9	9	21.9	21.9	21.9	79.663	0	17.668	229560000	36	20.5716	20.591	20.9281	20.9002	20.9174	NaN	19.868	21.0459	20.8671	21.3415	21.1866	20.9393	20.4866	20.5485	20.9634	20.5712	20.563	20.4224	20.9403	20.9023	21.2765	20.4176	20.6379	20.5536	20.1405	NaN	NaN	20.3616	20.8548	20.7382	20.4588	20.0734	20.1952	20.606	20.7984
1.36881	-0.297019	B3KMB9;Q8NEU8;A8K3E7;F8VXB0;B7Z1Q8;F8W124;F8VS86	DCC-interacting protein 13-beta	APPL2	6	6	13.1	13.1	13.1	74.432	0	14.001	110280000	47	19.2797	19.2946	19.4625	19.4681	19.761	19.5618	20.0414	19.9671	19.8213	NaN	20.5238	19.912	19.4137	NaN	20.1047	19.7349	19.6797	19.9953	19.6094	19.9882	19.7094	19.257	19.3649	19.0173	NaN	NaN	19.2628	19.8305	19.5721	19.655	19.5791	19.41	19.6504	19.3997	19.519
1.56968	0.433796	Q53Y51;P30046;B4DJQ7;A0A0F7RPW6;B5MC82;B4E259;A6NHG4;J3KQ18;H7C342;A0A0F7RQT4	D-dopachrome decarboxylase;D-dopachrome decarboxylase-like protein	DDT;DDTL	5	5	49.2	49.2	49.2	12.712	0	12.679	164650000	36	19.733	19.7684	19.771	20.0429	20.1857	19.6915	20.1707	19.8982	19.6529	20.1131	20.3612	19.7137	19.8885	19.3379	19.7602	20.3874	20.7067	20.4924	19.6285	NaN	19.6028	20.4531	19.8585	20.6786	19.5264	20.0014	19.7387	20.5116	20.7038	20.8333	20.5909	20.3878	20.3642	20.7001	20.0552
0	NaN	Q96HY6;A0A0A0MRX2	DDRGK domain-containing protein 1	DDRGK1	3	3	15.3	15.3	15.3	35.61	0	5.5955	5294900	2	NaN	NaN	NaN	NaN	NaN	NaN	NaN	NaN	NaN	NaN	NaN	NaN	NaN	NaN	NaN	NaN	NaN	NaN	NaN	NaN	NaN	18.1923	NaN	NaN	NaN	NaN	NaN	NaN	NaN	NaN	NaN	NaN	NaN	NaN	NaN
5.23613	-0.640309	Q6FH10;P07585;F8VXZ8;F8VUF6;F8VWU0;F8VX58;A0A0S2Z3L8;A0A024RBG6;H0YI87;F8VNV6;F8VNW0;H0YIH3;F8VU58;F8VSI3	Decorin	DCN	11	11	36.8	36.8	36.8	39.746	0	27.071	928070000	122	22.6892	22.7595	22.4594	22.9508	23.0123	23.0164	22.9111	22.7354	22.9473	23.146	23.0049	23.1921	23.0047	23.201	23.3265	22.814	22.9255	22.8785	22.5023	22.4487	22.5962	22.6264	22.5725	22.6178	21.8112	21.7226	22.0354	22.7192	22.6269	22.7601	22.2398	22.221	22.1226	22.4379	22.2688
0.829544	0.508186	Q9Y394;A0A087X0Z7;H0YJ66;H0YJE4;H0YJR8;Q659E8	Dehydrogenase/reductase SDR family member 7	DHRS7	6	6	26.3	26.3	26.3	38.298	0	12.967	116170000	51	20.4893	20.198	20.135	19.3546	19.2223	NaN	19.7374	19.8439	19.5922	NaN	19.4314	18.9039	NaN	19.6218	19.3111	17.7635	NaN	NaN	19.9274	NaN	19.9082	19.3885	19.7079	19.9552	21.0022	20.7278	20.8411	NaN	NaN	NaN	19.3834	19.2959	19.343	19.4057	19.7297
1.14688	0.455722	Q13011;M0R248;M0QZW4;B4DVS4	Delta(3,5)-Delta(2,4)-dienoyl-CoA isomerase, mitochondrial	ECH1	8	6	31.4	31.4	24.7	35.816	0	20.155	530260000	98	21.3788	21.4966	21.7185	21.7901	21.956	21.8824	21.2056	21.1836	21.1108	20.9826	21.3112	21.3208	21.8107	21.5049	21.7283	20.9722	20.7651	20.8613	21.9512	21.9901	21.8799	21.8223	21.8546	22.0445	21.843	21.8284	21.7303	20.7795	20.987	21.0113	22.2203	22.1267	22.239	22.0747	21.9014
0	NaN	P30038;A0A024RAD8;Q5TF55	Delta-1-pyrroline-5-carboxylate dehydrogenase, mitochondrial	ALDH4A1	2	2	5.5	5.5	5.5	61.719	0.0074836	2.6417	7192700	2	NaN	NaN	NaN	NaN	NaN	NaN	NaN	NaN	NaN	NaN	NaN	NaN	NaN	NaN	NaN	NaN	NaN	NaN	NaN	NaN	NaN	NaN	NaN	NaN	NaN	NaN	NaN	NaN	NaN	NaN	NaN	NaN	NaN	NaN	NaN
0.967641	0.56778	P54886	Delta-1-pyrroline-5-carboxylate synthase;Glutamate 5-kinase;Gamma-glutamyl phosphate reductase	ALDH18A1	17	17	26.5	26.5	26.5	87.301	0	36.667	313400000	87	21.0838	21.0985	20.6289	20.7908	20.9809	20.6312	20.6028	20.7541	20.6841	20.4741	20.4023	20.4937	20.1756	20.4549	20.5388	19.7626	19.5012	NaN	21.2478	21.2334	21.2384	20.572	20.5637	20.6587	20.905	21.5574	21.301	19.4871	19.8761	19.6562	21.7445	21.1989	21.2098	21.4107	21.3413
0	NaN	B7ZBK6;B7Z3I9;A0A140VJL9;A0A024R877;Q6ZMU0;P13716	Delta-aminolevulinic acid dehydratase	ALAD	1	1	15.8	15.8	15.8	13.271	0.0029557	2.9669	46853000	29	NaN	NaN	NaN	NaN	NaN	NaN	NaN	NaN	NaN	NaN	NaN	NaN	NaN	NaN	NaN	NaN	NaN	NaN	NaN	NaN	NaN	NaN	NaN	NaN	NaN	NaN	NaN	NaN	NaN	NaN	NaN	NaN	NaN	NaN	NaN
0	NaN	Q92629	Delta-sarcoglycan	SGCD	2	2	9.3	9.3	9.3	32.071	0	5.2354	33679000	22	19.0501	19.1832	19.0968	NaN	NaN	17.5094	NaN	NaN	NaN	NaN	NaN	NaN	NaN	NaN	NaN	NaN	NaN	NaN	NaN	NaN	NaN	18.6476	18.2445	NaN	NaN	NaN	NaN	NaN	NaN	NaN	18.5072	NaN	18.2301	18.0164	18.8333
0	NaN	O43583;A0A024RBR3;F8VVL1	Density-regulated protein	DENR	4	4	30.3	30.3	30.3	22.092	0	6.9674	74496000	29	NaN	NaN	NaN	NaN	NaN	NaN	NaN	NaN	NaN	NaN	NaN	NaN	NaN	NaN	NaN	NaN	NaN	NaN	NaN	NaN	NaN	NaN	NaN	NaN	NaN	19.7081	NaN	NaN	NaN	NaN	NaN	NaN	NaN	NaN	NaN
3.01921	-0.329417	P32321;B4DDC2;D6RBJ9;D6RAD7;D6RAR9;D6RC36;D6R9S0;D6RBN2	Deoxycytidylate deaminase	DCTD	3	3	24.7	24.7	24.7	20.016	0	8.8365	81019000	27	19.0927	NaN	19.08	19.5933	19.7864	19.8711	19.9005	19.8737	19.5093	19.814	19.7689	20.0059	19.862	20.0092	19.979	19.7008	19.7287	19.6937	19.4955	NaN	NaN	20.004	19.635	19.9451	19.2015	NaN	19.8952	NaN	NaN	19.5862	19.5764	19.515	19.3658	NaN	NaN
1.49761	-0.209333	Q9Y3Z3;Q59H15;A6NDZ3	Deoxynucleoside triphosphate triphosphohydrolase SAMHD1	SAMHD1	22	22	45.2	45.2	45.2	72.2	0	48.563	792500000	175	22.5258	22.4586	22.3916	22.4498	22.1181	22.0519	22.5679	22.2085	22.5126	22.378	22.4157	22.5107	22.7349	22.6719	22.6541	22.6713	22.6682	22.627	22.3962	22.4123	22.2856	22.2114	22.1856	22.0801	22.1048	22.2904	21.9942	22.6291	22.6668	22.4999	22.2073	22.1664	22.1453	22.27	22.6925
1.13628	-0.467589	C0LQF2;B3KQS9;A0A024R7F4;O00115;K7ENE5	Deoxyribonuclease-2-alpha	DNASE2	3	3	10.5	10.5	10.5	38.181	0	8.1769	109880000	26	19.8865	NaN	20.0974	NaN	NaN	NaN	NaN	19.2821	NaN	NaN	NaN	NaN	20.5584	20.3532	20.5895	NaN	NaN	20.0746	20.0379	NaN	NaN	NaN	20.3525	NaN	NaN	NaN	NaN	20.4056	20.3478	20.6386	19.5617	19.4785	19.5391	19.5694	19.8914
0	0.344285	P33316;H0YNW5;H0YKI0;H0YKC5;H0YMP1;A0A0C4DGL3;Q2F8G9;P14597;W5U993;H0YMM5;A0A0R8I539;A0A0R8IDH7;A0A0R8IE28;Q6TW93;Q6TVW3;H0YNJ9;A0A0F6N1U7	Deoxyuridine 5-triphosphate nucleotidohydrolase, mitochondrial	DUT	4	4	21.4	21.4	21.4	26.563	0	8.5683	76559000	18	19.5657	19.6092	19.6405	NaN	NaN	NaN	NaN	NaN	NaN	NaN	NaN	NaN	18.9443	NaN	NaN	NaN	NaN	NaN	NaN	NaN	NaN	19.6639	19.7443	19.6428	NaN	NaN	NaN	NaN	18.8521	NaN	19.5213	19.4138	18.8383	19.3359	19.462
0	NaN	E5RGY0;B4E1G1;A0A024R9G3;Q9BUN8	Derlin-1	DERL1	1	1	7.3	7.3	7.3	17.221	0.0092379	2.5546	32514000	19	NaN	NaN	NaN	NaN	NaN	NaN	NaN	NaN	NaN	NaN	NaN	NaN	NaN	NaN	NaN	NaN	NaN	NaN	NaN	NaN	NaN	NaN	NaN	NaN	NaN	NaN	NaN	NaN	NaN	NaN	NaN	NaN	NaN	NaN	NaN
2.17694	-0.312079	Q07507	Dermatopontin	DPT	4	4	21.9	21.9	21.9	24.005	0	7.1402	98335000	23	19.7187	NaN	20.0354	NaN	20.1796	20.0129	20.0289	20.0135	20.0371	20.0691	NaN	19.7329	NaN	NaN	NaN	20.0983	19.7975	19.9682	NaN	19.8308	19.7255	19.4498	19.6001	19.994	NaN	NaN	NaN	19.7683	19.8253	19.8418	19.4716	19.4387	19.5775	19.4908	19.555
1.43092	-0.508992	P81605	Dermcidin;Survival-promoting peptide;DCD-1	DCD	3	3	22.7	22.7	22.7	11.284	0	7.3556	135160000	38	20.2641	20.5773	20.7016	20.8786	20.8262	20.7534	21.1147	21.1076	21.0397	20.9408	20.8016	20.429	20.6443	20.7735	20.7326	19.7311	19.4553	19.8339	20.7733	NaN	NaN	20.2983	19.8668	NaN	20.9289	20.9031	20.7634	19.7699	19.7221	19.53	19.8687	NaN	20.1046	NaN	20.1337
3.65193	-0.585238	V9HWA6;P60981;B7Z9M9;F6RFD5	Destrin	HEL32;DSTN	8	8	52.7	48.5	48.5	18.506	0	73.5	650200000	93	21.6968	21.6318	21.6093	22.4466	22.5411	22.3977	22.6095	22.5775	22.4148	22.6541	22.8603	22.5881	23.0217	22.91	22.7643	22.3899	22.3285	22.237	21.4963	22.3008	22.4789	21.7334	21.5566	21.5714	22.2537	22.107	22.3648	22.4199	22.274	22.1533	22.3316	21.8918	21.8416	21.8011	21.763
0	NaN	Q9Y295	Developmentally-regulated GTP-binding protein 1	DRG1	1	1	3.8	3.8	3.8	40.542	0.003861	2.8545	35135000	15	NaN	NaN	NaN	NaN	NaN	NaN	NaN	NaN	NaN	NaN	NaN	NaN	NaN	NaN	NaN	NaN	NaN	NaN	NaN	NaN	NaN	NaN	NaN	NaN	NaN	NaN	NaN	NaN	NaN	NaN	NaN	NaN	NaN	NaN	NaN
0	NaN	A8MZF9;P55039;J3QR71;J3QRI9;B4DMP8;J3QKW7;Q59FW9	Developmentally-regulated GTP-binding protein 2	DRG2	2	2	8.5	8.5	8.5	38.129	0.0020683	3.3949	12352000	5	NaN	NaN	NaN	NaN	NaN	NaN	NaN	NaN	NaN	NaN	NaN	NaN	NaN	NaN	NaN	17.8815	NaN	17.4988	NaN	NaN	NaN	NaN	NaN	18.3003	NaN	NaN	NaN	NaN	NaN	NaN	NaN	NaN	NaN	NaN	NaN
0.498743	0.179554	A0A024RBT2;Q502X2;A0A0S2Z5U7;Q9NR28;F5GYH3;F5GX50;K7X1S0;F5H796;A0A0S2Z5P6;Q53HB7;F5H0Q4;F5GXT8;H7BZK7;H7BZQ7	Diablo homolog, mitochondrial	DIABLO	4	4	27.7	27.7	27.7	18.919	0	8.0311	91909000	19	NaN	19.7921	19.8482	NaN	NaN	NaN	NaN	NaN	NaN	19.2442	NaN	19.1084	NaN	NaN	19.6112	NaN	18.7935	19.3704	NaN	NaN	NaN	19.6567	19.6839	19.627	NaN	NaN	NaN	18.8949	19.3082	NaN	19.362	19.5668	19.7945	19.563	NaN
0.25163	0.162503	B4DFL1;A0A024R713;P09622;E9PEX6;B4DMK9;F8WDM5;A0A1W2PR83;F2Z2E3	Dihydrolipoyl dehydrogenase;Dihydrolipoyl dehydrogenase, mitochondrial	DLD	10	10	24.4	24.4	24.4	48.899	0	23.347	477770000	116	22.0895	22.062	22.1598	21.6226	21.5682	21.6046	NaN	21.08	21.3227	21.0759	21.4496	20.9513	21.2973	21.2642	21.3047	20.7325	20.7647	20.8629	21.9927	21.9588	21.7128	21.3884	21.4751	21.6525	20.6603	21.6536	21.761	20.6909	20.2296	19.8547	21.95	21.5812	21.897	21.5707	21.6607
0.143219	0.145026	A0A024R6C9;P36957;Q6IBS5;Q86TQ8;Q16187;Q86TW7;Q86SW4;B7Z6J1;H0YJF9;G3V5M3;G3V3F0;Q6LEQ7	Dihydrolipoyllysine-residue succinyltransferase component of 2-oxoglutarate dehydrogenase complex, mitochondrial	DLST;E2k	7	7	17.2	17.2	17.2	48.755	0	35.658	534180000	96	22.5925	22.7212	22.688	22.4414	22.3885	22.0599	21.348	21.129	21.1384	21.5341	21.5734	22.1219	21.3759	21.1882	21.0643	NaN	NaN	NaN	22.13	22.2853	22.2388	22.1837	22.3086	22.144	21.647	21.7402	21.5664	NaN	20.2611	20.088	21.9837	22.0484	22.0286	22.1246	22.0738
0	NaN	A0A140VKA9;P09417	Dihydropteridine reductase	QDPR	1	1	7	7	7	25.789	0.0075259	2.6696	58297000	1	NaN	NaN	NaN	NaN	NaN	NaN	NaN	NaN	NaN	NaN	NaN	NaN	NaN	NaN	NaN	NaN	NaN	NaN	NaN	NaN	NaN	NaN	NaN	NaN	NaN	NaN	NaN	NaN	NaN	NaN	NaN	NaN	NaN	NaN	NaN
2.4932	-0.169966	Q59GB4;A0A1C7CYX9;Q16555;Q53ET2;Q86U75;Q8NAN9;E5RFU4;A9CQZ2;A9CQZ4	Dihydropyrimidinase-related protein 2	DPYSL2	30	26	65.6	65.6	56.5	68.183	0	128.04	13235000000	835	26.4367	26.3974	26.4183	26.5468	26.576	26.3817	26.6494	26.6072	26.6027	26.4228	26.5061	26.5836	26.5735	26.6644	26.6147	26.642	26.6944	26.6357	26.4714	26.4861	26.5042	26.3206	26.3003	26.2771	26.3085	26.2733	26.3383	26.5544	26.5134	26.5627	26.2318	26.342	26.2677	26.4821	26.4466
3.72132	-0.394582	Q6DEN2;A0A140VK07;Q8IXW6;Q14195;B4DLZ4;Q5ISJ9;H0YBT4;Q96I11;B3KT07;D6RF19;H0YB87;Q14117	Dihydropyrimidinase-related protein 3	DPYSL3	20	19	45.8	39.3	38.3	73.909	0	54.27	1527400000	305	23.5403	23.4218	23.5138	23.9674	23.7724	23.8723	23.5959	23.7303	23.6087	23.5967	23.5609	23.5577	23.5546	23.5225	23.5498	23.3889	23.6527	23.4941	23.692	23.5624	23.7036	23.3269	23.3023	23.3598	23.3827	23.4847	23.179	23.4067	23.3112	23.5924	22.9656	22.9878	23.0178	22.9287	22.9876
0.0629721	-0.0375808	Q12882	Dihydropyrimidine dehydrogenase [NADP(+)]	DPYD	3	3	4.1	4.1	4.1	111.4	0	5.1768	35929000	14	NaN	NaN	NaN	18.0265	17.843	18.0618	18.2172	18.0627	18.0416	18.3996	17.8373	17.6272	17.9335	18.4546	18.2051	18.5128	18.518	19.2593	17.6312	17.7169	18.193	NaN	NaN	18.2984	18.3004	NaN	NaN	18.1467	19.0444	18.2187	18.0647	18.0689	18.0693	NaN	NaN
0.830176	0.213534	B4DJQ8;P53634;H0YCY8;I3V9T0;I3V9V6;I3V9V3	Dipeptidyl peptidase 1;Dipeptidyl peptidase 1 exclusion domain chain;Dipeptidyl peptidase 1 heavy chain;Dipeptidyl peptidase 1 light chain	CTSC	12	12	26.7	26.7	26.7	50.151	0	29.372	1245300000	182	23.0595	23.0326	23.0074	23.4822	23.4018	23.3621	23.1979	23.2158	23.6414	22.3951	22.7991	22.325	22.6878	22.8383	22.9153	23.3697	23.1387	23.1716	23.0214	22.8484	22.817	23.2765	23.1061	23.1539	22.7638	22.6661	22.691	23.2369	23.3809	23.2708	23.1857	23.0892	22.6572	22.8353	23.043
5.91943	-0.427627	Q9UHL4;Q59EM4;B4DPD6;R4GMR2;R4GN05;R4GNE8;R4GMU5	Dipeptidyl peptidase 2	DPP7	10	10	22	22	22	54.341	0	26.191	822810000	158	22.6831	22.8399	22.8449	22.8103	22.8398	22.7516	23.0357	22.9941	23.0102	22.6283	22.6963	22.6093	22.6381	22.8122	22.5382	22.4659	22.4639	22.731	22.8446	22.9668	22.9968	22.5951	22.5401	22.638	22.4558	22.5396	22.5188	22.2677	22.3282	22.356	22.0366	22.1522	22.0211	22.1406	22.1392
0.0607064	-0.0248647	Q5JPB8;Q53HL4;Q53GT4;Q9NY33;B4E357;G3V1D3;G3V180;E9PKK8;E9PPK9;E9PQF2;E9PNX5;E9PQ14	Dipeptidyl peptidase 3	DKFZp686O1117;DPP3	5	5	12.1	12.1	12.1	82.616	0	16.242	73010000	21	NaN	19.1849	19.1358	19.0522	19.037	NaN	19.5604	NaN	19.3253	19.4063	19.5134	19.4198	19.2147	19.7252	19.3372	18.8871	18.8005	19.3376	19.2754	NaN	NaN	NaN	19.0201	19.1158	NaN	NaN	NaN	19.3209	19.1646	19.6477	NaN	NaN	19.2285	19.3986	NaN
1.48485	-0.249324	P27487;F8WE17;H7C1N5;F8WBB6	Dipeptidyl peptidase 4;Dipeptidyl peptidase 4 membrane form;Dipeptidyl peptidase 4 soluble form	DPP4	17	17	22.1	22.1	22.1	88.278	0	44.271	1712300000	270	23.7183	23.7495	23.7364	23.629	23.6768	23.5556	23.646	23.673	23.7428	23.595	23.8335	23.9067	23.3254	23.4798	23.3022	23.6817	23.8474	23.554	23.8103	23.5157	23.4501	23.6057	23.7368	23.6445	24.1308	23.9412	23.9764	23.5041	23.6174	23.5573	23.0974	23.0157	23.0953	23.4064	23.4601
0.536974	0.110093	B2RAW0;A0A024R036;P98082;B4DNN1;D6REB1;D6RIA5;D6RFF7	Disabled homolog 2	DAB2	9	9	15.2	15.2	15.2	82.469	0	16.87	263590000	64	21.161	20.5029	20.5796	21.1884	21.3161	21.0179	21.1385	21.0757	21.0048	21.0806	20.9326	21.0435	20.626	20.9171	20.7056	20.7839	21.0804	20.7763	20.9842	20.6609	20.6909	20.5678	20.7912	20.2668	20.59	20.4247	20.2625	21.3234	21.0862	21.3284	20.774	20.6513	21.1986	20.7788	20.9343
0.00379044	-0.00108888	F5GY55;B7Z2A1;Q16531;B4DSA8;B4DZP5;F5H2L3;F5GWI0;F5GZY8;B7Z859;F5GYG8;F5H198	DNA damage-binding protein 1	DDB1	16	16	19.9	19.9	19.9	121.71	0	33.87	465090000	108	21.9771	21.8089	21.5166	21.7514	21.5601	21.4184	21.6641	21.0533	21.5486	21.4354	21.2649	21.6714	21.4114	21.9022	21.8573	21.7903	21.7684	21.7684	21.6762	21.7609	21.5523	21.6805	21.682	21.6486	21.2887	21.5256	21.5105	21.7335	21.8203	21.8092	21.5039	21.4659	21.2954	21.6301	21.7593
0	NaN	Q59GY0;M4VP52;Q9NRW3	DNA dC->dU-editing enzyme APOBEC-3C	APOBEC3C	1	1	6.6	6.6	6.6	25.195	0.0029674	2.9996	15690000	4	NaN	NaN	NaN	NaN	NaN	NaN	NaN	NaN	NaN	NaN	NaN	NaN	NaN	NaN	NaN	NaN	NaN	NaN	NaN	NaN	NaN	NaN	NaN	NaN	NaN	NaN	NaN	NaN	NaN	NaN	NaN	NaN	NaN	NaN	17.8028
0.437023	-0.162145	A0A024R4H5;Q53HN4;O00273;K7ERT1	DNA fragmentation factor subunit alpha	DFFA	4	4	22	22	22	29.41	0	11.9	104860000	45	19.7971	19.4533	19.3804	NaN	19.4626	19.7067	19.2721	19.815	19.4649	20.2414	19.7183	19.6466	19.8813	19.5821	19.5183	20.0953	20.1712	20.109	19.2477	19.8701	19.9904	19.9992	19.8414	19.6022	19.385	NaN	19.2656	19.9519	20.3051	20.1337	18.8917	19.5228	19.2432	19.9075	19.8377
0	NaN	Q5IFJ5;B9EG90;P11387;Q9BVT2	DNA topoisomerase 1	TOP1	3	3	7.1	7.1	7.1	66.006	0	5.1642	18993000	8	NaN	NaN	NaN	NaN	NaN	NaN	NaN	NaN	NaN	NaN	NaN	NaN	NaN	NaN	NaN	NaN	NaN	NaN	NaN	NaN	NaN	NaN	NaN	NaN	NaN	NaN	NaN	NaN	NaN	NaN	18.9561	NaN	NaN	NaN	NaN
0	NaN	Q59H80;Q71UH4;Q02880;Q6W6M6;B7ZB27;B4DLV2;Q8WTY5;E9PCY5;B4DKD0	DNA topoisomerase 2;DNA topoisomerase 2-beta	TOP2B	2	2	2.5	2.5	2.5	114	0.0020377	3.2186	10894000	3	NaN	NaN	NaN	NaN	NaN	NaN	NaN	NaN	NaN	NaN	NaN	NaN	NaN	NaN	NaN	NaN	NaN	NaN	NaN	NaN	NaN	NaN	NaN	NaN	NaN	NaN	NaN	NaN	NaN	NaN	17.2367	NaN	NaN	NaN	NaN
0.737224	0.142601	Q5TZP7;P27695;G3V3M6;G3V5Q1;G3V3C7;A0A0C4DGK8;G3V5M0;G3V359;G3V5D9;H7C4A8	DNA-(apurinic or apyrimidinic site) lyase;DNA-(apurinic or apyrimidinic site) lyase, mitochondrial	APEX1	8	8	36.5	36.5	36.5	35.554	0	23.536	1030500000	170	22.7268	22.6003	22.7963	22.2771	21.9355	22.4627	22.4507	22.4656	22.7997	21.9697	22.4302	22.3983	22.848	22.7403	22.5898	22.5107	22.7492	22.5677	22.0797	22.5827	22.7456	22.8841	22.4793	22.6508	22.3006	22.2814	22.1187	22.7808	22.92	22.8655	22.5609	22.4999	22.6446	22.5093	22.7869
0.354297	-0.0715284	A2IDA3;Q1W6H1;P29372	DNA-3-methyladenine glycosylase	MPG	2	2	18.3	18.3	18.3	27.295	0.00055772	4.2567	20544000	5	NaN	NaN	NaN	NaN	NaN	NaN	18.3203	NaN	NaN	NaN	18.2545	NaN	NaN	NaN	NaN	18.246	18.1596	NaN	NaN	NaN	NaN	NaN	NaN	NaN	NaN	NaN	NaN	18.0338	18.0342	18.1561	NaN	18.1393	NaN	18.3792	NaN
0.206668	0.0347034	P78527;B4DL41	DNA-dependent protein kinase catalytic subunit	PRKDC	60	60	19.9	19.9	19.9	469.08	0	141.31	1572100000	518	23.5603	23.5818	23.7527	23.0349	22.9921	22.6334	23.2603	23.2768	23.2833	23.399	23.4819	23.4314	23.3187	23.1608	23.3656	22.9859	23.0835	23.1136	23.6453	23.474	23.576	23.32	23.19	23.2013	23.5058	23.5544	23.4649	23.2286	23.1413	23.2687	23.2386	23.2551	23.258	23.5	23.3769
0	NaN	K7EKS1;P36954	DNA-directed RNA polymerase II subunit RPB9	POLR2I	1	1	26.1	26.1	26.1	10.245	0.0024765	3.0035	23776000	3	NaN	NaN	NaN	NaN	NaN	NaN	NaN	NaN	NaN	NaN	NaN	NaN	NaN	NaN	NaN	NaN	NaN	NaN	NaN	NaN	NaN	NaN	NaN	NaN	NaN	NaN	NaN	NaN	NaN	NaN	NaN	NaN	NaN	NaN	NaN
0	NaN	A0A087WT48;A0A024R6S1;O60884	DnaJ homolog subfamily A member 2	DNAJA2	1	1	9.7	9.7	9.7	14.688	0.0038835	2.8874	35356000	27	NaN	NaN	NaN	NaN	NaN	NaN	NaN	NaN	NaN	NaN	NaN	NaN	NaN	NaN	NaN	NaN	NaN	NaN	NaN	NaN	NaN	NaN	NaN	NaN	NaN	NaN	NaN	NaN	NaN	NaN	NaN	NaN	NaN	NaN	NaN
0	0.51123	Q8IXB1;B4DP04;B3KNK5;Q8N4C5;Q71S60;A0A087WXH7;Q86XS7;E7EP04;Q6YPB0	DnaJ homolog subfamily C member 10	DNAJC10	4	4	6.3	6.3	6.3	91.079	0	5.179	28729000	9	NaN	NaN	NaN	NaN	NaN	NaN	NaN	NaN	NaN	NaN	NaN	NaN	NaN	NaN	NaN	17.8577	17.7479	NaN	NaN	NaN	NaN	18.2465	NaN	NaN	NaN	NaN	NaN	NaN	NaN	NaN	NaN	NaN	NaN	NaN	NaN
0	NaN	B4DPK2;Q9NVH1;B3KTC6;Q9UMU8;B1AK20;Q5TH61;B4DGD5	DnaJ homolog subfamily C member 11	DNAJC11	2	2	6	6	6	58.841	0	5.5168	25122000	4	19.2405	NaN	19.1317	NaN	NaN	NaN	NaN	NaN	NaN	NaN	NaN	NaN	NaN	NaN	NaN	NaN	NaN	NaN	NaN	NaN	NaN	NaN	NaN	NaN	NaN	NaN	NaN	NaN	NaN	NaN	18.5639	18.5013	NaN	NaN	NaN
0.450741	0.198619	O75165;B3KN02;H0YA63;Q0D2M7	DnaJ homolog subfamily C member 13	DNAJC13	8	8	5.8	5.8	5.8	254.41	0	19.941	157480000	54	20.6804	20.8306	20.6581	19.4938	19.636	19.6241	19.8981	20.442	19.7552	19.2096	20.2705	19.6551	19.6016	19.3191	20.2202	20.7094	19.9239	20.3298	19.3709	20.2681	19.7728	19.9291	20.4813	20.193	NaN	20.0499	20.1039	20.187	20.0944	20.2273	20.1769	19.6954	19.4715	20.1921	20.7893
0	NaN	C9IZ83;Q6P5S9;H7C3L7;Q99543	DnaJ homolog subfamily C member 2;DnaJ homolog subfamily C member 2, N-terminally processed	DNAJC2	1	1	6.9	6.9	6.9	22.414	0.0094894	2.4205	6851800	2	NaN	NaN	NaN	NaN	NaN	NaN	NaN	NaN	NaN	NaN	NaN	NaN	NaN	NaN	NaN	NaN	NaN	NaN	NaN	NaN	NaN	NaN	NaN	NaN	NaN	NaN	NaN	NaN	NaN	NaN	NaN	NaN	NaN	NaN	NaN
0	NaN	X6R9L0;A8KA82;Q13217	DnaJ homolog subfamily C member 3	DNAJC3	2	2	4.6	4.6	4.6	51.911	0.0099144	2.4128	7934900	3	NaN	NaN	NaN	NaN	NaN	NaN	NaN	NaN	NaN	NaN	NaN	NaN	NaN	NaN	NaN	NaN	NaN	NaN	NaN	NaN	NaN	NaN	NaN	NaN	NaN	NaN	NaN	NaN	18.6619	NaN	NaN	NaN	NaN	NaN	NaN
0	NaN	A0A0S2Z4Y5;Q5QPK2;H0Y368;O60762;Q5QPJ9;A0A0S2Z4U1	Dolichol-phosphate mannosyltransferase subunit 1	DPM1	4	4	23.1	23.1	23.1	29.634	0	10.331	85253000	30	19.6841	19.6813	19.1755	NaN	NaN	NaN	NaN	NaN	NaN	NaN	NaN	NaN	NaN	NaN	NaN	NaN	NaN	NaN	NaN	NaN	NaN	19.8084	19.9454	19.4932	19.4339	NaN	19.0139	NaN	NaN	NaN	19.6944	19.985	19.6202	19.5032	19.7912
0.350618	0.392896	A0A0C4DGS1;A0A024RAD5;P39656;U3KQ84	Dolichyl-diphosphooligosaccharide--protein glycosyltransferase 48 kDa subunit	DDOST	11	11	43.3	43.3	43.3	48.799	0	46.749	641000000	129	22.4179	22.3164	22.5813	21.571	21.789	21.4898	22.1166	22.0728	22.3314	21.3964	21.0323	21.8716	21.8952	21.9911	21.9114	20.8584	19.5144	19.6891	22.24	22.2232	22.3654	22.6275	22.4346	22.565	21.7111	22.4174	22.4569	20.0632	19.7947	20.057	22.4074	22.3176	22.2984	22.216	22.2679
0.512766	0.54603	Q6IBR0;Q53EP4;P04843;Q96HX3;B4DL99;B7Z4L4;B4DNJ5;F8WF32	Dolichyl-diphosphooligosaccharide--protein glycosyltransferase subunit 1	RPN1	24	24	51.6	51.6	51.6	68.606	0	73.336	1789200000	312	23.9264	23.8633	23.9713	23.2129	23.2504	23.1004	23.7527	23.8285	23.6673	23.0839	23.2348	23.2061	23.2476	23.3268	23.3865	21.0875	21.0721	20.8477	24.1029	24.0305	23.952	23.6415	23.5696	23.745	24.3444	24.2931	24.3081	21.377	21.8832	21.6469	23.6333	23.6765	23.6943	23.8524	23.8269
0.815017	0.739444	P04844;B2RE46;B4DJL0;Q5JYR7;Q5JYR4;F2Z3K5;Q5JYR3;H0Y5M1	Dolichyl-diphosphooligosaccharide--protein glycosyltransferase subunit 2	RPN2	14	14	39.1	39.1	39.1	69.283	0	49.369	1358700000	178	23.4659	23.5317	23.6438	22.4799	22.4174	22.0565	22.8748	22.9542	23.0131	21.9247	22.4484	22.4054	22.2403	22.6849	22.822	20.2703	20.8709	20.6136	23.3588	23.2467	23.2671	23.3711	23.3668	23.4078	23.6141	23.7328	23.6384	21.1178	21.1364	20.952	23.2039	23.0611	23.088	23.4796	23.4958
0	NaN	F5GXX5;P61803;F5H895;A0A0B4J239;Q53G02	Dolichyl-diphosphooligosaccharide--protein glycosyltransferase subunit DAD1	DAD1	3	3	37.6	37.6	37.6	9.5541	0	7.4919	136670000	4	NaN	21.0276	21.0822	NaN	NaN	NaN	NaN	NaN	NaN	NaN	NaN	NaN	NaN	NaN	NaN	NaN	NaN	NaN	NaN	NaN	NaN	NaN	NaN	NaN	NaN	NaN	NaN	NaN	NaN	NaN	19.6155	19.9181	NaN	NaN	NaN
0.552	0.328749	A0A024R3J7;P46977;A0A0C4DH80;E9PN73;E9PI32;H0YET6	Dolichyl-diphosphooligosaccharide--protein glycosyltransferase subunit STT3A	hCG_2032701;STT3A	7	6	12.2	12.2	11.2	80.428	0	11.741	274600000	60	20.7369	21.0179	21.0124	20.5467	20.6578	20.6365	20.9518	20.9815	20.9325	20.5845	20.4695	20.5177	20.7946	20.6995	20.6985	NaN	NaN	NaN	21.3378	21.3413	21.2238	21.3115	21.3466	21.1037	21.5017	21.6648	21.8965	19.4587	NaN	NaN	21.0561	21.0764	20.9162	21.4888	21.1978
0	-0.32989	Q8TCJ2	Dolichyl-diphosphooligosaccharide--protein glycosyltransferase subunit STT3B	STT3B	4	4	6.7	5.8	5.8	93.673	0	6.8835	51988000	24	NaN	19.0272	NaN	NaN	18.86	NaN	NaN	NaN	NaN	NaN	NaN	NaN	NaN	19.3247	NaN	NaN	NaN	NaN	19.8689	19.5127	19.5452	18.8094	19.0487	18.6056	20.017	NaN	19.8716	NaN	NaN	NaN	NaN	18.8625	18.8752	18.8979	19.2423
0	NaN	Q59EC0;D3DV75;B7Z8Y3;H0YCK3;A0A024DAK3;P55265	Double-stranded RNA-specific adenosine deaminase	ADAR	3	3	3.8	3.8	3.8	137.83	0	7.0543	38873000	14	NaN	18.3703	NaN	NaN	NaN	NaN	NaN	NaN	NaN	NaN	NaN	NaN	NaN	NaN	NaN	18.731	18.7029	NaN	NaN	NaN	NaN	NaN	NaN	18.8383	NaN	NaN	NaN	NaN	NaN	NaN	NaN	NaN	NaN	NaN	NaN
0.222055	-0.0821303	A8MTY9;O14972;A8MY26;B7Z606;O60768	Down syndrome critical region protein 3	DSCR3	3	3	16.5	16.5	16.5	27.958	0	6.0528	38951000	30	18.1661	18.2547	18.2088	17.2989	NaN	18.1164	NaN	18.6145	NaN	18.2792	17.7967	18.1334	NaN	NaN	18.3515	18.6264	18.5476	18.5952	NaN	NaN	18.629	18.3158	18.4317	18.1306	NaN	NaN	NaN	18.4435	17.9896	18.0598	NaN	18.1047	17.8359	18.3838	18.668
0.23754	0.0723521	Q16643;D6R9W4;B3KSQ7;D6RFI1;B7Z2Z0;D6R9Q9;D6RCR4	Drebrin	DBN1	8	8	22.8	22.8	22.8	71.428	0	18.018	311000000	80	20.6836	21.2099	21.6551	21.5468	21.1342	21.6763	21.8654	21.5162	21.7742	21.0389	20.8821	21.3813	21.1443	21.4406	21.49	21.3385	21.2589	21.621	21.1216	21.404	21.2503	21.4968	21.1406	21.2498	21.0079	21.5528	20.8336	21.7039	21.6312	21.5693	20.891	21.1376	21.4101	21.0366	21.674
0.548131	-0.0979288	Q9UJU6;Q59FH4;H0Y5J4;B4DDU5;F8WBG8	Drebrin-like protein	DBNL	9	1	25.3	25.3	2.8	48.207	0	22.481	387410000	137	21.0403	21.1066	21.1834	21.4643	21.7684	21.6075	21.4714	21.5361	21.6326	21.814	21.5432	21.5276	21.5456	21.6601	21.2344	21.6436	21.5727	21.6674	21.5343	21.3132	21.383	21.4242	21.2232	21.1316	20.9479	20.5019	20.4556	21.7227	21.7428	21.7127	21.1879	21.5226	21.2721	21.2871	21.3724
1.30462	-0.86034	Q496C9;Q8TEA8	D-tyrosyl-tRNA(Tyr) deacylase;D-tyrosyl-tRNA(Tyr) deacylase 1	DTD1	2	2	14.8	14.8	14.8	23.483	0	4.8228	56239000	27	18.6328	NaN	NaN	19.641	19.5891	19.4867	19.3656	18.8307	19.6888	19.8503	19.906	19.8067	19.5736	19.6823	19.7959	18.4283	NaN	19.1527	19.386	NaN	19.3468	NaN	18.7603	NaN	NaN	19.142	19.2798	NaN	NaN	NaN	18.637	NaN	NaN	18.6913	NaN
1.09403	-0.180371	P36507;Q7Z370;G5E9C7;B4DFY5;A4QPA9;A0A1B0GUL7;Q02750;B3KS97	Dual specificity mitogen-activated protein kinase kinase 2	MAP2K2	5	5	19.2	19.2	19.2	44.424	0	7.9467	92804000	14	19.3885	19.7141	19.8777	NaN	NaN	NaN	NaN	NaN	NaN	NaN	NaN	NaN	NaN	19.8995	NaN	19.6523	19.8947	19.5125	NaN	NaN	NaN	19.4556	19.6388	19.3595	NaN	NaN	NaN	19.6197	19.5719	19.2961	NaN	19.6241	NaN	19.6147	19.5764
0.532426	0.164133	B5BUI8;P51452;K7ELG5;K7ES89	Dual specificity protein phosphatase 3	DUSP3	3	3	21.6	21.6	21.6	20.577	0	5.2751	44184000	14	NaN	NaN	NaN	18.6783	18.7133	NaN	NaN	NaN	NaN	NaN	NaN	18.2478	NaN	NaN	NaN	NaN	18.4731	18.7678	NaN	NaN	NaN	NaN	NaN	NaN	NaN	NaN	NaN	NaN	18.7191	18.7133	18.2992	18.6868	NaN	18.6822	18.5823
3.23863	-0.462111	E7EX90;Q6MZZ3;Q14203;Q6AWB3;Q6AWB1;Q59F36;E7EWF7;O95654;C9J1B7;C9JZA4;C9JTE5;C9JJN7;C9JJD0;C9JKG6;E9PCY0	Dynactin subunit 1	DCTN1;DKFZp686I0746	13	13	15	15	15	139.09	0	27.943	344310000	73	21.0418	21.2595	21.0614	21.2465	21.3099	21.3288	21.2414	21.5096	21.2607	21.5558	21.5503	21.2651	21.5695	21.3764	21.4996	20.933	21.0541	21.1423	20.9525	21.5537	21.5768	20.6258	20.8103	20.8	21.1023	21.3289	20.3144	20.6985	20.8513	21.2081	20.9316	20.5775	21.2025	20.7369	20.7392
0.185457	0.052955	V9HW58;Q53H88;Q13561;A8K8J9;B3KTX4;H0YI98;F8W1I6;F8VW18;F8VRV7;H0YHL1;F8VX93;F8W0U6	Dynactin subunit 2	HEL-S-77;DCTN2	12	12	37.7	37.7	37.7	44.819	0	33.37	660440000	216	21.9649	21.6577	21.7806	22.2314	22.5087	22.2609	22.3254	22.3884	22.3043	21.7354	22.351	22.2713	22.0173	22.1351	22.2835	22.39	22.2273	22.4692	22.1318	21.793	21.6869	22.1438	22.1162	22.1494	21.5945	21.4144	21.4647	22.5413	22.5792	22.4701	21.9746	22.0149	21.8781	22.1419	22.4386
4.85679	-0.329358	A0A0D9SFB1;B7ZAC0;A0A0U1RQP1;A0A0D9SFE4;Q05193;B4DK06;B4DHH5;A0A1B0GUX5;Q59GI5;A0A1B0GU67;B3KU80	Dynamin-1	DNM1	14	10	25.4	25.4	20.7	94.016	0	31.72	268100000	76	20.5078	20.2717	20.7005	20.8782	20.9696	20.9001	20.9491	21.2044	21.0196	20.7591	20.9062	20.8074	20.8452	20.9616	20.7513	20.7881	20.9639	20.7272	20.8521	20.6666	20.6142	20.483	20.5595	20.9037	21.2639	20.473	20.7217	20.5228	20.5063	20.7926	20.6096	20.4436	20.4519	20.3193	20.4452
4.71074	-0.644801	G8JLD5;D3DUW7;D3DUW6;B4DYR6;D3DUW5;O00429;Q32Q67;F8VZ52;H0YI79;H0YHY4;F8VR28;F8VYL3;B4DPZ9;F8W1W3;F8VUJ9;B4DDQ3	Dynamin-1-like protein	DNM1L	11	11	19.9	19.9	19.9	79.621	0	25.248	222550000	65	20.8053	20.5159	20.6633	20.8687	20.426	20.3723	20.6157	20.8217	20.5363	20.7123	20.5888	20.7571	21.04	21.0141	21.2129	20.8505	20.8589	21.1149	20.4928	20.3507	20.6002	20.8259	20.3433	20.029	20.343	20.3693	19.9922	20.2427	20.6138	20.5805	20.0949	20.3153	20.0167	20.0552	20.4798
0	NaN	P50570;Q59G96;B3KPF2;K7EPK9;K7EMQ3;E5RIK2;B4DJ53	Dynamin-2	DNM2	4	3	9.1	5.9	4.9	98.063	0	5.8348	24837000	7	NaN	NaN	NaN	NaN	NaN	NaN	NaN	NaN	NaN	NaN	NaN	NaN	NaN	NaN	NaN	17.8956	NaN	NaN	NaN	NaN	NaN	NaN	NaN	NaN	NaN	NaN	NaN	NaN	NaN	NaN	NaN	NaN	NaN	NaN	NaN
1.37838	0.43913	E5KLK0;E5KLM2;E5KLM0;E5KLJ9;E5KLM1;E5KLL9;O60313;Q6PEK6	Dynamin-like 120 kDa protein, mitochondrial;Dynamin-like 120 kDa protein, form S1	OPA1	5	5	6.6	6.6	6.6	109.43	0	8.5139	59091000	14	18.8018	18.6984	18.8179	19.1417	18.9127	18.961	NaN	NaN	18.8425	NaN	NaN	NaN	NaN	NaN	NaN	NaN	18.3525	18.4327	18.8069	18.3279	19.3411	18.4663	18.502	18.3763	19.0392	NaN	NaN	NaN	NaN	NaN	19.1998	18.866	18.917	18.8179	18.6212
0.276217	-0.10339	Q6FGH9;P63167;F8VXL2;F8VRV5;Q96FJ2;F8VXI7	Dynein light chain 1, cytoplasmic;Dynein light chain 2, cytoplasmic	DNCL1;DYNLL1;DYNLL2	4	4	62.9	62.9	62.9	10.366	0	9.9837	642200000	94	21.2492	21.7387	21.7369	22.3076	22.4474	22.5416	21.8445	21.8622	21.8849	22.3228	22.4107	22.4028	22.307	22.1058	22.2953	22.5557	22.491	22.5897	21.6944	21.8697	21.2539	21.7489	22.0549	22.1428	21.3008	21.3955	21.6242	22.8107	22.8338	22.6505	22.4165	22.1239	22.4699	21.7911	21.8445
0.903497	-0.188091	B4DFR2;Q9NP97;A0A140VJH9;B1AKR6;Q8TF09;H3BNG9;H3BPA0;Q7Z4M1;H3BQI1	Dynein light chain roadblock-type 1;Dynein light chain roadblock-type 2	DYNLRB1;DYNLRB2	3	3	30.6	30.6	30.6	13.362	0	8.3152	288430000	57	20.7953	21.0329	20.9583	21.1346	20.4044	21.2082	21.1368	21.0763	21.0854	20.8525	21.1333	21.2527	21.3138	21.21	21.2857	21.1043	21.115	21.4874	20.9885	NaN	20.7017	20.6563	20.8323	21.0498	NaN	NaN	NaN	21.3524	21.5033	21.1733	20.6686	20.7681	20.624	20.9177	20.9843
0	NaN	Q5VTU3;P63172	Dynein light chain Tctex-type 1	DYNLT1	2	2	37	37	37	10.2	0.001061	3.6553	46144000	4	NaN	19.3889	NaN	NaN	NaN	NaN	NaN	NaN	NaN	NaN	NaN	NaN	NaN	NaN	NaN	NaN	NaN	NaN	NaN	NaN	NaN	NaN	18.8955	NaN	NaN	NaN	NaN	NaN	NaN	NaN	NaN	NaN	NaN	NaN	NaN
0.154198	0.0587771	A6NGJ0;P51808;F2Z328	Dynein light chain Tctex-type 3	DYNLT3	2	2	27	27	27	16.979	0	6.4646	119960000	27	19.683	20.0675	20.2075	19.3926	NaN	NaN	NaN	NaN	NaN	NaN	19.4212	19.7895	19.8372	19.3241	19.6076	20.3853	19.9506	20.1236	NaN	NaN	NaN	NaN	19.9268	20.1058	NaN	18.7039	NaN	20.2559	20.2134	20.0257	19.7672	19.7022	19.4603	19.695	19.7173
0.393814	-0.114918	P49792;D3DX73;F8WBP7;Q5JC46;Q5JC45	E3 SUMO-protein ligase RanBP2	RANBP2;hCG_1994636	8	5	4.3	4.3	2.8	358.2	0	16.786	99681000	46	19.616	19.6003	19.1293	19.584	19.6491	19.6878	20.0971	20.0693	19.7074	19.7316	19.5415	19.8285	19.8547	19.0146	19.4372	19.3504	19.3189	19.1748	19.8445	19.6618	19.9208	19.4106	19.2652	19.0999	19.2984	NaN	18.9223	19.6542	19.4894	19.3977	19.4897	18.8765	19.6164	19.5143	19.1891
0.502874	-0.141616	Q14258;Q59GW5;D3DTY9	E3 ubiquitin/ISG15 ligase TRIM25	TRIM25	11	11	23.8	23.8	23.8	70.973	0	21.417	292850000	69	21.1663	21.0127	20.9465	21.4257	20.4163	20.6582	21.0305	20.7223	21.1358	21.0497	21.1153	20.7103	21.0967	20.9144	21.1857	21.231	21.2717	21.4361	21.2319	21.1281	20.2732	20.8747	20.8237	20.9352	20.6039	20.5782	20.8443	21.2945	21.357	21.4598	20.6197	20.6934	20.7626	21.2163	20.6717
0	NaN	H3BSK4;H3BNB9;Q9Y4X5	E3 ubiquitin-protein ligase ARIH1	ARIH1	1	1	8.4	8.4	8.4	17.617	0.0029586	2.9767	13893000	18	NaN	NaN	NaN	NaN	NaN	NaN	NaN	NaN	NaN	NaN	NaN	NaN	NaN	NaN	NaN	NaN	NaN	NaN	NaN	NaN	NaN	NaN	NaN	NaN	NaN	NaN	NaN	NaN	NaN	NaN	NaN	NaN	NaN	NaN	16.6862
0.118922	-0.0482091	A0A024R9Y3;A0A024R9U8;A0A024R9W5;Q7Z6Z7;Q5H924;Q5H935;H0Y659;Q5H962;B4DGF6	E3 ubiquitin-protein ligase HUWE1	HUWE1	13	12	5.1	5.1	4.6	480.15	0	29.398	236200000	70	20.1688	20.2383	19.6215	20.6718	19.577	19.8268	20.6258	20.305	20.9997	20.7306	20.1407	20.8252	19.8075	20.4726	20.2143	20.5075	20.87	20.9199	20.5652	20.3221	20.6402	20.8392	20.5288	20.7424	20.687	20.4955	20.1028	20.5676	20.4163	20.465	20.4241	20.2941	19.8531	20.7805	20.5621
0	NaN	E9PP55;Q96K19	E3 ubiquitin-protein ligase RNF170	RNF170	1	1	12.2	12.2	12.2	12.976	0.0025063	3.0792	3044500	9	NaN	NaN	NaN	NaN	NaN	NaN	NaN	NaN	NaN	NaN	NaN	NaN	NaN	NaN	NaN	NaN	NaN	NaN	NaN	NaN	NaN	NaN	NaN	NaN	NaN	NaN	NaN	NaN	NaN	NaN	NaN	NaN	NaN	16.2823	NaN
2.95401	0.484648	Q5T4S7;B3KM62;B4DPF6;B3KMT2;B4DYV5;X6R960;A0A0A0MSW0;A0A024RAC9	E3 ubiquitin-protein ligase UBR4	UBR4	6	6	1.4	1.4	1.4	573.83	0	10.39	84029000	19	NaN	NaN	NaN	NaN	19.1309	NaN	19.8988	19.7697	NaN	NaN	18.7694	NaN	19.3372	NaN	19.267	18.8599	19.1683	19.3166	18.6255	18.8126	NaN	19.1381	19.4219	19.1198	NaN	NaN	NaN	19.3992	19.6067	19.468	19.3169	19.7866	19.9105	19.5615	19.8451
0	NaN	B7ZAY8;O94874	E3 UFM1-protein ligase 1	UFL1	3	3	11	11	11	33.568	0.0010644	3.6887	13878000	5	NaN	NaN	NaN	NaN	NaN	NaN	NaN	NaN	NaN	NaN	NaN	NaN	NaN	NaN	NaN	NaN	NaN	NaN	NaN	NaN	NaN	NaN	18.5786	18.1423	NaN	NaN	NaN	NaN	NaN	NaN	NaN	NaN	NaN	NaN	NaN
2.12476	-0.402327	Q15075;A8K7J3;Q05D76	Early endosome antigen 1	EEA1	40	40	33.9	33.9	33.9	162.46	0	88.685	2133100000	456	23.5984	23.6932	23.5642	24.3953	24.4124	24.4245	24.1571	24.282	24.1977	24.6407	24.5024	24.4948	24.2636	24.3744	24.3335	24.0026	23.9295	24.0346	23.9013	23.9263	24.005	23.7941	23.9243	23.8243	23.8055	23.8817	23.8333	24.2959	24.2885	24.2581	23.7159	23.5117	23.7499	23.6866	23.7117
0	NaN	F8W717;B7Z650;B3KXA3;O00423	Echinoderm microtubule-associated protein-like 1	EML1	1	1	1.5	1.5	1.5	88.716	0.0092807	2.5869	9332000	3	NaN	NaN	NaN	NaN	NaN	NaN	NaN	NaN	NaN	NaN	NaN	NaN	NaN	NaN	NaN	NaN	NaN	NaN	NaN	NaN	NaN	NaN	NaN	NaN	NaN	NaN	NaN	NaN	NaN	NaN	NaN	NaN	NaN	NaN	NaN
0	NaN	G3V195;G3V1D0;B7WPE2;H0Y3M3;B4DL97;Q32P44	Echinoderm microtubule-associated protein-like 3	EML3	3	3	6.5	6.5	6.5	73.281	0.00055835	4.2621	28745000	7	NaN	NaN	NaN	NaN	NaN	NaN	NaN	NaN	NaN	NaN	NaN	NaN	NaN	NaN	NaN	NaN	NaN	NaN	NaN	NaN	NaN	NaN	NaN	NaN	NaN	NaN	NaN	NaN	NaN	NaN	NaN	NaN	NaN	NaN	19.3792
2.67736	-0.37872	E9PRU1;Q9H3D5;Q96TF5;Q6FH22;B2RCM5;A0A024R5G1;O95967;Q59GI8;H0YET5;E9PRQ8;E9PKA3;H0YCR9;H0YEU0;E9PI47	EGF-containing fibulin-like extracellular matrix protein 2	EFEMP2;MBP1	8	8	25.7	25.7	25.7	48.191	0	21.888	370130000	124	21.6688	21.279	21.3673	21.6408	21.7812	21.5992	21.8696	21.7716	21.7263	21.5698	21.765	21.6701	21.7335	21.6423	21.4686	21.3215	21.3184	21.3796	21.3183	21.3222	21.2909	21.453	21.3682	21.376	21.4034	21.2434	21.3793	21.3717	21.5972	21.399	21.1325	20.745	20.9614	21.1218	21.0901
1.75778	0.441441	B2R5U3;A0A024R571;Q9H4M9;B4DMV9;B4DR44;C9JC03;B4DZH9;B4DTR4;C9J2Z4;C9JDQ8;C9JIJ3;C9IZH1	EH domain-containing protein 1	EHD1	12	5	27	25.3	15.5	60.626	0	26.635	275280000	66	20.7331	20.3461	20.9205	19.8337	20.0089	19.5933	20.5284	19.8346	19.9767	20.4714	20.7416	20.4894	20.24	20.5775	20.103	20.9614	21.4318	21.0395	NaN	NaN	20.3115	20.6891	20.2839	20.884	19.4028	20.612	19.9812	21.1459	20.7453	20.793	21.0098	21.3644	21.6103	21.1262	21.2654
0.313648	0.0610383	A0A024R0S6;Q9NZN4;B4DLA1;Q8NCJ3;B3KUH4;B7ZAY3;B4DU62;B4DE23	EH domain-containing protein 2	EHD2	27	25	56.5	56.5	52.9	61.161	0	81.322	2268300000	425	23.5842	23.6017	23.6431	23.2754	23.4817	23.2198	23.4364	23.5716	23.6242	23.9001	23.7723	23.9101	23.9688	23.8256	23.9715	24.0154	24.0008	23.9631	23.4342	23.5467	23.341	23.5406	23.6433	23.6935	23.5901	23.5924	23.4335	23.7521	23.8486	23.7342	24.1734	24.4311	24.2611	23.9151	23.8819
0	NaN	Q9NZN3	EH domain-containing protein 3	EHD3	3	2	23.2	10.5	8.4	60.886	0	6.729	32380000	8	NaN	NaN	NaN	NaN	NaN	NaN	NaN	NaN	NaN	NaN	NaN	NaN	NaN	NaN	NaN	NaN	NaN	NaN	NaN	NaN	NaN	NaN	NaN	NaN	NaN	NaN	NaN	NaN	NaN	NaN	19.0979	19.0577	19.2495	NaN	NaN
0	NaN	A0A024R9N6;A8K9B9;Q9H223	EH domain-containing protein 4	EHD4	2	2	10.9	4.8	4.8	61.174	0	4.7544	28756000	5	NaN	NaN	NaN	NaN	NaN	NaN	NaN	NaN	NaN	NaN	NaN	NaN	NaN	NaN	NaN	NaN	NaN	NaN	NaN	NaN	NaN	NaN	NaN	NaN	NaN	NaN	NaN	NaN	NaN	NaN	NaN	NaN	NaN	NaN	NaN
2.13094	-0.328258	Q15717;M0QZR9;M0R055	ELAV-like protein 1	ELAVL1	5	5	17.2	17.2	17.2	36.091	0	12.933	231150000	76	20.7138	20.9204	20.6171	20.619	20.59	20.7398	20.759	20.6505	20.7115	20.7091	20.8178	20.9121	20.7533	20.8774	20.9672	20.9995	20.6219	20.667	20.6656	20.6621	20.7545	20.4162	20.5532	20.4194	20.3568	20.4886	20.5519	20.8605	20.6333	20.5296	20.3392	20.0458	20.1948	20.603	20.2784
1.93051	0.781022	A0A0S2Z3L0;P13804;H0YLU7;A0A0S2Z3M4;H0YL12;H0YKF0;H0YK49;H0YNX6;J3KN60;H0YL83	Electron transfer flavoprotein subunit alpha, mitochondrial	ETFA	10	10	49.5	49.5	49.5	35.079	0	28.363	865910000	141	23.2784	23.1077	23.244	22.2753	22.281	22.2012	21.0893	21.5557	21.0285	21.4166	21.5031	21.4929	21.5455	21.565	21.2374	21.467	21.3646	21.3798	22.5373	22.3853	22.4844	22.7738	22.6633	22.4667	22.4448	22.4498	22.1173	21.0217	21.1177	21.2893	22.7453	22.5816	22.7032	22.8467	22.9107
0.858663	0.503675	P38117;M0QY67	Electron transfer flavoprotein subunit beta	ETFB	6	6	30.2	30.2	30.2	27.843	0	17.243	560960000	128	22.4115	22.4512	22.4486	21.9431	21.9888	21.9548	21.2199	21.4621	21.591	21.3127	21.7177	21.6145	21.4051	21.4892	21.5904	20.5595	20.6396	20.5561	22.3835	22.6063	22.5712	21.5417	21.6934	22.056	22.0628	21.7289	21.9897	20.6859	20.5209	20.6133	22.3572	22.188	22.3733	22.0111	22.4345
0.856638	0.524502	B4DEQ0;Q547S8;A7UNU5;Q16134;D6RAD5	Electron transfer flavoprotein-ubiquinone oxidoreductase, mitochondrial	ETFDH	3	3	9.2	9.2	9.2	61.384	0	6.8084	72495000	11	19.7635	19.9385	20.0137	NaN	19.1435	19.105	NaN	NaN	NaN	NaN	18.5179	NaN	NaN	18.8721	NaN	NaN	NaN	17.6313	19.2007	19.1147	NaN	18.7253	18.8855	18.7567	NaN	19.0638	19.0919	NaN	NaN	NaN	NaN	18.9583	18.634	18.5802	19.1642
1.49531	-0.318523	B4DG07;X6RM00;G8JLD3;X6RLX0;Q8IUD2;K7EPP6;A0A0U1RQM4;H7C4G9;O15083	ELKS/Rab6-interacting/CAST family member 1	ERC1	4	4	9	9	9	84.377	0	8.4669	154210000	22	NaN	NaN	19.8894	20.6566	20.4801	20.4481	NaN	NaN	NaN	20.4633	20.2513	20.3561	20.5203	20.7794	20.7459	20.2143	20.2581	19.921	NaN	20.5966	NaN	20.0803	19.9126	19.9862	NaN	NaN	NaN	20.4311	20.5441	20.0907	19.7785	19.8492	19.658	20.3157	20.0111
0.820985	-0.186757	Q53HM9;Q53HQ7;Q6IPT9;Q6IPN6;Q53HR5;P68104;Q6IPS9;A8K9C4;Q5VTE0;Q53GA1;Q96RE1;Q53G85;A0A087WVQ9;Q5ISU0;Q8IUB0;Q53GE9;B4DV42;A0A087WV01;Q9H2I7;Q53HR1;Q504Z0;Q53G89;B4E2C5;Q6P4C9;B4DNE0;Q9NZS6;Q96CD8;Q16577;A9X7H1;Q6P082;Q8TBL1;Q96C29;Q05639;Q59GP5;Q14222;A6PW80;Q96EB3;Q5JR01;Q2F837;Q6NSH7;Q6NS35	Elongation factor 1-alpha;Elongation factor 1-alpha 1;Putative elongation factor 1-alpha-like 3	EEF1A1;EEF1A1P5;EEF1A1L14;PTI-1	24	24	57.4	57.4	57.4	50.141	0	168.47	28378000000	640	27.4868	27.6767	27.3253	27.1086	27.2351	27.1485	27.6574	27.4767	27.4096	27.4607	27.5305	27.4597	27.7866	27.5841	27.7401	28.0557	28.0414	28.1034	27.173	27.0658	27.0065	27.2266	27.4378	27.1999	27.0626	27.3519	27.0813	28.0141	27.8195	27.8591	27.3941	27.3839	27.4176	27.2888	27.3592
0.0240356	0.0146582	A0A024R3W7;P24534;A4D1M6;F2Z2G2;C9JZW3;F8WF65	Elongation factor 1-beta	EEF1B2;LOC392793	6	6	41.3	41.3	41.3	24.763	0	19.017	1278500000	99	22.6583	22.4193	22.43	23.4685	23.1157	23.1958	23.0249	23.0998	23.0705	23.0225	23.143	23.1128	23.2358	22.3331	22.9169	23.5595	23.7931	23.6175	22.3799	22.3528	22.2261	22.9146	23.085	22.9619	22.7717	22.6431	22.9203	23.8252	23.8261	23.8077	22.9578	22.9408	23.0037	22.9937	22.7976
0.642855	-0.169027	P29692;E9PK01;E9PRY8;B2RAR6;D3DWK1;Q9H7G6;Q71RH4;A0A087X1X7;E9PPR1;E9PI39;E9PQ49;E9PL12;E9PMW7;H0YCK7;E9PQZ1;E9PIZ1;E9PK06;E9PQC9;H0YE72;H0YE58;E9PK72;E9PKK3;E9PJD0;E9PNW6	Elongation factor 1-delta	EEF1D	9	1	39.1	39.1	8.5	31.121	0	27.961	2044300000	183	23.2381	23.0109	23.3091	24.0741	24.1366	24.1733	23.9817	23.9732	24.0394	24.014	23.9668	24.013	24.231	24.1632	24.173	24.1534	24.2675	24.2932	23.4229	23.4702	23.4682	23.7768	23.6961	23.7597	23.6217	23.6413	23.5366	24.4954	24.4772	24.4495	23.7101	23.8434	23.5148	23.7692	23.7225
1.48427	-0.220195	Q53YD7;P26641;B4DUP0;B4DUK7;Q2F838;B4DSR4;Q2F840	Elongation factor 1-gamma	EEF1G	15	15	37.1	37.1	37.1	50.118	0	74.602	3822000000	444	24.7492	24.5926	24.3868	24.8279	24.7847	24.7793	24.8579	24.89	24.7222	24.877	24.8963	24.7503	25.1268	25.2218	25.0904	25.0377	25.0618	25.0254	24.5568	24.6148	24.65	24.6592	24.7178	24.6396	24.5505	24.5301	24.4394	25.0816	25.1471	25.1019	24.6356	24.6005	24.5878	24.7006	24.6297
6.10193	-0.294156	P13639;Q8TA90;B4DPU3;Q6PK56;B4DRE8;B4DMC6;Q6W6M8	Elongation factor 2	EEF2	45	44	56.6	56.6	55.5	95.337	0	155.21	11876000000	1076	26.2885	26.2617	26.2718	26.134	26.1375	25.9977	26.2843	26.2671	26.3084	26.602	26.4648	26.4386	26.6112	26.5281	26.5674	26.4775	26.545	26.5267	26.1277	26.1131	26.2243	25.924	25.8607	25.8958	25.9582	25.9204	25.9659	26.3405	26.3282	26.3026	26.3348	26.2059	26.1704	26.2194	26.1305
0.852487	0.564211	P49411;H3BNU3	Elongation factor Tu, mitochondrial	TUFM	19	19	56.4	56.4	56.4	49.541	0	56.716	2100500000	300	23.9601	24.1424	24.1178	23.865	23.9061	23.8003	23.019	23.0188	23.0751	23.294	23.3554	23.308	23.0999	23.2219	23.1434	22.2089	22.3915	22.26	24.2557	24.3264	24.3177	23.5879	23.577	23.6992	23.8329	23.904	23.8248	22.3035	22.0147	22.2475	24.266	24.1685	24.1738	24.1025	23.9695
1.11755	-0.633935	P50402;Q5HY57	Emerin	EMD	8	8	38.6	38.6	38.6	28.994	0	19.736	329530000	58	21.4327	21.567	21.9678	NaN	NaN	20.7214	21.1981	21.5048	21.0578	21.517	21.0411	21.1327	21.0083	21.2212	21.1407	NaN	NaN	NaN	21.9534	21.205	21.3673	20.8519	21.14	21.156	21.8246	21.7455	21.7465	19.9401	19.8046	18.9994	20.8431	21.0577	21.0956	21.3983	20.903
1.28246	0.364005	Q9Y6C2;A0A0A0MT20	EMILIN-1	EMILIN1	38	38	49.9	49.9	49.9	106.69	0	129.25	5366400000	671	25.9977	25.81	25.8688	25.2891	25.4263	25.3794	24.1468	24.1995	24.199	24.8253	24.8262	24.8531	24.3804	24.4048	24.3329	24.1232	23.9844	24.0718	25.6553	25.7622	25.6604	24.9896	24.9391	24.9742	25.1759	25.1185	25.2269	24.3792	24.2025	24.2231	25.1127	25.0412	25.1061	25.0035	25.0426
1.59055	0.686427	Q9BXX0;Q8N5L1	EMILIN-2	EMILIN2	17	17	26.7	26.7	26.7	115.69	0	46.137	433920000	85	22.6992	22.4252	22.3716	21.0828	21.4929	21.3138	NaN	20.7208	NaN	20.8358	20.4792	20.6204	NaN	NaN	19.8152	20.2744	NaN	20.3522	22.3983	22.3677	22.3666	21.548	21.7083	21.5957	21.656	21.6165	21.6597	21.4798	19.7722	20.3932	21.3904	21.3856	21.2234	21.5641	21.1813
0	NaN	Q5T9B9;A8K2X4;A0A024R878;P17813;B4DTC8;Q53G87;B4DYI8;F5GX88;B7Z6Y5;Q96CG0	Endoglin	ENG	2	2	4.5	4.5	4.5	67.541	0.009589	2.4666	13804000	3	NaN	NaN	NaN	NaN	NaN	NaN	NaN	NaN	NaN	NaN	NaN	NaN	NaN	NaN	NaN	NaN	NaN	NaN	NaN	NaN	NaN	NaN	NaN	NaN	NaN	NaN	NaN	NaN	NaN	NaN	NaN	NaN	17.7309	NaN	NaN
0.690717	-0.190562	Q6FGM0;Q99961;Q9UQD4;M0QYE0;M0R0I3;M0R2K6;B7Z7W3;Q3V639;Q8IZ09;B7Z7M7;D3DRJ2;B7Z1K6;Q99962	Endophilin-A2	SH3GL1	8	8	29.3	29.3	29.3	41.489	0	33.975	269310000	96	20.4894	20.3924	20.1829	21.6362	21.4416	21.1011	21.268	21.105	21.1911	21.3256	21.1347	21.1746	21.3219	21.0647	21.1035	21.016	21.066	20.8987	20.6241	NaN	20.2515	20.7006	20.7383	20.4349	20.3014	20.2543	NaN	21.2663	21.3908	21.3115	20.4256	20.3735	20.8399	20.9607	20.5286
1.115	0.336331	A0A140VJU5;A0A087WW40;Q9Y371;F8WFB9	Endophilin-B1	SH3GLB1	8	7	23	23	20.8	40.796	0	15.524	147200000	57	20.4886	20.4737	20.7219	19.6675	19.5474	19.6164	19.5086	19.3519	NaN	19.076	19.4696	19.4163	20.0344	19.6606	19.158	20.4014	20.2445	20.2444	19.5185	19.4229	19.442	19.9826	20.4773	19.9937	19.0638	19.7855	NaN	19.9479	20.1796	20.355	19.8631	20.0009	19.9556	20.0691	19.9722
0	NaN	B7ZC39;A0A024R896;B7ZC38;Q9NR46;Q71RA6	Endophilin-B2	SH3GLB2	2	2	9.1	7	7	41.668	0	5.1325	9818200	5	NaN	NaN	NaN	NaN	NaN	NaN	NaN	NaN	NaN	NaN	NaN	NaN	NaN	NaN	NaN	NaN	NaN	NaN	NaN	NaN	NaN	NaN	NaN	NaN	NaN	NaN	NaN	17.513	NaN	NaN	NaN	NaN	NaN	NaN	NaN
0.486471	-0.127507	Q9NZ08;A0A0A7E6I2;A8K6H1;A0A0A7E7X3;A0A0A7E7W9;A0A0A7E7T3;A0A0A7E7S5;A0A0A7E7W5;A0A0A7E6P4;A0A0A7E6P0;A0A0A7E6K0;A0A0A7E6D8;A0A0A7E6D4;A0A0A7E6P9;A0A024RAR8;Q53GQ8;A0A075BSP6;A0A075BW43;A0A075BV59;A0A075BTL2;A0A0A7E6J5;H0Y9X5	Endoplasmic reticulum aminopeptidase 1	ERAP1;ARTS-1	2	2	2.8	2.8	2.8	107.23	0.00056054	4.3296	50125000	16	NaN	NaN	19.0264	19.0536	19.31	19.019	19.0382	NaN	NaN	NaN	NaN	NaN	NaN	NaN	NaN	18.7921	19.0073	NaN	18.9079	19.0195	NaN	19.0823	NaN	18.9662	NaN	19.0135	18.8635	NaN	NaN	NaN	18.757	18.6817	NaN	18.8777	NaN
0.655339	-0.191347	B2R769;Q6P179;D6RGW0;H0Y9X9	Endoplasmic reticulum aminopeptidase 2	ERAP2	5	5	7.3	7.3	7.3	110.43	0	10.808	64799000	49	19.3976	18.8922	18.6992	NaN	NaN	18.7051	19.7185	NaN	18.5494	19.0115	19.3885	NaN	18.8928	19.2516	18.9713	18.5807	18.8334	18.9607	19.1891	18.7934	18.9598	19.2118	19.3298	19.3944	19.142	19.0642	19.0506	19.0422	NaN	19.1366	18.2766	18.6713	18.5739	18.7119	19.1524
0.778186	0.172098	V9HW71;P30040;F8VY02;F8W1G0	Endoplasmic reticulum resident protein 29	HEL-S-107;ERP29	9	9	34.9	34.9	34.9	28.993	0	22.59	719370000	134	22.1774	22.398	22.2859	22.6309	22.6984	22.5482	22.3625	22.2421	22.2249	21.8719	21.7997	21.8762	22.2355	22.3538	22.5449	22.1999	22.0666	22.1539	22.1913	22.3987	21.7966	22.4659	22.3595	22.3664	21.987	22.0104	21.8632	22.3798	22.6068	22.6105	22.0089	22.1633	21.8369	22.4288	22.2771
0.0944318	-0.0262229	Q9BS26	Endoplasmic reticulum resident protein 44	ERP44	12	12	35.7	35.7	35.7	46.971	0	28.573	544860000	147	22.2748	21.8697	22.139	22.1219	21.9229	22.0932	21.9121	21.6856	21.5727	21.7217	22.0165	21.4494	21.5453	21.6819	21.7435	21.8048	21.8369	22.1044	21.7094	21.5771	21.9005	21.718	21.6826	21.9445	21.725	21.7967	21.8239	21.7008	22.2077	22.0096	21.6666	21.5473	21.6508	21.5947	21.8152
0.134497	0.0925869	B4E0N6;Q969X5	Endoplasmic reticulum-Golgi intermediate compartment protein 1	ERGIC1	7	7	35.7	35.7	35.7	26.259	0	16.91	422720000	93	21.2058	21.2587	21.6159	20.8256	20.9247	21.2396	21.7656	21.6122	21.5281	21.4594	21.4048	21.641	21.1619	21.5751	21.8298	20.2334	20.7038	20.0094	22.3291	21.9671	22.3284	21.5262	21.3549	21.5784	21.7335	22.6868	NaN	20.4577	20.5497	20.7958	21.6015	21.6176	21.4295	21.3499	21.6164
3.60364	-0.305734	Q5CAQ5;V9HWP2;P14625;B4DU71;Q59FC6;B4DHT9;Q96GW1;A0A1W2PRR1;B4DQX3;Q58FF2;Q58FF3;H0YIV0;F8W026;F8VPC7	Endoplasmin	TRA1;HEL-S-125m;HSP90B1	48	48	58.4	56.6	56.6	92.339	0	176.26	18151000000	1090	26.8066	26.8498	26.8595	27.1862	27.1577	27.1312	27.0218	27.0663	27.0969	27.184	27.1026	27.0624	27.2044	27.1087	27.1639	27.0199	27.0518	27.1188	26.9393	27	26.994	26.8503	26.8376	26.8516	26.6023	26.5699	26.6113	27.0019	27.0909	27.0639	26.7	26.6873	26.6959	26.6787	26.691
1.21159	0.617675	Q9HCU0;A0A172Q381;A0A120HV04	Endosialin	CD248	10	10	20.3	20.3	20.3	80.858	0	34.61	576980000	132	22.2273	22.3241	22.5586	21.8009	21.6846	21.9086	21.6594	21.5901	21.8764	20.821	21.6518	21.538	21.4284	21.8277	21.8568	20.4655	20.3566	20.4336	22.1943	21.848	22.2697	22.0403	21.9963	21.9907	22.2078	21.6773	22.0459	20.7508	20.7435	21.2055	22.1364	22.1181	22.269	22.3053	22.0448
1.46506	-0.542776	O60869	Endothelial differentiation-related factor 1	EDF1	2	2	16.9	16.9	16.9	16.368	0	4.6636	143750000	38	NaN	NaN	NaN	21.1694	20.7785	19.896	NaN	20.7185	NaN	NaN	NaN	20.6465	21.1671	21.0078	21.1163	20.4795	20.4992	20.1578	NaN	20.4781	NaN	20.184	NaN	NaN	20.4173	NaN	19.8596	20.5351	20.6879	20.8941	19.515	19.6931	NaN	20.0249	19.8801
0	NaN	A0A0U1RQQ4;Q9UNN8	Endothelial protein C receptor	PROCR	2	2	12.2	12.2	12.2	24.284	0	4.8673	24723000	20	NaN	18.3099	18.5821	NaN	NaN	NaN	NaN	NaN	NaN	NaN	NaN	NaN	NaN	NaN	NaN	NaN	NaN	NaN	NaN	NaN	NaN	NaN	NaN	18.0992	NaN	NaN	NaN	NaN	NaN	NaN	18.0917	18.0266	18.244	18.4616	17.7678
0	NaN	B4DKB2;A0A024RAB0;A0A024RAB2;A0A024RAF7;P42892	Endothelin-converting enzyme 1	ECE1	2	2	3.4	3.4	3.4	83.573	0.0010776	3.8173	18245000	2	NaN	NaN	NaN	NaN	NaN	NaN	NaN	NaN	NaN	NaN	NaN	NaN	NaN	NaN	NaN	NaN	NaN	NaN	NaN	NaN	NaN	NaN	NaN	NaN	NaN	NaN	NaN	NaN	NaN	NaN	NaN	NaN	NaN	NaN	18.1831
0	NaN	Q6P2E9	Enhancer of mRNA-decapping protein 4	EDC4	1	1	1.1	1.1	1.1	151.66	0.0092166	2.5368	0	3	NaN	NaN	NaN	NaN	NaN	NaN	NaN	NaN	NaN	NaN	NaN	NaN	NaN	NaN	NaN	NaN	NaN	NaN	NaN	NaN	NaN	NaN	NaN	NaN	NaN	NaN	NaN	NaN	NaN	NaN	NaN	NaN	NaN	NaN	NaN
0.0198355	0.0045433	P84090;A0A024R6D4;G3V279	Enhancer of rudimentary homolog	ERH	4	4	41.3	41.3	41.3	12.259	0	13.296	837970000	59	22.0874	22.2004	22.4219	22.473	22.9086	23.011	22.6622	22.7317	22.731	22.3715	22.7939	22.5036	22.8422	22.5518	22.9134	22.5425	22.3127	22.5394	22.7078	22.5091	22.7933	22.3486	22.4558	22.4577	22.3198	22.4677	22.3395	22.7034	22.6225	22.6265	22.4111	22.4414	22.5598	22.7624	22.5812
0	NaN	A4UCS8	Enolase		1	1	72.9	10.2	10.2	17.787	0.0092421	2.5557	40922000	4	NaN	NaN	NaN	NaN	NaN	NaN	NaN	NaN	NaN	NaN	NaN	NaN	NaN	NaN	NaN	NaN	NaN	NaN	NaN	NaN	NaN	NaN	NaN	NaN	NaN	NaN	NaN	NaN	NaN	NaN	NaN	NaN	NaN	NaN	NaN
0	-0.0723438	Q7Z508;Q9UHY7;A0A0C4DGY8;D6RA00	Enolase-phosphatase E1	ENOPH1	2	2	16.2	16.2	16.2	23.759	0	5.2371	51207000	8	19.7502	19.7395	NaN	NaN	NaN	NaN	NaN	NaN	NaN	NaN	NaN	NaN	NaN	NaN	NaN	18.3051	NaN	NaN	NaN	NaN	NaN	19.2327	18.4318	NaN	NaN	NaN	NaN	18.2327	NaN	NaN	NaN	NaN	NaN	NaN	NaN
1.35603	0.76393	P42126;Q96DC0;H3BS70	Enoyl-CoA delta isomerase 1, mitochondrial	ECI1;DCI	5	5	17.9	17.9	17.9	32.816	0	10.14	78648000	14	NaN	NaN	NaN	19.5353	NaN	NaN	NaN	NaN	NaN	18.9969	19.0526	NaN	18.9197	NaN	NaN	NaN	NaN	NaN	19.3395	NaN	19.5718	19.122	19.0594	19.2009	19.6145	19.6333	19.729	NaN	NaN	NaN	20.0018	20.4618	20.1001	19.5678	19.125
0	NaN	Q6IBN4;Q53HG3;Q53GC8;A0A0C4DGA2;A0A024QZU5;O75521;F8WAW4;F8W6J1;Q9NYD2;B4DLL3;F1LLU7;C9JB63;Q59E94	Enoyl-CoA delta isomerase 2, mitochondrial	PECI;ECI2;HCA64	2	2	9.9	9.9	9.9	40.193	0.0091954	2.5213	44985000	2	NaN	19.1637	NaN	NaN	NaN	NaN	NaN	NaN	NaN	NaN	NaN	NaN	NaN	NaN	NaN	NaN	NaN	NaN	NaN	NaN	NaN	NaN	NaN	NaN	NaN	NaN	NaN	NaN	NaN	NaN	18.9118	NaN	NaN	NaN	NaN
1.47162	0.886183	P30084	Enoyl-CoA hydratase, mitochondrial	ECHS1	11	11	43.4	43.4	43.4	31.387	0	30.366	964310000	156	22.9714	22.9982	23.1823	22.8635	22.6583	22.6949	21.2725	21.163	21.3704	21.3121	21.6802	21.8568	21.8432	21.7983	21.4889	20.5739	20.5456	20.5579	22.9128	22.8381	22.709	22.3778	22.2471	22.2559	22.4709	22.1978	22.371	20.8781	20.9132	20.8106	22.845	22.9838	22.8073	22.8454	22.7517
0	NaN	P98172	Ephrin-B1	EFNB1	1	1	9.2	9.2	9.2	38.006	0	5.3886	15205000	2	NaN	NaN	NaN	NaN	NaN	NaN	NaN	NaN	NaN	NaN	NaN	NaN	NaN	NaN	NaN	NaN	NaN	NaN	NaN	NaN	NaN	NaN	NaN	NaN	NaN	NaN	NaN	NaN	NaN	NaN	NaN	NaN	NaN	NaN	NaN
0	NaN	Q7Z5V0;B1AUU8;P42566;B3KR37;B7Z240;S4R3U1	Epidermal growth factor receptor substrate 15	EPS15	3	3	5.1	5.1	5.1	83.671	0	4.5675	32688000	14	NaN	NaN	NaN	NaN	NaN	NaN	NaN	NaN	NaN	NaN	NaN	NaN	NaN	NaN	NaN	NaN	NaN	NaN	NaN	NaN	NaN	NaN	NaN	NaN	18.6421	NaN	NaN	NaN	NaN	NaN	NaN	NaN	NaN	NaN	NaN
2.03885	-0.389349	A5PKY0;A0A024R7G6;M0R165;A8K5P4;Q9UBC2;M0R2S2;B4DQX5;B4DME4;M0QX30;M0R1V5;K7EJR2;M0R330	Epidermal growth factor receptor substrate 15-like 1	EPS15L1	6	6	13.7	13.7	13.7	66.347	0	12.387	97829000	28	19.2292	19.5896	19.2957	19.7963	19.762	19.6294	NaN	19.6941	NaN	19.4511	19.7001	19.6624	20.1446	19.5403	19.6176	19.8605	19.8456	19.9572	19.7006	19.2673	19.4837	19.3864	NaN	19.2772	NaN	NaN	NaN	19.3279	20.1367	19.5902	19.1393	19.021	19.2063	19.2954	19.277
2.35262	-0.410676	G3V2V8;J3KMY5;Q53HV6;A0A024R6C0;G3V3E8;E7EMS2;B4DV10;G3V3D1;P61916;B2R4S5;H0YIZ1	Epididymal secretory protein E1	NPC2	5	5	58.2	58.2	58.2	13.078	0	12.547	1016100000	119	22.4636	22.6916	22.6378	23.4118	23.3437	23.2795	22.5822	23.534	23.6612	23.2019	22.9633	22.991	22.8937	23.1361	22.9082	22.8812	22.6504	22.6657	23.1253	23.075	23.2034	22.969	22.7468	22.9158	23.1512	23.0961	23.0492	22.8345	22.9711	22.8523	22.0228	22.3532	22.4549	22.2719	22.2403
1.39815	0.889722	R4SBI6;P07099;Q6FGZ3;B1AQP8;B1AQP9	Epoxide hydrolase 1	EPHX1	17	17	41.8	41.8	41.8	52.948	0	42.893	1294500000	177	23.71	23.5525	23.6446	22.3096	22.4873	22.6183	23.0977	23.1102	22.8689	21.8635	22.6347	22.1266	22.678	22.1902	21.976	20.5354	20.9396	20.6869	23.4524	23.3884	23.4728	23.3896	23.2862	23.3048	23.82	23.4952	23.6489	21.6084	21.436	21.3587	23.2077	23.2647	23.1052	23.1392	23.24
1.14593	0.329589	B4DU91;A0A024R4S1;Q9Y6I3	Epsin-1	EPN1	3	3	16.6	16.6	16.6	55.832	0	5.7891	83206000	16	19.2643	19.4282	19.1418	18.9754	18.6188	19.013	18.9928	18.4955	19.2292	18.5897	NaN	18.6384	18.589	18.6047	18.8039	19.6769	19.0287	18.9033	19.1593	NaN	18.8947	19.0623	19.0583	19.123	NaN	NaN	NaN	19.5426	19.564	19.1783	18.8445	18.8095	18.9351	19.4021	19.195
0	NaN	H7C4E3;Q8N766	ER membrane protein complex subunit 1	EMC1	1	1	18.6	18.6	18.6	9.3797	0.0034113	2.9098	26758000	4	NaN	NaN	NaN	NaN	NaN	NaN	NaN	NaN	NaN	NaN	NaN	NaN	NaN	NaN	NaN	NaN	NaN	NaN	NaN	NaN	NaN	NaN	NaN	NaN	NaN	NaN	NaN	NaN	NaN	NaN	NaN	NaN	NaN	NaN	16.7316
0	NaN	Q53HG5;A8K4K9;Q15006;H0YAS9	ER membrane protein complex subunit 2	EMC2	2	2	8.4	8.4	8.4	34.761	0.0010604	3.6479	24398000	10	18.8597	NaN	NaN	NaN	NaN	NaN	NaN	NaN	NaN	NaN	NaN	NaN	NaN	NaN	NaN	19.1062	19.1264	NaN	NaN	NaN	NaN	NaN	NaN	NaN	NaN	NaN	NaN	NaN	NaN	NaN	NaN	NaN	NaN	NaN	NaN
0.188847	-0.107413	B2RDK6;D3DR65;O75477;B0QZ43;B4DPN7	Erlin-1	SPFH1;ERLIN1	3	1	11	11	4	38.911	0	10.596	242730000	85	21.2106	21.1691	21.2486	20.5137	NaN	20.6244	20.89	20.9957	21.0516	20.4814	20.5668	20.7524	20.6889	20.9848	20.6206	19.9428	19.8969	19.5411	21.2801	21.461	21.3844	20.8241	20.9404	20.7485	21.5204	21.3122	21.6045	19.4481	20.0159	19.6019	20.2646	20.4788	20.4333	20.687	20.8928
0.639808	-0.118177	Q96HE7;G3V3E6;G3V5B3;G3V2H0;G3V503;Q5TAE8;B2RD00;Q86YB8	ERO1-like protein alpha	ERO1L	14	14	47.9	47.9	47.9	54.392	0	55.261	1130900000	226	22.8544	22.6735	22.6426	22.6944	22.4555	22.8265	22.6896	22.7358	22.7453	22.8731	22.8909	22.9117	22.8459	22.7664	22.8658	23.2335	23.3142	23.3487	22.811	22.6755	22.4837	23.21	23.1378	23.0732	22.3695	22.5357	21.6523	23.0667	22.9971	23.1768	22.7226	22.9692	22.8077	22.6642	22.7995
0.214848	0.264094	B4E2V5;B4DZK8;A0A024R882;P27105;F8VSL7;B4E310	Erythrocyte band 7 integral membrane protein	STOM	9	9	43	43	43	25.964	0	22.202	442240000	102	22.0231	22.1475	22.364	20.5787	20.4131	20.4398	21.5938	21.0416	21.1309	21.0797	21.3963	21.3979	21.7544	21.7808	21.734	19.3181	19.7188	19.7554	22.0289	22.1833	22.1647	21.4106	21.2767	21.3553	21.5559	21.6123	21.9005	19.4156	19.6534	19.8405	21.8887	21.7566	21.8804	21.6577	22.3145
1.14441	0.286141	A0A096LNH5;H7C2G3;A0A140VKB0;A0A0B4J2D5;A0A096LPI6;P30042;H7C1F6;A0A096LP73;F2Z2Q0;A0A096LP12;A0A0B4J2H4;A0A096LNJ1	ES1 protein homolog, mitochondrial	C21orf33	5	5	40.7	40.7	40.7	19.416	0	11.093	197450000	25	21.3115	21.0003	21.0395	NaN	20.6824	20.5456	19.5355	19.9735	NaN	19.9343	20.0721	19.4965	19.8743	19.5582	19.983	19.9249	NaN	19.8405	20.8604	NaN	20.7016	20.1662	20.3336	20.1702	20.764	NaN	20.9066	NaN	19.7364	19.3894	20.2779	20.2532	20.3031	20.3168	20.2499
0	0.0214907	D6RCD0;Q8NBQ5	Estradiol 17-beta-dehydrogenase 11	HSD17B11	2	2	12.9	12.9	12.9	28.102	0	5.1062	23585000	8	18.5529	18.7082	18.7528	NaN	NaN	NaN	NaN	NaN	NaN	NaN	17.9383	NaN	NaN	17.9374	18.0209	NaN	NaN	NaN	NaN	17.714	NaN	NaN	NaN	17.9312	18.3636	NaN	NaN	NaN	NaN	NaN	NaN	NaN	NaN	NaN	17.987
3.98267	-0.30287	P60842;A8K7F6;A8K088;J3KT12;Q59F68;J3QS69;J3QL43;J3KTB5;B4DNH2;J3KSZ0;J3QR64;J3KTN0;B4DKP9;J3QLN6;J3KS25;B4E047;J3QKZ9;B4E102;J3QL52;J3KT04;Q86WD0;E7EMV8;J3KS93;D3DSD6	Eukaryotic initiation factor 4A-I	EIF4A1	18	8	51	51	24.4	46.153	0	52.796	3727800000	398	24.2507	24.2023	24.0493	24.581	24.4664	24.5123	24.6836	24.7628	24.8114	24.8335	24.9257	24.8235	25.0878	25.1385	25.1343	24.9049	24.9782	24.9523	24.61	24.516	24.7765	24.3303	24.2909	24.3103	24.2964	24.4269	24.234	24.8333	24.7903	24.8745	24.5468	24.6525	24.6491	24.593	24.5
4.42912	-0.595703	Q14240;E7EQG2;Q9NZE6;Q96B07;B4DJX6;J3KSN7	Eukaryotic initiation factor 4A-II;Eukaryotic initiation factor 4A-II, N-terminally processed	EIF4A2	5	5	39.3	12.8	12.8	46.402	0	15.409	328380000	90	20.8163	20.6643	21.1595	21.3843	20.9798	21.4309	21.3388	21.5257	21.1924	21.3402	21.5746	21.2255	21.5351	21.449	21.7202	21.0406	21.3745	21.1883	21.2595	21.3617	21.3924	20.9386	20.9969	20.8847	20.8121	20.4527	20.6	21.1442	20.8326	21.1786	20.6084	20.474	20.7801	20.6517	20.6835
4.81018	-0.577873	A0A024R8W0;P38919;I3L3H2;Q59GT8;Q5JWW0;J3QQP0;E9PBH4;F8WE11	Eukaryotic initiation factor 4A-III;Eukaryotic initiation factor 4A-III, N-terminally processed	DDX48;EIF4A3	6	6	24.1	18	18	46.871	0	12.836	216110000	71	20.2996	20.2552	20.4337	20.7498	20.6817	19.6239	20.9797	20.9461	21.2232	20.9062	20.8932	20.649	21.0943	21.1713	21.0297	20.5548	20.8292	20.8907	20.9496	20.8077	21.0329	20.0473	19.9788	20.0781	20.7268	20.4321	20.5284	20.5532	20.4853	20.5183	20.2453	20.3519	20.4301	20.08	19.9843
1.02128	-0.20884	H3BR35;Q7KZX8;B2RCT6;P15170;A8K2W7;B4DQM6;Q8IYD1;H3BSV8	Eukaryotic peptide chain release factor GTP-binding subunit ERF3A;Eukaryotic peptide chain release factor GTP-binding subunit ERF3B	GSPT1;GSPT2	8	8	25.5	25.5	25.5	52.832	0	21.141	295830000	116	20.9375	20.4425	20.912	21.2581	21.0944	21.0797	21.0633	20.9272	20.8904	21.6199	21.3835	20.9632	20.8218	20.5889	21.1754	21.0689	21.267	21.2064	20.9964	20.7393	20.7866	20.4364	20.4354	20.4361	20.573	20.587	20.0178	20.9628	21.1827	21.0761	20.9548	20.9073	20.8461	20.6151	20.9769
3.50422	-0.604536	P62495;B7Z7P8;D6RCB3;D6RJE8;I3L492	Eukaryotic peptide chain release factor subunit 1	ETF1	6	6	17.6	17.6	17.6	49.03	0	16.501	222140000	64	20.0595	19.927	20.1948	20.4537	20.6905	20.771	20.6779	20.7964	20.6673	20.6501	20.6213	21.1039	21.273	21.1584	21.2471	20.9602	20.824	21.0992	20.4227	20.5034	20.409	20.583	20.7361	20.5746	21.0079	20.669	20.9594	20.6456	20.8551	20.6657	19.8781	20.0208	20.44	20.2565	20.3346
0	NaN	D6RCQ0;H0YAL7;D6RBD7;C9J1V9;O43324	Eukaryotic translation elongation factor 1 epsilon-1	EEF1E1;EEF1E1-BLOC1S5	2	2	22.3	22.3	22.3	10.424	0	5.0321	15699000	11	NaN	NaN	NaN	NaN	NaN	NaN	NaN	NaN	NaN	NaN	NaN	NaN	NaN	NaN	NaN	NaN	NaN	NaN	NaN	NaN	NaN	NaN	NaN	NaN	NaN	NaN	NaN	NaN	NaN	NaN	NaN	NaN	17.4903	NaN	NaN
0.00271266	0.00136248	Q6IAV3;K7EM18;P41567;Q6FG85;O60739;Q53F41;K7EQP2	Eukaryotic translation initiation factor 1;Eukaryotic translation initiation factor 1b	SUI1;EIF1;GC20;EIF1B	5	5	79.6	79.6	79.6	12.732	0	21.345	255650000	41	19.8752	20.1906	20.1002	20.8462	20.7771	20.7274	20.5372	20.5845	20.672	NaN	NaN	20.3004	20.8829	NaN	20.9112	20.1572	19.9203	20.4587	20.5386	20.4156	20.2526	20.074	20.2933	20.2276	20.745	20.7952	20.4595	20.4752	20.5032	20.2427	20.648	20.8739	20.389	19.9035	20.5551
0.24864	-0.0600446	P47813;O14602;X6RAC9;A6NJH9	Eukaryotic translation initiation factor 1A, X-chromosomal;Eukaryotic translation initiation factor 1A, Y-chromosomal	EIF1AX;EIF1AY	3	3	26.4	26.4	26.4	16.46	0	6.5069	344790000	49	20.9418	20.7241	21.0796	21.5576	21.6197	21.6008	21.4803	21.4366	21.688	21.3758	21.439	21.4689	21.3475	21.3398	21.5454	21.2174	21.0453	21.4098	21.4379	21.2799	21.1025	21.1127	21.1852	21.1664	20.9143	20.7153	20.8795	21.6725	21.2391	21.718	20.9124	21.0341	21.1486	21.3851	21.3115
2.0374	-0.24058	Q53XC0;P05198;Q5IST9;H0YJS4;G3V4T5;B4DM12	Eukaryotic translation initiation factor 2 subunit 1	EIF2S1	13	13	49.8	49.8	49.8	36.112	0	32.251	482740000	118	21.7312	21.9851	21.59	21.5536	22.0082	21.6241	21.6853	21.7313	21.7554	21.8692	21.9264	21.7163	21.9092	21.9703	22.1434	21.9579	21.9512	21.9965	21.6879	21.432	21.9241	21.5037	21.52	21.358	21.5436	21.853	21.6465	21.7096	21.788	22.1651	21.78	21.4175	21.6176	21.7281	21.5206
3.79039	-0.389338	Q6IBR8;B5BU01;P20042;Q96I16;Q3B7I9;Q59GZ3	Eukaryotic translation initiation factor 2 subunit 2	EIF2S2	10	10	30.3	30.3	30.3	38.388	0	25.014	467940000	132	21.6974	21.9379	21.946	21.6483	21.7127	21.6619	21.7919	21.8101	21.7664	21.9332	22.017	21.8871	22.0368	22.1871	22.1412	21.9415	22.1295	21.9672	21.7253	21.766	21.9247	21.4009	21.4773	21.4472	22.0101	21.7739	21.9615	21.8509	21.828	21.8708	21.7053	21.4868	21.2302	21.6505	21.4467
4.50149	-0.638508	P41091;Q2VIR3;F8W810;H7BZU1	Eukaryotic translation initiation factor 2 subunit 3;Putative eukaryotic translation initiation factor 2 subunit 3-like protein	EIF2S3;EIF2S3L	15	15	41.7	41.7	41.7	51.109	0	36.094	1291700000	215	23.0423	22.9462	23.1773	23.0358	23.1385	23.0673	23.2445	23.3389	23.554	23.7484	23.4362	23.5151	23.7954	23.918	23.796	23.3602	23.3481	23.2964	23.4553	23.4129	23.4689	22.8584	23.0528	22.8682	23.2154	23.1599	23.2364	23.2863	23.2981	23.1336	22.7917	22.8721	22.6795	22.7787	22.902
1.57472	-0.509089	F8WAE5;Q9BY44;C9IZE1;H7C5R5	Eukaryotic translation initiation factor 2A;Eukaryotic translation initiation factor 2A, N-terminally processed	EIF2A	3	3	8.4	8.4	8.4	64.449	0	7.1734	47175000	17	NaN	NaN	NaN	19.5472	19.5005	NaN	NaN	19.6438	NaN	19.7591	19.8647	19.553	19.4541	19.909	20.0148	19.5997	NaN	18.903	NaN	NaN	NaN	NaN	NaN	NaN	NaN	NaN	NaN	19.241	19.3915	18.922	NaN	NaN	NaN	NaN	NaN
0.576734	0.125057	Q24JU4;J9R021;Q14152;Q7Z5T5;Q6P1R0;Q05BS0;Q3B770	Eukaryotic translation initiation factor 3 subunit A	EIF3A;eIF3a	24	24	20.1	20.1	20.1	166.47	0	50.482	815150000	187	21.9223	21.8753	21.8923	22.257	22.344	22.4529	21.9125	22.312	22.4898	21.7948	22.2227	22.2757	22.2353	22.4162	22.3322	22.5184	22.5691	22.4478	22.0655	22.3595	22.1153	22.5784	22.3589	22.4464	21.8763	21.9074	22.3196	22.6653	22.5799	22.7242	22.3509	22.2589	22.2199	22.2261	22.1951
0.443211	0.0658682	A0A024R821;P55884;B4DV79;A4D210;B4DXN6;Q86UM1;Q96G38;C9JZG1;C9JQN7;Q59FS8	Eukaryotic translation initiation factor 3 subunit B	EIF3S9;EIF3B	13	13	25.8	25.8	25.8	92.48	0	33.678	832210000	150	21.9658	21.5787	22.1478	22.0279	21.99	21.9942	21.7968	21.7768	22.1424	22.4737	22.1789	22.1939	22.11	22.3788	22.1948	22.3062	22.3238	22.3353	23.0327	22.3134	22.9519	22.5656	22.4438	21.991	22.0675	21.6755	22.0668	22.4012	22.528	22.3474	22.3559	22.0411	22.154	22.3049	22.6248
2.47228	-0.19337	A0A024QYX7;B3KNZ4;B4DRU0;B4DVU3;B4E2Z6;B4DDN4;B4DVQ5;A1KYQ7;A0A024QYU9;Q99613;B5ME19	Eukaryotic translation initiation factor 3 subunit C;Eukaryotic translation initiation factor 3 subunit C-like protein	EIF3C;EIF3CL	12	12	20.4	20.4	20.4	69.267	0	28.795	517280000	178	21.8401	21.7015	21.857	21.8752	21.6064	21.8452	21.8426	21.8013	21.8079	22.0106	22.0442	22.0968	22.0412	21.9887	22.1032	21.9307	21.8646	21.9308	21.9894	21.6665	21.8517	21.7115	21.6875	21.5461	21.5499	21.9281	21.6638	21.9291	21.8177	21.9943	21.9767	21.5808	21.6152	21.7152	21.8131
1.21542	-0.217509	O15371;B4E1K8;B0QYA5;B0QYA4;B0QYA8;B0QYA6	Eukaryotic translation initiation factor 3 subunit D	EIF3D	9	9	27.7	27.7	27.7	63.972	0	21.84	195380000	56	20.2216	20.19	19.8285	20.1632	20.4045	20.2132	20.1995	20.6796	20.5749	20.4818	20.6093	20.7326	20.7544	20.9159	20.6072	20.3114	20.6314	20.2122	20.0301	20.2754	20.281	19.8988	20.3488	20.3251	19.9924	19.597	20.0824	20.2412	20.355	20.2008	20.8907	20.4511	20.4397	20.3482	20.3506
0.0356496	0.0112877	Q6IAX5;P60228;B3KW56;B2R806;E5RGA2;E5RHS5;H0YAW4;H0YBR5;A0A161SXE1;E5RIT4;E5RIP5;E5RJ25;H0YBP5;E5RII3	Eukaryotic translation initiation factor 3 subunit E	EIF3E	9	9	24.5	24.5	24.5	52.205	0	17.635	226630000	44	20.6762	20.5358	20.1662	20.5989	20.6576	20.3259	20.5806	20.6877	20.558	20.6692	20.4086	20.6239	20.8637	20.711	20.7909	20.3195	20.7485	20.7168	20.1212	20.386	20.4138	20.3806	20.0983	20.0713	20.0778	19.9959	20.3951	21.0983	20.5731	20.5258	20.5351	20.5181	20.6402	21.1885	20.547
0.859215	0.2711	B4DMT5;B3KSH1;O00303;H0YDT6;B4DEW9;E9PQV8;A0A1W2PP79	Eukaryotic translation initiation factor 3 subunit F	EIF3F	3	3	14	14	14	33.24	0	7.8281	170720000	48	20.0551	19.7866	19.9666	19.3065	NaN	NaN	NaN	19.7886	NaN	19.8442	19.5829	19.6585	20.1791	20.0556	19.8806	20.6544	20.823	20.6603	NaN	19.9294	NaN	20.5198	20.0806	20.5492	19.7675	20.1322	NaN	20.8428	20.5452	20.6563	20.2341	20.2137	20.1747	20.4476	20.5102
1.59696	0.705916	A8K5K5;O75821;K7ER90;K7EL20;K7ENA8;Q6IAM0;K7ENH0;K7EP16;B0AZV5;B7Z1G0;K7EL60	Eukaryotic translation initiation factor 3 subunit G	EIF3G	4	4	21.6	21.6	21.6	35.601	0	12.646	150750000	40	20.35	20.7277	20.7784	19.6751	NaN	NaN	NaN	18.0819	NaN	NaN	18.7912	18.6548	19.0177	NaN	19.1936	20.1828	20.7387	19.9804	NaN	NaN	NaN	19.8006	20.4187	19.9699	NaN	NaN	18.4255	20.5286	20.6167	20.4011	20.1487	20.156	19.766	20.1712	20.2453
1.17684	-0.43265	Q5U0F4;Q53HU7;Q13347;Q9P1D9;Q5TFK1	Eukaryotic translation initiation factor 3 subunit I	EIF3I	7	7	32	32	32	36.501	0	17.122	434010000	68	22.0213	21.4689	21.4802	20.7785	NaN	22.222	22.1681	21.6914	22.221	22.9005	22.3746	22.8497	23.04	22.2575	21.4324	22.3562	21.5561	21.7786	21.7131	21.7362	21.3216	20.7876	21.088	21.2555	21.275	20.8577	21.0554	22.2818	22.1467	21.9326	21.7828	21.411	21.4671	22.0154	21.6959
0.286012	-0.24839	A0A024R5S5;O75822;H0YGJ7;H0YLP3	Eukaryotic translation initiation factor 3 subunit J	EIF3S1;EIF3J	5	5	27.5	27.5	27.5	29.062	0	11.983	173080000	20	19.9749	20.2318	20.3478	NaN	NaN	NaN	NaN	NaN	NaN	NaN	20.8827	20.2498	NaN	NaN	NaN	20.4615	20.7142	NaN	20.5812	20.6832	20.7736	NaN	20.8902	NaN	NaN	NaN	NaN	20.7748	20.7394	NaN	19.1409	NaN	NaN	20.5248	NaN
0	-0.349224	K7ES31;K7ERF1;B4DVD7;Q9UBQ5;K7EQM4;U3LUI4;A0A087WVB9	Eukaryotic translation initiation factor 3 subunit K	EIF3K	3	3	28.5	28.5	28.5	15.875	0	7.1865	81176000	20	NaN	NaN	NaN	NaN	20.0506	NaN	NaN	NaN	NaN	NaN	NaN	NaN	NaN	NaN	NaN	NaN	NaN	20.1976	NaN	NaN	NaN	19.9827	19.8104	19.7695	NaN	NaN	NaN	NaN	NaN	19.8484	NaN	NaN	NaN	NaN	NaN
1.93146	-0.241104	B0QY89;Q9Y262;B4DQF6;B3KPB9;B0QY90;B3KNG0;C9JHP4;C9K0Q7;Q7Z5X3;B4DEH4;Q8N7H0;H7C3A0;H0Y7E6	Eukaryotic translation initiation factor 3 subunit L	EIF3L	14	14	26.7	26.7	26.7	70.901	0	29.585	478310000	127	21.7217	21.8285	22.0711	21.624	21.6609	21.4264	21.9837	21.8925	21.8824	22.0508	21.902	22.064	21.9914	21.786	21.8793	21.9026	21.7935	21.9893	22.1211	21.7653	21.93	21.5776	21.7453	21.6693	21.8783	21.8409	21.816	21.7969	21.8588	22.106	21.4532	21.3585	21.5101	21.6499	21.6325
0.140042	-0.0793269	Q7L2H7;J3KNJ2;E9PN86;H0YCQ8	Eukaryotic translation initiation factor 3 subunit M	EIF3M	5	5	17.4	17.4	17.4	42.502	0	8.1188	97835000	22	19.8313	19.8961	19.9025	NaN	NaN	NaN	NaN	NaN	NaN	NaN	NaN	NaN	NaN	NaN	19.2516	NaN	19.6523	19.8221	NaN	NaN	NaN	19.3618	NaN	19.388	NaN	NaN	NaN	19.6252	19.4891	NaN	19.3681	19.1616	18.9411	19.8604	19.6274
1.21743	-0.180924	Q04637;B2RU06;E7EX73;B4DGF1;B2RU10;E7EUU4;E9PGM1;Q4LE58;B4DSI9;Q96I65;C9JF13;C9J6B6;C9J2Z7;C9K073;H7C044;A0A0A0MSA7;A0A0U1RQK7;B4DH17;B4DZE1;H7C0V6;Q59GJ0;O43432;C9JHW9;O95065;F8WCF2	Eukaryotic translation initiation factor 4 gamma 1	EIF4G1;EIF4G1 variant protein	19	19	15.1	15.1	15.1	175.49	0	41.827	650140000	141	22.2263	21.6723	22.205	22.1113	22.107	22.0854	22.2461	22.3083	22.3967	22.6182	22.4839	22.172	22.4	22.1394	22.4427	22.4192	22.2469	22.4024	21.8914	22.1976	22.0293	21.8081	21.9529	21.9788	22.0796	22.0285	22.1626	22.401	22.5699	22.3788	21.9225	22.0296	21.9667	22.1884	22.1705
3.06408	-0.474676	D3DQV9;Q59G42;B4DZF2;P78344;H0Y3P2;Q2TU89;E9PKF8;H0YEC5;H0YD77;H0YCH5;Q3LIE0	Eukaryotic translation initiation factor 4 gamma 2	EIF4G2;AAG1	6	6	9.8	9.8	9.8	102.33	0	11.002	166920000	23	20.1794	20.1906	20.427	20.422	20.3881	20.5204	20.815	20.4874	20.5024	20.7313	20.1618	20.2575	20.2901	20.3346	20.5	20.0944	20.8125	20.4037	20.2948	20.4336	19.9949	20.4507	19.9969	19.7984	20.5529	20.0443	20.4531	19.6845	20.1287	20.1738	19.9533	19.3931	19.9216	20.0073	19.9178
1.96189	-0.556274	E7EX17;B4DRM3;P23588;B4DEP6;Q7Z5Y0;F8VX11;B4DS01;F8W0K0;F8VSC7;F8VP89;F8VRU1;F8VYE9;REV__F8VX11;REV__P23588;REV__E7EX17;REV__B4DRM3	Eukaryotic translation initiation factor 4B	EIF4B	8	8	15.9	15.9	15.9	69.697	0	17.407	548720000	102	21.1004	21.4855	20.9785	22.4267	22.7954	22.6206	22.375	22.5444	22.584	22.8727	22.7943	22.7558	22.7799	22.671	22.8003	22.4597	22.3492	22.4108	22.0113	22.1159	22.089	21.567	21.5491	21.7321	21.9817	21.7908	22.0158	22.8358	22.6801	22.894	21.5362	21.8187	21.8594	21.8625	21.551
0.478783	-0.222709	Q32Q75;X5D7E3;D6RBW1;P06730	Eukaryotic translation initiation factor 4E	EIF4E	1	1	6.5	6.5	6.5	25.067	0.0020747	3.4137	107450000	18	NaN	NaN	NaN	NaN	NaN	NaN	NaN	NaN	NaN	20.3455	NaN	NaN	20.1121	NaN	NaN	NaN	20.0442	NaN	NaN	NaN	NaN	19.857	NaN	NaN	NaN	NaN	NaN	NaN	20.2081	NaN	19.5724	NaN	19.7697	20.228	NaN
2.47307	-0.656553	Q15056;Q75MT8;Q75MU1;B4DMV6;Q75MU2;A4D198	Eukaryotic translation initiation factor 4H	EIF4H;WBSCR1;LOC392647	8	8	35.9	35.9	35.9	27.385	0	22.309	492820000	75	21.7391	22.0449	21.5582	22.6077	22.2568	22.5513	22.4004	22.599	22.5114	22.3015	22.4423	22.399	22.9202	22.7145	22.5459	22.5568	22.4861	22.5084	21.6692	21.6574	21.6013	21.6891	21.6759	21.8517	21.9169	21.9579	22.0097	22.4504	22.6995	22.5488	21.3183	21.6517	21.7685	21.6275	21.2261
2.22541	-0.4834	A0A024R6Q1;P55010;Q6IBU0;H0YMJ8;H0YM54;H0YLZ1;Q32Q19;Q05DF3;B4DEN3;H0YN40;H0YK29;H0YK11	Eukaryotic translation initiation factor 5	EIF5	6	6	16.2	16.2	16.2	49.222	0	9.8773	190140000	29	19.8084	NaN	20.2206	21.1405	20.7476	21.0652	20.6346	20.754	20.5671	21.1034	20.972	20.6819	20.9032	20.5984	20.9226	20.7734	20.7125	20.8945	20.353	19.6389	20.3144	20.9574	20.406	20.5727	20.5449	NaN	20.8688	20.7213	20.75	20.5761	19.8847	20.7424	NaN	19.7085	20.0268
1.05061	0.151452	I3L397;I3L504;P63241;Q6IS14;F8WCJ1;C9J7B5;C9J4W5;Q9GZV4	Eukaryotic translation initiation factor 5A;Eukaryotic translation initiation factor 5A-1;Eukaryotic translation initiation factor 5A-1-like;Eukaryotic translation initiation factor 5A-2	EIF5A;EIF5AL1;EIF5A2	13	13	76.7	76.7	76.7	16.019	0	43.517	2999300000	301	23.7146	23.9737	23.9667	24.1309	24.1733	24.1459	23.9371	23.9983	24.0216	24.2257	24.3266	24.3337	24.1415	24.3262	24.1555	24.6178	24.5198	24.5144	23.8225	23.7973	23.5029	24.0076	23.9465	23.9857	23.7332	23.4981	23.3449	24.7827	24.711	24.6782	24.2819	24.3784	24.5404	24.3518	24.311
0.208383	0.0881596	Q8N5A0;A0A087WUT6;O60841;Q05CQ1;B3KM86;D3DVI5;A0JLR8	Eukaryotic translation initiation factor 5B	EIF5B	6	6	8	8	8	138.8	0	19.627	144220000	29	NaN	20.2651	19.9586	19.8864	20.036	NaN	NaN	NaN	NaN	NaN	20.2532	19.7836	19.6826	19.7814	19.9089	20.7218	20.5188	20.2741	NaN	19.4134	NaN	19.8164	19.7338	19.802	NaN	19.9104	20.1728	20.5726	20.6067	20.3148	19.8548	NaN	19.9066	19.9412	20.3979
0.6998	0.332784	P56537;B7ZBH1;F8WD20;B4DJH0;A0A0B4J1Y7;A0A0U1RQV5;F8WDS6	Eukaryotic translation initiation factor 6	EIF6	5	5	37.1	37.1	37.1	26.599	0	14.382	370380000	94	21.7466	21.3137	21.2564	20.5604	19.4163	20.5409	19.9545	20.4127	20.9483	21.6376	21.2099	20.6179	20.8236	20.7641	19.5228	21.8298	21.6585	21.4122	19.9699	19.7716	NaN	21.4821	21.3945	21.3779	20.2379	NaN	NaN	21.383	21.3333	21.4647	21.3	21.2321	21.0262	21.4431	21.7323
0	0.212503	B7Z689;B3KTF7;B7Z502;B7Z321;Q6NX51;Q96A65;B7Z4J9	Exocyst complex component 4	EXOC4	2	2	4.9	4.9	4.9	57.109	0.0005534	4.1656	14051000	12	17.7887	NaN	NaN	NaN	NaN	NaN	NaN	NaN	NaN	NaN	NaN	NaN	NaN	NaN	NaN	NaN	17.3572	NaN	NaN	NaN	NaN	NaN	NaN	NaN	NaN	NaN	NaN	NaN	17.4711	17.6684	NaN	NaN	NaN	NaN	NaN
0	NaN	F8W6R7;J3QT38;A0A0U1RRB6;Q9Y2D4	Exocyst complex component 6B	EXOC6B	1	1	37.5	37.5	37.5	4.4871	0.0066635	2.7344	3884000	3	NaN	NaN	NaN	NaN	NaN	NaN	NaN	NaN	NaN	NaN	NaN	NaN	NaN	NaN	NaN	NaN	NaN	NaN	NaN	NaN	NaN	NaN	NaN	NaN	NaN	NaN	NaN	NaN	NaN	NaN	NaN	15.948	NaN	NaN	NaN
1.06349	0.227229	O14980;B3KWD0;B7ZB16;B4DR01;C9IZS4;C9JQ02;C9JV99;C9J673;C9JKM9;C9JF49;C9IYM2;H7BZC5;F8WF71	Exportin-1	XPO1	10	10	13.2	13.2	13.2	123.38	0	24.148	423800000	101	21.6307	21.0109	21.0434	21.1104	21.2332	20.6317	20.3998	20.8293	20.7232	21.6444	21.5469	21.2158	20.853	20.7672	21.3262	21.1756	21.2814	21.2289	20.7448	20.879	20.9778	21.3639	21.2948	21.5057	20.6872	20.9405	20.9792	21.5467	21.5714	21.2176	21.4852	21.7218	21.8482	21.2022	21.3284
2.01211	1.08473	P55060;B4DUC5;B4DM31;B4DS32;B4DM67;B4DPS6	Exportin-2	CSE1L	11	11	15.8	15.8	15.8	110.42	0	20.055	1484400000	60	23.3116	23.4004	23.4052	21.5905	21.2673	21.8275	21.8242	21.9588	21.7526	21.2154	20.8225	21.4314	21.5972	21.5941	20.9329	23.3218	23.4403	23.2438	21.4055	21.7331	21.8068	23.1032	23.2784	22.8929	21.992	21.7032	21.7611	23.2452	23.1871	23.0568	23.0759	22.2791	23.2527	23.0994	23.1081
0.887314	-0.0869914	A8KA19;O43592;A0A024RB67;F8WDU6;F5GYW6;F5GZM3	Exportin-T	XPOT	10	10	14.2	14.2	14.2	109.92	0	22.966	297940000	108	20.9999	21.1334	21.1034	21.0141	21.1095	20.7608	20.6318	21.263	20.953	20.8916	20.7379	20.9568	20.9866	20.8595	20.9742	20.9238	20.8187	20.8833	20.5207	20.875	20.9072	20.9537	20.8896	20.8038	20.786	20.4711	20.9091	20.9579	20.8425	20.7824	20.7985	20.5077	20.8414	20.9759	20.8603
1.60195	0.764253	B3KMV5;A0A024RB17;A0A024RB16;Q9BSJ8;B3KY56;F8VZB1	Extended synaptotagmin-1	FAM62A;ESYT1	13	13	18.8	18.8	18.8	122.9	0	35.966	390350000	144	21.3444	21.8537	21.4346	20.8961	20.8752	20.9405	21.13	21.3623	21.0564	20.7547	20.5981	20.4257	20.8471	20.7855	20.9875	20.0767	19.789	19.619	21.3314	21.3453	21.3196	21.7084	21.5825	21.5849	21.5255	21.8428	21.71	20.0614	19.9068	20.5783	21.5891	21.5921	21.8926	21.6606	21.6958
0.915358	0.504417	H7BXI1;A0A087WXU3;A0FGR8	Extended synaptotagmin-2	ESYT2	7	7	10	10	10	98.008	0	15.378	137740000	22	20.2105	19.7579	19.9863	NaN	NaN	19.9604	19.8565	NaN	NaN	NaN	NaN	19.7353	NaN	NaN	NaN	18.828	19.309	NaN	NaN	NaN	20.0266	20.3325	20.3062	20.1363	20.2042	20.5007	20.3395	19.2249	NaN	19.0301	20.2109	19.8802	19.8816	19.9852	20.0135
0.496029	0.213158	Q9Y5B9;G3V5A4;G3V401;G3V2X0;Q0VGA3	FACT complex subunit SPT16	SUPT16H	5	5	6.5	6.5	6.5	119.91	0	11.223	159740000	16	20.709	20.3438	20.6815	20.4912	20.5924	NaN	20.5763	20.5164	NaN	NaN	NaN	20.1047	NaN	NaN	NaN	20.0148	20.2246	NaN	20.5991	NaN	NaN	NaN	NaN	NaN	20.1425	NaN	NaN	NaN	20.3759	20.7422	20.0089	NaN	20.1843	NaN	NaN
0.00362216	-0.00136799	A0A024R4Z6;Q08945;E9PMD4;A0A0U1RRK2;Q59GH7	FACT complex subunit SSRP1	SSRP1	6	6	12.3	12.3	12.3	81.074	0	12.44	139820000	49	19.6322	19.7326	19.6568	19.5833	19.4467	19.7487	19.7533	19.7727	19.9435	19.9294	19.7497	19.9708	19.7939	20.1408	19.8864	20.2825	20.5131	20.231	19.6415	19.5583	19.531	19.814	19.7295	19.8998	19.9241	19.7715	19.8991	20.2558	20.2527	20.2011	19.6983	19.9428	19.5766	19.9982	20.0364
0.529968	-0.0908237	P52907;A0A024R0E5;A8K0T9	F-actin-capping protein subunit alpha-1	CAPZA1	13	10	62.9	62.9	51	32.922	0	47.706	2150300000	317	23.7086	23.4997	23.6671	24.0349	24.0169	23.8695	24.0393	23.9187	23.9704	23.713	23.9213	23.8395	24.0953	23.9875	24.2382	24.1354	24.0527	24.1593	23.6932	23.844	23.7907	23.6778	23.776	23.8262	23.7368	23.6954	23.6642	24.1625	24.1526	24.1568	23.7767	23.7459	23.7414	23.9772	23.7776
0.501755	-0.0879544	Q53GE2;Q53GC7;A4D0V4;P47755;B4DE01;F8W9N7;A0A0D9SET8;C9JUG7	F-actin-capping protein subunit alpha-2	CAPZA2	9	9	59.1	47.2	47.2	32.967	0	24.694	972130000	174	22.6951	22.8411	22.7385	22.7276	22.8448	22.6647	22.7736	22.7271	23.0223	22.5593	22.6907	22.8051	22.6162	22.8298	22.8801	23.0339	22.9731	22.9547	22.7524	22.8213	22.5751	22.3804	22.4605	22.4584	22.4435	22.4405	22.455	22.9371	22.97	22.9227	22.4223	22.501	22.7742	22.6723	22.6296
3.39564	-0.303811	B1AK87;B2R7T8;B1AK88;B4DWA6;P47756;B1AK85;Q7L4N0	F-actin-capping protein subunit beta	CAPZB	14	14	54.2	54.2	54.2	29.295	0	35.392	1715800000	262	23.2491	23.3286	23.3307	23.48	23.4463	23.5354	23.4606	23.647	23.4712	23.671	23.6858	23.7703	24.0181	23.9484	23.6904	23.8704	23.8793	24.0225	23.4215	23.5581	23.5669	23.2764	23.3609	23.2703	23.3936	23.4336	23.2794	23.6475	23.6562	23.7304	23.374	23.4526	23.4055	23.3361	23.6832
1.9138	-0.511092	B4E0X8;B4DWL1;A0A1Z1G4M2;E9PEB5;B4DT31;Q96AE4;Q59FU3;C9JSZ1;Q6PJY1	Far upstream element-binding protein 1	FUBP1	8	8	16.2	16.2	16.2	66.231	0	20.36	354120000	97	20.814	20.5855	20.7662	22.0836	21.571	21.7612	21.8404	21.8203	21.7035	21.8105	21.8788	21.7762	21.7664	21.7741	22.1152	21.3133	21.4827	21.2862	21.6419	21.2954	21.1566	21.0358	21.0869	21.0954	21.0912	20.9568	20.8627	21.7679	21.8449	21.7038	20.6394	20.9339	20.7926	20.8044	20.9539
1.16631	-0.272136	A0A087WTP3;Q92945;M0R0I5;B4DV73;M0QYH3;M0QXW7;M0QYG1;M0R0C6;M0R3J3	Far upstream element-binding protein 2	KHSRP	15	15	31.6	31.6	31.6	73.027	0	62.096	1029300000	201	22.4215	22.3231	22.3412	23.1858	23.1471	23.2413	22.9555	23.2083	23.0297	23.246	23.1737	23.208	23.1868	23.2562	23.232	22.9497	22.8229	22.7628	22.7988	22.848	22.8492	22.5807	22.5826	22.587	22.4736	22.5703	22.4748	23.3495	23.2343	23.3255	22.5075	22.556	22.4798	22.5978	22.7331
0.0685284	-0.0327741	A0A024R8A7;Q96I24	Far upstream element-binding protein 3	hCG_31253;FUBP3	4	4	13.3	13.3	13.3	61.64	0	8.5605	115770000	21	19.5246	19.7675	19.602	19.9085	NaN	20.0307	19.0164	NaN	19.6481	NaN	NaN	NaN	20.1503	19.633	NaN	19.4922	20.0033	19.7161	19.7581	NaN	20.4054	19.5634	NaN	NaN	NaN	NaN	19.9776	20.1097	20.0205	NaN	19.371	19.4251	NaN	19.5635	19.813
2.5068	-0.40437	P14324;A0A087WTP2;B3KMW3;A0A087X1D8;A0A087WVN4;A0A087X090	Farnesyl pyrophosphate synthase	FDPS	3	2	9.3	9.3	6.4	48.275	0	7.4454	89996000	38	19.1571	NaN	NaN	NaN	NaN	19.7753	NaN	NaN	NaN	19.9721	20.1914	19.6404	NaN	NaN	NaN	19.5708	19.5537	19.558	NaN	19.7949	19.2827	NaN	19.2524	19.0338	19.404	NaN	NaN	19.2752	NaN	19.3579	19.0851	19.4409	19.2976	19.445	19.3097
0	NaN	Q96CS3;D6RBG6;B4E2M8	FAS-associated factor 2	FAF2	2	2	7.2	7.2	7.2	52.623	0	5.8238	23049000	13	NaN	NaN	NaN	NaN	NaN	NaN	NaN	NaN	NaN	NaN	NaN	NaN	NaN	NaN	NaN	NaN	NaN	NaN	NaN	NaN	NaN	NaN	NaN	NaN	NaN	NaN	NaN	NaN	NaN	NaN	18.5998	NaN	NaN	NaN	NaN
5.33281	-0.669579	Q16658;B3KTA3;B3KTM9;C9JFC0;A0A0A0MSB2;C9JPH9	Fascin	FSCN1	24	24	51.7	51.7	51.7	54.529	0	62.783	4729100000	532	24.4983	24.4585	24.6156	25.1021	25.1284	25.0893	25.1407	25.1698	25.1128	25.2718	25.2036	25.2066	25.5465	25.5984	25.5423	25.3691	25.3721	25.5108	24.8758	24.8141	24.8191	24.8796	24.8505	25.1182	24.7629	24.6636	24.6183	25.0628	25.0409	25.0964	24.5401	24.6262	24.6539	24.5185	24.5235
0.728776	-0.102104	P49327;A0A0U1RQF0;Q6PJJ3;J3KTF0;A0A0U1RRG3	Fatty acid synthase;[Acyl-carrier-protein] S-acetyltransferase;[Acyl-carrier-protein] S-malonyltransferase;3-oxoacyl-[acyl-carrier-protein] synthase;3-oxoacyl-[acyl-carrier-protein] reductase;3-hydroxyacyl-[acyl-carrier-protein] dehydratase;Enoyl-[acyl-carrier-protein] reductase;Oleoyl-[acyl-carrier-protein] hydrolase	FASN	44	44	27	27	27	273.42	0	104.45	1580400000	352	23.4015	23.2454	23.1271	23.1566	22.81	22.764	23.3606	23.0665	23.2683	23.4457	23.4736	23.5409	23.6701	23.6483	23.5959	23.4144	23.4876	23.3957	23.0486	23.1082	23.0977	23.1025	22.9924	23.0502	23.0725	22.9248	22.8292	23.65	23.6513	23.552	23.2265	23.1351	23.2389	23.2967	23.4294
0.13186	-0.0466707	E7DVW5;Q01469;I6L8B7;A8MUU1	Fatty acid-binding protein, epidermal	FABP5	6	6	48.1	48.1	48.1	15.164	0	15.788	556250000	104	22.3281	22.4081	22.4281	22.1255	22.2592	21.9913	21.6202	21.8851	21.7742	21.7725	21.7141	21.9933	21.404	21.5554	21.8048	21.983	22.23	21.956	21.4151	21.3986	21.271	21.7778	21.6082	22.1796	21.0772	20.7359	21.1836	22.2701	22.2211	22.0293	21.6639	21.4331	21.5197	21.739	21.3896
1.99135	-0.592189	S4R371;P05413;Q6IBD7;S4R3A2	Fatty acid-binding protein, heart	FABP3	12	12	78	78	78	14.787	0	39.726	2460100000	193	23.1507	23.1637	23.0068	24.1077	24.1096	24.0929	23.8745	23.6505	23.9657	24.6513	25.0597	25.0057	24.6396	24.5076	24.6239	24.3539	24.391	24.4269	23.5059	23.5696	23.514	23.8016	23.5662	23.7708	23.2152	23.2379	23.3062	24.7336	24.8437	24.6617	23.5909	23.414	23.5961	23.7345	23.9589
4.21868	0.856015	P51648;Q59H65;J3QRD1;Q68D64;I3L1M4;J3QS00;Q6PKA6;A0A024R5D8;Q59F10;A0A024R5K0;B3KSJ6;E9PNN6;A8MYB8;J3KTD9;I3L3I9;J3QKK9;C9JMC5;C9JKT2;I3L0X1;C9JGJ2;E9PJV0;J3KTG1;K7EN73;I3L2W1;Q8N9T9;P48448;P30838;P43353;B4DSX1	Fatty aldehyde dehydrogenase	ALDH3A2;DKFZp686E23276	6	6	16.1	16.1	16.1	54.847	0	10.935	146010000	32	20.4647	21.0979	20.9385	19.5463	19.4021	19.3433	20.0531	20.0836	20.2079	NaN	19.494	19.4832	19.2508	19.591	19.4989	NaN	19.5756	19.6503	20.3499	20.2835	20.2024	20.12	20.1241	20.1421	20.4487	20.7744	20.8438	NaN	NaN	NaN	20.2233	20.5359	20.7565	20.0458	20.6604
0	NaN	B7Z475;Q9BZK7;A0A0D9SF63;A0A0D9SFI2;A0A1B0GVH3;Q59F53;A0A024RBV9;O60907	F-box-like/WD repeat-containing protein TBL1XR1	TBL1XR1	3	3	13	13	13	40.756	0	5.5091	24072000	5	NaN	NaN	NaN	NaN	NaN	NaN	NaN	NaN	NaN	18.8654	NaN	NaN	18.9628	18.9277	NaN	NaN	NaN	18.2815	NaN	NaN	NaN	NaN	NaN	NaN	NaN	NaN	NaN	NaN	NaN	NaN	NaN	NaN	NaN	NaN	NaN
0	NaN	H0Y783;M0QXT1;Q9Y4F1	FERM, RhoGEF and pleckstrin domain-containing protein 1	FARP1	1	1	6	6	6	24.749	0.0024963	3.049	10542000	16	NaN	NaN	NaN	NaN	NaN	NaN	NaN	NaN	NaN	NaN	NaN	NaN	NaN	NaN	NaN	NaN	NaN	NaN	NaN	NaN	NaN	NaN	NaN	NaN	NaN	NaN	NaN	NaN	NaN	NaN	NaN	NaN	NaN	NaN	NaN
0.0180015	0.00691774	A0A024R687;Q96AC1;A0A0U1RRM8;H0YJ34;H0YJB6;G3V281;G3V3J0;G3V5R2;G3V379;Q49AC8;G3V1L6;Q54A15;B2RAX1;Q9BQL6	Fermitin family homolog 2	PLEKHC1;FERMT2	18	1	35.7	35.7	1.3	77.86	0	41.25	664840000	115	21.9617	21.846	21.9619	21.5131	21.6977	21.4618	21.642	21.8439	21.3474	21.9752	21.9004	21.3863	22.1886	22.0267	22.0535	22.1138	22.1999	22.0343	22.1458	21.8571	21.9715	22.2259	22.3028	21.8262	21.2896	21.5644	21.7431	22.1722	21.885	21.8755	22.6454	21.935	22.2531	21.8359	21.7724
0.401566	-0.186308	P02792;B1Q3B3;Q6S4P3;B1Q3B4;B1Q387	Ferritin light chain;Ferritin	FTL;FTL variant	9	9	58.9	58.9	58.9	20.019	0	23.66	965910000	137	22.5765	22.4667	22.7059	22.1252	22.917	22.7467	23.3945	23.1378	23.5347	21.6625	22.6806	22.8463	21.9999	22.4458	22.3103	23.3568	22.8923	23.085	22.5779	22.6841	22.1317	22.7968	22.8283	22.4411	22.2789	22.4004	22.554	22.8485	22.838	22.72	21.8435	22.198	22.1196	22.4978	22.3702
2.85108	-0.618273	A0A024R525;P02794;Q6NS36;G3V1D1;G3V192;Q6NZ44;B3KXC3;Q8TD27;E9PPQ4;E9PQR3;E9PKM5;E9PRK8;E9PK45;E9PKY7	Ferritin;Ferritin heavy chain;Ferritin heavy chain, N-terminally processed	FTH1	10	10	54.6	54.6	54.6	21.225	0	25.924	1574600000	181	23.0414	23.0381	23.0368	23.7665	24.0278	23.8034	23.7673	24.0475	23.8442	24.2429	24.1432	24.0227	23.4511	23.4082	23.3074	23.6823	23.6751	23.7596	23.4457	23.3814	23.5966	23.0519	23.3283	23.1347	22.9382	23.0106	22.8211	23.5793	23.5547	23.2926	23.4401	23.0252	22.9693	22.8199	22.7591
0.0330117	0.0188354	B4DSA4;Q7KZA3;Q53FU1;Q5TZY0;P22830;K7EPN2;K7ELX4	Ferrochelatase;Ferrochelatase, mitochondrial	DKFZp686P18130;FECH	3	3	16.4	16.4	16.4	32.283	0	7.6524	50379000	11	19.5991	19.6293	19.2736	NaN	NaN	NaN	NaN	NaN	NaN	19.1169	18.8377	19.1564	NaN	NaN	NaN	NaN	NaN	NaN	19.3683	19.4152	19.4568	NaN	NaN	NaN	NaN	NaN	NaN	NaN	NaN	NaN	18.8716	NaN	19.2401	NaN	NaN
0	NaN	B4DVN5;A0A068F7M9;Q9Y613	FH1/FH2 domain-containing protein 1	FHOD1	2	2	4	4	4	81.333	0	4.7914	24762000	13	NaN	NaN	NaN	NaN	NaN	NaN	NaN	NaN	NaN	NaN	NaN	NaN	NaN	NaN	NaN	NaN	NaN	NaN	NaN	NaN	NaN	NaN	NaN	NaN	NaN	NaN	NaN	NaN	NaN	NaN	NaN	NaN	NaN	NaN	NaN
0.952762	1.92672	P35555;Q75N88;B4E3I6;Q9NP01;Q59HB9;H0YND0;F6U495;Q75N89;E9PHW4;A0A1B1PFX5;Q8WYH1	Fibrillin-1	FBN1	111	107	51.5	51.5	50.5	312.24	0	323.31	31346000000	1877	28.7158	28.681	28.7769	25.2951	25.1791	25.2264	25.1493	25.0589	25.1102	26.366	26.4716	26.3979	24.6651	24.6399	24.6715	22.0582	21.7998	22.0746	28.5472	28.4853	28.4749	27.1245	27.1665	27.1646	28.0813	28.1499	28.0845	22.6619	22.4957	22.347	28.2471	28.2921	28.2294	28.0801	28.0654
0	NaN	A0A087WYV8;P35556;D6RJI3;D6REJ2	Fibrillin-2	FBN2	3	2	2.6	1.5	1	314.67	0	6.6244	340260000	15	23.1848	22.6211	22.7847	NaN	NaN	NaN	NaN	NaN	NaN	NaN	NaN	NaN	NaN	NaN	NaN	NaN	NaN	NaN	NaN	NaN	NaN	NaN	NaN	NaN	NaN	NaN	NaN	NaN	NaN	NaN	NaN	NaN	22.5183	NaN	NaN
0	NaN	A0A087X1M6;G5E9X3;A0A024RDV5;A0A024RDT9;Q9Y2H6	Fibronectin type-III domain-containing protein 3A	FNDC3A	1	1	6.1	6.1	6.1	35.289	0.0038554	2.8501	8951800	10	NaN	NaN	NaN	NaN	NaN	NaN	NaN	NaN	NaN	NaN	NaN	NaN	NaN	NaN	NaN	NaN	NaN	NaN	NaN	NaN	NaN	NaN	NaN	NaN	NaN	NaN	NaN	NaN	NaN	NaN	NaN	NaN	NaN	NaN	NaN
0.602229	-1.45473	P02751;H0Y7Z1;A6YID6	Fibronectin;Anastellin;Ugl-Y1;Ugl-Y2;Ugl-Y3	FN1	1	0	61.7	0.9	0	262.62	0.002505	3.0756	130580000	21	NaN	NaN	NaN	NaN	NaN	NaN	NaN	NaN	NaN	NaN	NaN	NaN	NaN	NaN	NaN	21.427	21.6248	NaN	NaN	NaN	NaN	NaN	20.5927	NaN	NaN	NaN	NaN	NaN	NaN	20.9727	NaN	NaN	19.1697	NaN	NaN
3.49595	-0.383192	P23142;Q8NBH6;H7C1M6;B1AHM7;B1AHM9;B1AHM8;B1AHN3;B1AHM6;A0A0U1RRA4	Fibulin-1	FBLN1	30	4	56.9	56.9	9.2	77.213	0	138.62	17954000000	978	26.1987	26.2289	26.281	26.5862	26.5418	26.5723	26.416	26.4646	26.4348	27.3542	27.5015	27.3989	27.266	27.2255	27.2345	27.2794	27.3408	27.3286	26.3455	26.3541	26.4083	26.3866	26.4058	26.4254	26.0708	26.0899	26.1508	27.2845	27.2074	27.2676	26.7471	26.7894	26.7607	26.8401	26.7525
0.961743	-0.367812	B1AHL2	Fibulin-1	FBLN1	1	1	49.2	4	4	78.329	0	6.3129	529410000	91	21.1489	21.3315	21.0703	NaN	NaN	NaN	21.2236	21.2586	NaN	NaN	22.1412	21.645	21.3989	21.8407	21.6737	21.5467	21.649	21.7623	21.0706	21.3392	21.3767	21.4189	21.4247	21.6127	21.4744	NaN	20.8773	21.9032	22.017	21.6303	20.781	20.7156	20.5663	21.5727	21.5289
0.904872	0.126482	B4DUV1	Fibulin-1		6	1	59	15.8	3.7	70.154	0	23.297	2214800000	170	22.9507	22.925	22.9501	23.0072	22.9139	23.1114	21.8197	22.7744	22.8944	24.0939	24.2274	24.2823	24.0311	23.9699	23.9971	24.0038	23.8337	23.9345	23.0145	23.1204	23.1155	22.5857	22.7599	22.6025	22.1239	22.1305	22.1809	24.4788	24.2926	24.3883	24.196	24.093	24.0205	24.0303	24.1052
3.12287	-0.532032	B7Z9B8;P98095;Q86V58;H7BXL0;C9JQS6;D9ZGF4;H7C1A3	Fibulin-2	FBLN2	36	12	45.7	45.7	19.9	129.38	0	130.3	10805000000	1056	26.029	26.0064	26.012	26.5476	26.5109	26.4893	26.4927	26.4456	26.4579	26.6718	26.6847	26.6016	26.4666	26.3388	26.4776	26.4182	26.3356	26.4136	26.2743	26.2523	26.2273	26.0536	26.052	26.0752	25.5851	25.5256	25.6229	26.4304	26.4569	26.4059	25.6086	25.7337	25.7007	25.8238	25.7945
2.04828	-0.31022	A0A024R6G3;G3V4U0;Q9UBX5;G3XA98;Q86TV4;B3KQA8;G3V3Y2	Fibulin-5	FBLN5	8	8	19.4	19.4	19.4	50.18	0	19.809	509970000	94	21.6199	21.5588	21.5686	21.8309	21.9665	21.9256	21.8111	21.7754	21.7347	22.1185	22.1131	22.2181	22.1534	22.2245	22.249	22.004	22.0082	22.0235	21.8426	22.0784	21.8724	21.4841	21.663	21.4311	21.5375	21.282	21.4159	21.9382	21.9783	22.0498	21.3458	21.4595	21.4809	21.9737	21.9423
2.94743	-0.306479	P21333;Q5HY54;Q8TES4;Q6NXF2;Q96C61;B4E2F9;B4DTD5;F8WE98;H0Y5C6;Q86TQ3;Q2VP91;H0Y5F3;H7C2E7	Filamin-A	FLNA;FLJ00119	120	1	59.5	59.5	0.6	280.74	0	323.31	26154000000	2772	27.1879	27.2455	27.2525	27.6896	27.6647	27.5938	27.6949	27.7052	27.7356	27.6948	27.7451	27.7655	27.603	27.6736	27.6424	27.6308	27.6663	27.6791	27.5036	27.4998	27.5376	27.3623	27.3765	27.3768	27.3654	27.2935	27.2961	27.657	27.6802	27.6521	27.1608	27.2092	27.1311	27.3001	27.2397
1.45966	-0.143322	A0A024R321;O75369;Q68CT4;E7EN95;H7C5L4;A0A0A0MT44	Filamin-B	FLNB;DKFZp686A1668	28	28	19.3	16.4	16.4	280.49	0	57.981	657580000	217	21.635	21.8178	22.1051	21.8975	22.0424	22.0064	22.2731	22.2117	22.0678	22.329	22.1115	22.2398	22.3296	22.3901	22.3702	22.4002	22.3415	22.4049	21.9982	22.0409	21.9545	21.6294	21.5036	21.54	21.4326	21.458	21.4535	22.3798	22.2833	22.4519	22.1932	22.0046	22.0223	22.0475	22.1507
2.06899	-0.264285	Q14315;Q59H94;B3KM41;A4D1J9;B5AGT3	Filamin-C	FLNC	38	36	24.5	21.6	20.6	291.02	0	88.889	1639800000	342	23.3452	23.1862	23.3834	23.6825	23.6268	23.5657	23.5442	23.7993	23.579	23.8286	23.7771	23.7669	23.3709	23.4998	23.507	23.5989	23.5272	23.7345	23.4025	23.351	23.523	23.4354	23.4499	23.4174	23.15	23.2187	23.2197	23.6143	23.6285	23.6369	23.1289	23.1975	23.1672	23.244	23.3765
3.67468	-0.371863	V9HWI1;P30043;M0R192;M0QZL1	Flavin reductase (NADPH)	HEL-S-10;BLVRB	5	5	40.3	40.3	40.3	22.119	0	12.326	193650000	57	20.2227	NaN	NaN	21.0302	20.7712	20.8826	NaN	20.6086	20.445	20.7503	20.7439	20.5453	20.7388	20.623	20.5855	20.821	21.0086	20.6705	20.4012	20.0908	20.4697	20.459	20.3694	20.5101	20.3824	NaN	NaN	20.4699	NaN	20.6371	20.4519	20.0748	20.2874	20.2504	20.2164
0	-1.04237	Q6IB58;Q5ST80;Q53HQ0;O75955;A0A140T9W4;A2VCL5;A0A140T9R1;A0A140T907;A0A140T974;A2AB13;A2AB11;A0A0G2JJQ6;A0A140T9X0;A2AB12;A2AB09;A2AB10	Flotillin-1	FLOT1	3	3	8.4	8.4	8.4	47.337	0	4.7961	35938000	11	NaN	NaN	NaN	NaN	NaN	NaN	NaN	NaN	NaN	NaN	19.3314	NaN	NaN	NaN	NaN	NaN	NaN	NaN	NaN	NaN	NaN	18.3742	NaN	NaN	NaN	NaN	NaN	NaN	NaN	NaN	18.2154	NaN	NaN	18.3626	NaN
0	NaN	Q6FG43;Q9BTI6;J3QLD9;A0A024QZ62;E7EMK3;Q14254	Flotillin-2	FLOT2;hCG_1998851	1	1	3.2	3.2	3.2	41.685	0.009255	2.5752	14754000	4	NaN	NaN	NaN	NaN	NaN	NaN	NaN	NaN	NaN	NaN	NaN	NaN	NaN	NaN	NaN	NaN	NaN	NaN	NaN	NaN	NaN	NaN	NaN	NaN	NaN	NaN	NaN	NaN	NaN	NaN	NaN	NaN	NaN	NaN	17.1499
0.312155	0.10674	Q12841;B4DTZ8;Q9BZQ0;C9J5G4	Follistatin-related protein 1	FSTL1	6	6	22.4	22.4	22.4	34.985	0	11.485	134180000	52	NaN	NaN	18.719	20.2997	20.0259	20.0603	19.5586	19.3189	19.684	19.7315	19.5037	19.662	20.291	20.0997	20.2851	19.8081	20.0278	19.9077	19.2155	NaN	NaN	19.8646	19.9238	19.8569	19.8935	19.9032	20.3247	20.4365	20.6193	20.3897	19.998	19.687	19.9036	19.8	19.7067
0	NaN	K7EJE6;I6L9I9;A0A0A0MR62;K7EK60;O95466	Formin-like protein 1	FMNL1	1	1	2.9	2.9	2.9	55.091	0.009901	2.4087	54980000	22	NaN	NaN	NaN	NaN	NaN	NaN	NaN	NaN	NaN	NaN	NaN	NaN	NaN	NaN	NaN	NaN	NaN	NaN	NaN	NaN	NaN	NaN	NaN	NaN	NaN	NaN	NaN	NaN	NaN	NaN	NaN	NaN	NaN	NaN	NaN
0.671173	-0.199433	Q53FI7;B7Z6U8;Q5JXI8;B7Z5V0;Q13642;B7Z9A1;B7Z4B7;Q5JXH7;Q5JXI3;Q5JXH8;A0A0D9SFZ9;B7Z5T3;Q5JXH9;Q5JXI2;A0A0D9SFB0;A0A0D9SFI6;Q5JXI0;A0A0D9SGB2;B3KRI9;A0A0D9SG53;A0A0D9SGD1;A0A0D9SEY7;A0A0D9SGC5	Four and a half LIM domains protein 1	FHL1	14	14	61.8	61.8	61.8	31.895	0	38.001	1393000000	224	22.688	22.7877	22.9125	23.8303	23.834	23.7576	23.4178	23.5064	23.5107	23.5099	23.3809	23.5305	23.327	23.103	23.4549	23.2408	23.313	23.4878	23.1129	23.0141	23.012	23.4401	23.4457	23.5133	22.9614	22.9947	23.3109	23.7591	23.8121	23.6891	22.8803	22.8838	22.976	22.8992	22.8656
0.837175	0.211231	I0CE67;Q6I9R8;Q2XQU9;J3KNW4;A0A0A0MSG2;Q14192;Q2TSB7;Q53T40;Q53QP3	Four and a half LIM domains protein 2	FHL2;AAG11	6	6	30.9	30.9	30.9	30.949	0	15.563	258270000	54	20.0983	20.1149	20.2208	21.0253	21.0251	20.6507	20.3772	20.6693	20.6971	20.5563	20.5775	20.4148	20.5796	20.6817	20.863	20.7065	20.5662	20.604	20.3565	20.4655	NaN	20.7104	20.6146	20.7432	20.5763	20.3327	NaN	21.0188	21.3179	21.3132	20.1778	20.5889	20.3784	21.0408	20.8742
0.580453	0.244448	Q13643;Q9P100;Q96C98	Four and a half LIM domains protein 3	FHL3	2	2	18.6	18.6	18.6	31.192	0.00054675	3.9854	30425000	10	NaN	NaN	NaN	NaN	NaN	NaN	NaN	NaN	NaN	NaN	NaN	NaN	NaN	NaN	NaN	19.4006	19.1895	19.2736	NaN	NaN	NaN	NaN	NaN	NaN	NaN	NaN	NaN	19.8866	19.3723	19.3382	NaN	NaN	NaN	NaN	NaN
0	NaN	Q9NQ88;A0A0U1RQD1	Fructose-2,6-bisphosphatase TIGAR	TIGAR	2	2	10.4	10.4	10.4	30.062	0.0095411	2.4476	1373500	4	NaN	NaN	NaN	NaN	NaN	NaN	NaN	NaN	NaN	NaN	NaN	NaN	NaN	NaN	NaN	NaN	NaN	NaN	NaN	NaN	NaN	NaN	NaN	NaN	NaN	NaN	NaN	NaN	NaN	NaN	NaN	NaN	NaN	17.731	NaN
6.28033	-0.401374	P04075;V9HWN7;J3KPS3;H3BQN4;A0A0M4FNU3;H3BPS8;H3BUH7;H3BR04;H3BMQ8;H3BU78;H3BR68;A4UCS9;A4UCT0;A0A087WXX2;Q8NHT3;A0A024R145;A8K430;P05062	Fructose-bisphosphate aldolase A;Fructose-bisphosphate aldolase	ALDOA;HEL-S-87p	29	25	81	81	69.5	39.42	0	97.056	13594000000	840	26.3597	26.4083	26.4675	26.4901	26.509	26.5832	26.6999	26.7353	26.7826	26.9911	27.0184	26.8919	26.9478	26.7872	26.7214	26.8646	26.8247	26.8898	26.3545	26.3428	26.2919	26.5773	26.497	26.4868	26.1461	26.0547	26.1977	26.3287	26.3763	26.357	26.4844	26.4789	26.4719	26.5722	26.6795
2.12888	-0.396816	B7Z1N6;B7Z1Y2;A0A024QZ64;B7Z3K9;P09972;B7Z1Z9;B7Z3K7;A8MVZ9;K7EKH5;J3KSV6;J3QKP5;B7Z1L5;C9J8F3	Fructose-bisphosphate aldolase;Fructose-bisphosphate aldolase C	ALDOC	4	4	30.8	17.8	17.8	35.423	0	13.51	1042300000	127	22.6785	22.5486	22.6325	22.2842	22.5754	22.5327	22.2868	22.3037	22.3779	22.5904	22.0099	23.1958	22.7731	22.9181	22.7103	22.9675	22.8891	22.8114	21.8391	22.5303	21.1523	22.3987	22.2807	22.3686	21.7307	21.9881	NaN	22.2363	22.6331	22.2913	22.1177	22.1472	22.2353	22.475	22.4956
0.843481	0.468559	A0A0S2Z4C3;P07954;A0A0S2Z3W2;A0A0S2Z3X6;A0A0S2Z4H0;A0A0S2Z3S9;A0A0S2Z408	Fumarate hydratase, mitochondrial	FH	9	9	31	31	31	54.636	0	22.99	637290000	113	22.3134	22.3407	22.3767	21.7553	21.9594	21.8731	21.2491	20.3189	19.7666	21.6809	21.5425	21.6241	21.7848	20.4358	21.5089	20.6543	20.712	20.5628	22.3276	22.18	22.151	21.619	21.6885	21.4882	21.4804	20.9341	20.6168	20.5672	20.5681	20.9313	22.1776	22.2398	22.1521	22.0093	22.1525
1.1195	-0.238653	P16930;H0YLC7;B7Z4W2;H3BNP8	Fumarylacetoacetase	FAH	8	8	26	26	26	46.374	0	22.175	327180000	115	21.2868	21.0222	21.008	20.763	21.1729	20.8958	21.1463	21.108	21.0072	20.6662	21.1046	20.9739	21.1923	21.2512	21.4999	21.4544	21.5797	21.3106	20.7671	21.1218	21.023	21.3346	21.2365	21.4132	20.619	20.7478	20.7067	21.2379	21.2233	21.2936	21.1648	20.9415	20.8571	20.79	20.7409
1.4593	-0.609194	Q9BQS8	FYVE and coiled-coil domain-containing protein 1	FYCO1	3	3	2.7	2.7	2.7	166.98	0	7.7676	33924000	21	NaN	NaN	NaN	NaN	18.6289	NaN	NaN	NaN	18.4988	NaN	18.3707	19.2483	18.9506	17.8006	18.9818	18.1245	19.4374	18.06	NaN	NaN	NaN	NaN	NaN	NaN	NaN	NaN	NaN	18.0639	18.0465	18.157	NaN	17.8143	NaN	17.8659	NaN
1.6815	-0.359916	V9HWE7;P51570;Q71UH7;Q6ZP37;C8CHJ6;K7ERJ9;B4E1A8;K7EII7	Galactokinase	HEL-S-19;GALK1	5	5	18.6	18.6	18.6	42.272	0	11.313	92361000	19	20.218	NaN	NaN	19.8355	19.7866	20.079	20.2561	20.0858	20.0629	19.7169	19.9259	20.2175	20.2303	19.8962	20.5152	19.7927	19.6965	20.1366	19.9365	20.1767	19.9342	19.5213	NaN	19.5078	19.777	19.7936	19.8844	19.6913	19.8103	19.7656	19.5652	19.439	NaN	NaN	NaN
0.660049	-0.0593217	Q86TY5;Q6FGL0;A0A024R693;Q59FR8;P17931;Q6NVH9;G3V3R6	Galectin;Galectin-3	LGALS3;hCG_22119	12	12	72.7	72.7	72.7	13.897	0	43.76	10189000000	569	26.0402	26.2458	26.1458	26.5418	26.5935	26.4506	26.1406	26.0874	26.0765	26.0865	26.1852	25.9762	26.215	26.2664	26.202	25.9839	26.0564	25.9701	26.1947	26.1827	26.257	26.3627	26.2988	26.3837	25.3787	25.4812	25.6653	26.1194	26.1626	26.1093	26.0187	25.9356	25.9811	25.9604	26.0773
2.67251	-0.241262	P09382;F8WEI7	Galectin-1	LGALS1	13	12	94.1	94.1	86.7	14.716	0	222.88	89946000000	736	29.3396	29.1709	29.3574	29.5726	29.4646	29.6197	29.589	29.6124	29.5258	29.5103	29.6811	29.6021	29.5555	29.6137	29.5684	29.5979	29.4541	29.5877	29.4219	29.4374	29.3151	29.2617	29.3754	29.3194	28.8384	28.7516	28.7548	29.4784	29.5165	29.5023	29.005	29.1645	29.1207	29.3934	29.4003
2.66961	0.480161	A0A0S2Z3Y1;Q08380;B4DVE1;K7EP36;B4DWA8;B3KP88;B4DDG4;K7ESM3;K7EKQ5;B4DI70;K7ERZ6;K7EJY8;K7EJD3	Galectin-3-binding protein	LGALS3BP	5	5	14	14	14	65.33	0	10.868	131910000	37	20.1924	19.9518	20.1502	NaN	19.0058	18.9578	19.4501	NaN	NaN	19.3658	19.387	19.5109	19.4804	19.3137	19.2037	19.7276	19.8837	19.9167	19.6918	19.6417	NaN	20.0934	20.3258	19.8986	19.4227	NaN	19.4787	19.4836	19.8114	20.3722	19.9098	19.9357	19.9873	20.3884	20.3333
1.85621	-0.180951	Q59EK1;Q5VU08;Q9UEY8;Q53FL4	Gamma-adducin	ADD3	8	8	14.6	14.6	14.6	78.213	0	22.098	369640000	97	21.2797	21.4416	21.292	21.572	21.6202	21.5532	21.484	21.2982	21.7316	21.2974	21.4167	21.6286	21.4653	21.6181	21.3002	21.5463	21.4548	21.4573	21.5751	21.629	21.4478	21.3862	21.4487	21.3689	20.7904	21.7079	21.267	21.4744	21.0657	21.4348	21.384	21.3132	21.0375	21.3054	21.3593
4.14571	-0.378392	Q6FHV6;P09104;Q5ISQ0;A8K3B0;F5H0C8;U3KQP4	Gamma-enolase;Enolase	ENO2	4	4	24.4	11.8	11.8	47.268	0	10.031	129610000	52	20.0368	20.236	19.9963	NaN	NaN	NaN	NaN	NaN	NaN	NaN	20.3782	20.3622	20.3269	19.8744	20.0266	20.2365	20.2382	20.0646	20.3906	NaN	19.8803	20.0379	19.7408	19.6635	NaN	NaN	NaN	19.8225	19.9624	19.9105	19.8648	19.8418	19.7783	19.6487	19.7678
0.833789	0.192822	Q92820;A8K335;B4DVI2	Gamma-glutamyl hydrolase	GGH	3	3	9.7	9.7	9.7	35.964	0	5.2005	75403000	12	NaN	NaN	NaN	NaN	20.1441	20.2063	20.0807	19.9103	19.9753	19.9851	NaN	NaN	19.9573	NaN	20.0806	19.6916	NaN	NaN	19.8431	19.9395	NaN	19.4673	19.5506	NaN	19.8375	19.7757	NaN	20.0826	20.247	20.0347	NaN	NaN	NaN	NaN	NaN
0	NaN	M0QZK8;H7BZK5;B8ZZK2;A0A090N7V5;O75223	Gamma-glutamylcyclotransferase	GGCT;C7orf24	1	1	12.6	12.6	12.6	11.578	0.0025075	3.0801	42247000	21	NaN	NaN	NaN	NaN	NaN	NaN	NaN	NaN	NaN	NaN	NaN	NaN	NaN	NaN	NaN	NaN	NaN	NaN	NaN	NaN	NaN	NaN	NaN	NaN	NaN	NaN	NaN	NaN	NaN	NaN	NaN	NaN	NaN	NaN	NaN
1.64113	-0.31945	D3DUZ3;Q16666;A0A0A0MRB1;H3BM18;X6RHM1;H3BVE6;X6RHR0;H3BR88;Q6K0P9	Gamma-interferon-inducible protein 16	IFI16	12	12	22	22	22	82.422	0	29.798	525520000	148	21.7754	21.9185	21.8484	21.5522	21.8457	21.5626	22.1449	21.768	22.2447	21.5513	21.9571	22.0693	22.183	21.7884	22.0232	21.4641	21.3049	21.4109	22.0151	22.1546	22.1789	21.399	21.4222	21.5284	22.3461	21.8572	22.1495	21.5557	21.6337	21.7755	21.1542	21.3011	21.3312	21.512	21.3152
0.401027	-0.18034	P17900;Q14427;H0YBY3	Ganglioside GM2 activator;Ganglioside GM2 activator isoform short	GM2A	4	4	21.8	21.8	21.8	20.838	0	9.1699	220220000	43	20.1365	20.2286	20.3102	NaN	20.9439	20.5475	21.0819	NaN	NaN	21.4377	20.9179	20.8375	20.961	19.5541	20.4877	20.6569	20.7216	20.6938	NaN	NaN	NaN	19.6586	20.2575	19.9918	19.7302	19.9213	19.4374	20.5587	20.8998	21.1231	20.5906	20.6405	20.4341	20.2847	19.9267
3.91166	-0.617119	R4GMU1;O95479	GDH/6PGL endoplasmic bifunctional protein;Glucose 1-dehydrogenase;6-phosphogluconolactonase	H6PD	12	12	24.2	24.2	24.2	90.172	0	23.256	223990000	71	20.2798	20.35	20.4364	NaN	20.36	20.0894	NaN	20.594	20.4672	21.1773	21.0209	20.6795	20.629	20.8294	20.7102	20.424	20.0754	20.4122	20.3177	21.1141	20.85	20.1897	20.0334	20.1964	20.8587	20.3888	20.3767	20.1345	19.885	19.9233	19.9919	20.2038	20.1219	19.9226	20.3196
0.123393	-0.0625843	Q9H488;B4DZS3	GDP-fucose protein O-fucosyltransferase 1	POFUT1	3	3	13.1	13.1	13.1	43.955	0	6.2781	89250000	17	19.6303	19.2464	NaN	19.4763	19.3708	19.0681	19.433	19.4989	NaN	NaN	19.191	19.2963	18.9082	19.1397	NaN	19.2801	20.0321	19.9749	19.4614	NaN	NaN	19.4311	19.4096	19.3841	NaN	NaN	19.1437	NaN	19.1749	19.3282	NaN	19.0138	19.47	NaN	19.5684
0.423056	-0.175461	A0A140VKC8;Q13630;E9PLH9;B3KU96;B4DZW9;E9PP14;A0A0J9YX13;E9PKL9;H0YE90;H0YCP7;E9PP60	GDP-L-fucose synthase	TSTA3	4	4	11.5	11.5	11.5	35.892	0	7.2321	113860000	24	NaN	19.7603	NaN	19.1292	20.0548	19.9937	NaN	NaN	20.2688	20.8674	20.34	20.5184	19.8714	19.8141	19.9926	19.6144	19.9852	19.5535	19.6795	19.8875	19.5026	18.8779	19.6632	20.0514	NaN	19.3498	19.3443	20.5793	19.9637	20.1203	19.5625	19.5915	19.5278	19.9025	NaN
3.92619	-0.33067	B7Z992;B7Z2X4;A0A0A0MS51;B7Z9A0;B7Z6N2;A0A0A0MT01;P06396;B7Z4U6;CON__Q3SX14;Q5T0I0;Q69YR8;V9H1C1	Gelsolin	GSN	29	11	50.1	50.1	13.8	78.831	0	150.61	16046000000	935	26.7511	26.8197	26.8794	26.9299	27.0062	26.9614	26.9062	26.9291	26.9322	27.1109	26.996	27.1239	27.1224	27.0289	27.1797	27.0371	27.076	27.0891	26.8216	26.7737	26.8022	26.5936	26.6115	26.6584	26.2419	26.2662	26.2966	27.0408	27.0056	26.9502	26.5918	26.6262	26.7159	26.6255	26.6188
0	NaN	A0A1W6S962;B4DRA9;X5D2J9;Q499G6;X5D939;X5DNP5;A8K9W7;B4DH52;X5DR09;P78347	General transcription factor II-I	GTF2I	2	2	3.1	3.1	3.1	107.68	0.0010787	3.8318	27525000	2	NaN	NaN	NaN	NaN	NaN	NaN	NaN	NaN	NaN	NaN	NaN	NaN	NaN	NaN	NaN	NaN	NaN	NaN	NaN	NaN	NaN	NaN	NaN	NaN	NaN	NaN	NaN	NaN	NaN	NaN	NaN	NaN	NaN	NaN	NaN
3.71443	-0.317587	A0A024RDG1;O60763;REV__R4GMN2;REV__Q5VZ89	General vesicular transport factor p115	VDP;USO1	22	22	31.6	31.6	31.6	107.89	0	49.521	800640000	210	22.4747	22.5721	22.5381	22.3854	22.3342	22.524	22.6172	22.8272	22.6124	22.6555	22.8852	22.6849	22.658	22.6331	22.4709	22.5571	22.4	22.426	22.4536	22.5332	22.8808	22.1176	22.32	22.1434	22.2476	22.54	22.5125	22.336	22.459	22.5125	22.1848	22.2182	22.2376	22.1899	22.1917
0.0331701	0.0173249	G3V4P8;P60983;G3V3X4;Q59G69	Glia maturation factor beta	GMFB	4	4	35.3	35.3	35.3	17.512	0	11.678	208520000	54	20.7844	21.0082	20.83	NaN	19.1628	NaN	19.2828	NaN	NaN	NaN	NaN	NaN	NaN	NaN	NaN	20.7379	20.4304	20.4375	NaN	NaN	NaN	21.1623	21.0822	21.2343	NaN	NaN	NaN	20.8304	20.2461	21.0521	20.2381	20.2695	20.3478	20.7562	20.6385
1.10229	0.49877	B4DMR3;A0A024R498;A0A024R451;P07093;C9JN98	Glia-derived nexin	SERPINE2	7	7	22.2	22.2	22.2	37.157	0	13.959	174230000	44	19.9898	19.957	20.0347	19.8289	19.6959	19.5364	19.6303	19.5513	19.4476	19.4542	19.96	19.9412	18.668	18.8947	20.0399	20.569	20.3459	20.1368	NaN	19.1497	19.2238	20.9528	20.6576	20.7268	18.7419	19.8497	20.4351	20.7639	20.4682	20.4539	20.5904	20.1998	20.8471	19.6517	19.9971
1.35527	-0.385617	G3V4W4;A0A024R649;Q96EK6;G3V5E4	Glucosamine 6-phosphate N-acetyltransferase	GNPNAT1	3	3	35.6	35.6	35.6	18.057	0	7.5515	74387000	33	18.4023	18.7599	18.7248	NaN	NaN	NaN	NaN	NaN	NaN	NaN	NaN	NaN	NaN	NaN	NaN	20.1241	19.5057	19.5221	NaN	NaN	NaN	NaN	19.148	19.3016	NaN	NaN	NaN	19.5397	18.9557	19.298	19.4694	19.0567	19.2993	19.6162	19.4674
1.7111	0.587549	A8K3S1;P46926;D6RAY7;D6R9P4;D6R917;D6RB13;B3KMV2;D6RFF8	Glucosamine-6-phosphate isomerase;Glucosamine-6-phosphate isomerase 1	GNPDA1	7	4	26	26	15.6	32.678	0	18.188	245380000	74	20.8407	20.7142	20.8182	20.8886	20.3332	20.2473	20.5152	20.2822	20.9028	19.7603	19.1676	19.6396	19.4202	19.4523	19.9137	20.8421	20.77	20.5061	20.6529	20.538	20.5787	21.4085	20.9232	20.9868	20.9324	20.9878	20.5128	20.2775	20.1243	20.697	20.3255	20.6041	20.4969	20.3903	20.8909
0	NaN	A0A024R9X5;Q8TDQ7	Glucosamine-6-phosphate isomerase;Glucosamine-6-phosphate isomerase 2	GNPDA2	1	1	16.7	5.8	5.8	31.084	0.0074697	2.6281	19398000	4	NaN	NaN	NaN	NaN	NaN	NaN	NaN	NaN	NaN	NaN	NaN	NaN	NaN	NaN	NaN	NaN	NaN	NaN	NaN	NaN	NaN	NaN	NaN	NaN	NaN	NaN	NaN	NaN	NaN	NaN	NaN	NaN	NaN	NaN	NaN
0.118031	-0.0234593	P11413;A8K8D9;Q2VF42;B4DYA7;Q2Q9H2;Q2Q9B7;E7EUI8;Q0PHS1;E9PD92;E7EM57;A0A2H4QGB2;A0A2H4QGB8;A0A2H4QGB6;A7IZZ3;Q0PHS5;Q0PHS6;B6ZHS6;A2IBT6;Q0PHS2;Q0PHS3;I3V9R4	Glucose-6-phosphate 1-dehydrogenase	G6PD	19	18	42.3	42.3	40.4	59.256	0	44.048	854640000	226	22.1386	22.284	22.3854	22.2374	22.2047	22.3071	22.2137	22.346	22.3621	22.6224	22.4109	22.3743	22.5429	22.6715	22.7015	22.6594	22.7475	22.7719	22.2389	22.2768	22.221	22.2983	22.3156	22.2368	22.3482	22.4377	22.303	22.721	22.8168	22.8078	22.3275	22.6888	22.4399	22.4029	22.516
2.93209	-0.219361	B4DVJ0;P06744;A0A1W6AYU6;B4DE36;A0A0A0MTS2;K7EQ48;A0A0J9YXP8;A0A0J9YX90;A0A0J9YYH3;K7EPY4;K7EP41;K7ELR7;K7ESF4;K7ENA0;K7ERC6;K7ERK8;K7EIL4;Q59F85	Glucose-6-phosphate isomerase	GPI	22	18	48	48	40.9	59.99	0	110.67	4902900000	543	25.1077	25.1193	25.165	24.9089	24.8936	24.835	25.1831	25.1903	25.1867	25.1454	25.1989	25.1813	25.2854	25.3509	25.1899	25.3083	25.4388	25.3151	24.7802	24.8509	24.8534	24.8376	24.9247	24.9153	24.7176	24.7828	24.795	25.1605	25.2177	25.1918	24.9465	24.8911	24.8372	25.0708	25.0026
2.49767	-0.416851	K7ELL7;B4DJQ5;A0A024R7F1;P14314;A0A0S2Z4W7;A0A0S2Z4D8;A2VCQ4;A0A0S2Z4A0;K7EPW7;A0A0C4DGP4;K7EKX1;K7EJ70;K7EIP3	Glucosidase 2 subunit beta	PRKCSH	22	22	61.1	61.1	61.1	60.192	0	69.137	5910900000	411	25.2263	25.2351	25.178	25.9316	25.9201	25.9522	25.7503	25.785	25.7637	26.0933	25.9309	25.8597	25.8507	25.8861	25.8847	25.7687	25.6258	25.8196	25.582	25.6184	25.5118	25.345	25.4709	25.4993	25.1216	25.0514	24.9895	25.8993	25.927	25.8147	25.0947	25.1692	25.3149	25.2942	25.1696
2.15221	0.299725	P04062;B7Z7G9;B7Z6S9;A0A068F658;B2R6A7;D3DV87;A0A0G2JNZ5;A0A0G2JLB3;A0A223PQI4;B7Z6E6;A0A0G2JNZ0;A0A068F753;B7Z731;A0A068F579;A0A068FB60;A0A068F4C8;B4DHT6;B4DMV8	Glucosylceramidase	GBA	6	6	13.1	13.1	13.1	59.716	0	13.504	282600000	57	20.7353	20.8538	20.9032	20.4781	20.3273	20.5169	20.5517	20.5925	20.3526	20.1255	NaN	20.1968	20.6434	20.4405	20.4885	20.6671	20.4997	20.2196	20.1503	20.5557	20.6956	21.022	20.9049	21.2153	20.319	20.4259	NaN	20.8411	20.7111	20.804	20.756	20.5285	20.3584	20.9018	20.9238
1.01638	0.574542	B4DMF5;E9KL48;P00367;Q53GW3;B4DMG8;B3KT18;A0A140VK14;P49448;Q14400;Q59FQ4;Q9BSD0;Q9UQV0	Glutamate dehydrogenase;Glutamate dehydrogenase 1, mitochondrial;Glutamate dehydrogenase 2, mitochondrial	GLUD1;GLUD2	26	3	56.6	56.6	10.4	56.603	0	73.988	4218400000	568	24.9759	24.9451	25.0954	24.845	24.7985	24.6762	24.3076	24.4205	24.4114	24.4238	24.3251	24.3141	24.317	24.2394	24.2837	23.4347	23.5395	23.4133	25.175	25.1612	25.2496	24.7766	24.7752	24.804	24.8309	24.7606	24.7171	23.4162	23.4175	23.4959	25.1862	25.2422	25.3023	25.1276	25.1082
0	NaN	Q53TX0;A8K132;O94925;H7BZD1;B3KM58	Glutaminase kidney isoform, mitochondrial	GLS	3	3	13.3	13.3	13.3	37.439	0	7.7855	34370000	14	18.7582	18.8255	19.0004	NaN	NaN	NaN	NaN	NaN	NaN	NaN	NaN	NaN	NaN	NaN	NaN	NaN	NaN	NaN	NaN	NaN	NaN	18.3086	18.2832	18.0192	18.777	NaN	NaN	NaN	NaN	NaN	18.5293	18.5002	18.4589	18.7432	18.7563
2.43073	-0.438612	Q06210;B3KM63;B3KMR8;B2RB90;A0A0S2Z4X9;O94808;B4DN38;A0A0S2Z4W6	Glutamine--fructose-6-phosphate aminotransferase [isomerizing] 1	GFPT1	6	6	12.6	12.6	12.6	78.806	0	11.301	149070000	45	20.3042	20.1862	NaN	20.3022	20.1995	20.2753	20.3972	20.556	20.5778	20.3365	20.4831	20.6993	20.4909	20.8889	21.0102	20.1917	NaN	20.3425	20.7594	20.7131	20.2566	NaN	NaN	20.0938	20.392	20.1939	20.4076	20.1857	NaN	20.4339	20.065	19.9218	NaN	20.0564	19.9685
0.468299	-0.137788	P47897;Q53HS0;A8K3A8;B4DNN3;A0A1B0GVU9;C9J165;Q96AW5;B4DDN1;Q9BUZ3;Q9H3A5;B7Z840;A0A0U1RQM8;A0A0U1RQU2;A0A0U1RQT0;I3QNU8;A0A0U1RQE9;H7C0R3;F2Z2V6;B4DTH6;A0A0U1RQX5;A0A0U1RQL2;A0A0U1RRI9;A0A0U1RR66;A0A0U1RRC8;A0A0U1RQC3;A0A1B0GTT3;A0A0U1RQQ5	Glutamine--tRNA ligase	QARS	9	9	13.5	13.5	13.5	87.798	0	18.256	128470000	51	NaN	19.6538	19.7575	19.4993	19.6865	19.9658	20.1735	19.9051	19.698	19.7677	19.6395	20.3766	19.6469	19.8954	20.245	20.0179	20.0625	20.0664	19.8944	19.5757	19.6295	19.8415	19.7442	19.9307	19.9148	19.4511	19.7733	20.0289	20.3064	19.9266	19.559	19.5206	19.56	19.4503	19.8158
1.36369	0.292081	P35754;A0A024RAM2;D3DQK5	Glutaredoxin-1	GLRX	6	6	55.7	55.7	55.7	11.776	0	14.646	212670000	65	20.7374	20.2682	20.3236	20.4265	20.601	19.8742	20.4922	20.7599	20.5196	20.4452	19.9346	20.0371	20.4024	20.7926	19.7596	20.5202	20.4367	20.5993	19.9539	20.3272	19.9299	20.2745	20.2109	20.2405	NaN	19.4682	19.6914	20.7072	20.7067	20.6821	20.2965	20.4721	20.2956	20.8747	20.7647
1.02473	-0.429059	A0A140VJK1;O76003	Glutaredoxin-3	GLRX3	4	4	14.6	14.6	14.6	37.432	0	6.8892	59868000	12	NaN	NaN	19.2771	NaN	NaN	NaN	NaN	NaN	NaN	NaN	NaN	NaN	NaN	19.4601	NaN	NaN	19.707	NaN	NaN	NaN	NaN	NaN	NaN	NaN	NaN	NaN	NaN	19.3095	19.3799	NaN	NaN	18.8452	19.0833	NaN	NaN
0	1.24468	Q86SX6	Glutaredoxin-related protein 5, mitochondrial	GLRX5	2	2	21	21	21	16.628	0	5.0502	47889000	30	NaN	NaN	NaN	NaN	NaN	NaN	NaN	NaN	18.3232	18.2721	NaN	NaN	NaN	NaN	NaN	NaN	NaN	NaN	NaN	NaN	NaN	NaN	NaN	NaN	NaN	NaN	NaN	NaN	NaN	NaN	19.2541	NaN	19.6653	19.7496	19.3982
0.0598707	-0.0270603	B4DPY0;E7ETY7	Glutathione peroxidase	GPX8	5	1	50.6	50.6	12.7	18.118	0	15.057	181000000	50	20.6066	20.3001	20.7677	19.9756	19.8316	20.2809	20.754	20.3227	20.7234	20.3519	20.3551	20.1837	19.9655	20.4227	20.3203	NaN	NaN	NaN	20.7857	20.6448	21.0813	20.4469	20.8688	20.396	20.9107	20.7205	20.4416	19.4528	NaN	NaN	20.4862	20.5696	20.3116	20.2728	20.3413
0.602386	0.188668	A0A087WUQ6;Q7L4Q3;P07203;Q6NSD4	Glutathione peroxidase;Glutathione peroxidase 1	GPX1	4	4	24.3	24.3	24.3	21.938	0	9.7613	177800000	52	20.3902	20.3382	20.4007	19.7275	20.0546	20.157	20.0729	NaN	20.1604	20.1935	19.8059	20.4001	20.1631	20.1986	20.2939	20.1624	20.1795	20.277	20.3442	20.3782	20.5009	20.1571	19.8361	19.8154	NaN	19.8954	NaN	19.8654	19.7303	19.896	20.5938	21.043	20.7477	20.497	20.4679
0	NaN	A0A087X247;K7ERP4;K7EKX7;R4GNE4;K7ENB4;A0A087X2I2;A0A087WT12;K7EJ20;P36969	Glutathione peroxidase;Phospholipid hydroperoxide glutathione peroxidase, mitochondrial	GPX4	1	1	10.4	10.4	10.4	15.438	0.0020555	3.345	25368000	1	NaN	NaN	NaN	NaN	NaN	NaN	NaN	NaN	NaN	NaN	NaN	NaN	NaN	NaN	NaN	NaN	NaN	NaN	NaN	NaN	NaN	NaN	NaN	NaN	NaN	NaN	NaN	NaN	NaN	NaN	NaN	NaN	NaN	NaN	NaN
3.1305	-0.390672	V9HW90;P00390;H0YC68;E5RI06	Glutathione reductase, mitochondrial	HEL-75;GSR	5	5	13	13	13	56.256	0	13.078	203280000	91	19.6622	20.0649	20.0284	20.7473	20.9135	20.8154	20.789	20.7608	20.8386	21.1221	20.9119	20.7586	20.9939	20.9584	20.8986	20.6279	20.6855	20.4109	20.4065	20.5719	20.5703	20.4452	20.4173	20.6872	20.7694	20.983	20.7727	20.5725	20.6477	20.7023	20.2772	20.2334	20.2247	20.3414	20.4141
0.218674	0.103737	Q6FII1;Q9Y2Q3;Q2NLC8;E9PFN5;C9JNT3;B3KTA6	Glutathione S-transferase kappa 1	LOC51064;GSTK1	6	6	34.1	34.1	34.1	25.497	0	13.091	175210000	45	20.675	20.5512	20.6291	20.5118	NaN	20.6809	20.0088	NaN	20.5426	NaN	NaN	20.1372	NaN	NaN	20.5813	NaN	NaN	NaN	20.6527	20.5876	20.1734	20.3577	19.8919	20.2437	20.684	20.4972	20.6023	NaN	NaN	NaN	20.562	20.3575	20.0975	20.5025	20.7136
0.161096	-0.0451315	X5DR03;P09488;X5D932;E7EWW9;B9ZVX7	Glutathione S-transferase Mu 1	GSTM1	6	2	33.9	33.9	10.6	25.712	0	13.505	532940000	69	21.8544	21.9937	22.2432	21.5227	21.4521	21.3365	21.2303	21.8246	21.0393	21.739	21.763	21.8925	21.7496	21.7061	21.9341	21.974	21.9991	21.8266	20.8541	20.8473	21.9301	22.3127	22.2704	22.186	21.1419	21.1339	20.7783	21.8881	21.5935	21.6991	21.4507	21.2785	21.8873	22.2061	22.0977
0	0.652174	A8HT81;E9PHN6;Q0D2I8;F6XZQ7;P28161;E9PLF1;E9PHN7;Q9UE37;E9PGV1;X5D7U4;H3BQT3	Glutathione S-transferase Mu 2	GSTM2	3	3	31.7	20.1	20.1	22.419	0	8.4945	146640000	34	20.368	20.6492	20.8406	NaN	NaN	NaN	19.1714	NaN	NaN	NaN	NaN	NaN	NaN	NaN	NaN	NaN	NaN	19.6286	19.078	NaN	NaN	20.5469	20.6945	NaN	NaN	NaN	NaN	20.1205	20.1983	NaN	NaN	20.0579	20.0011	20.6143	20.4061
3.27204	-0.477558	Q6FGJ9;Q59EJ5;P21266;A4UJ43;A0A0A0MTN3;B4E2J2	Glutathione S-transferase Mu 3	GSTM3	6	5	29.8	29.8	25.8	26.559	0	16.349	403700000	89	21.3585	20.9916	20.9109	21.8021	21.9113	21.6612	22.0152	21.9298	21.9708	21.9355	21.9443	21.9789	21.8448	21.9246	22.032	21.6226	21.5709	21.9099	20.9955	20.8796	21.6824	21.2749	21.5782	21.5403	21.2324	21.1983	21.0927	21.5664	21.6183	21.9725	21.1791	21.0655	21.309	21.3158	21.0843
2.94291	-0.427362	V9HWG9;B2R983;P78417;Q5TA02;Q5TA01	Glutathione S-transferase omega-1	HEL-S-21;GSTO1	10	10	49.4	49.4	49.4	27.566	0	49.298	1559600000	193	22.9275	23.1667	23.022	23.526	23.5104	23.4676	23.3148	23.0404	23.1751	24.0951	24.2073	24.2053	23.8929	23.6959	24.0948	23.7675	23.6751	23.725	23.0878	22.997	23.0829	22.9904	23.0408	23.1062	22.7964	22.8161	23.1007	23.8177	23.8211	23.7796	23.3076	23.248	23.345	23.3434	23.4611
2.06707	0.573551	V9HWE9;P09211;A8MX94;A0A087X2E9;B2C310;A0A087X243	Glutathione S-transferase P	HEL-S-22;GSTP1	9	5	64.3	64.3	33.8	23.356	0	59.922	5170000000	286	25.3733	25.5791	25.228	24.9254	24.7929	24.6752	24.7188	24.7308	24.8114	23.957	24.142	24.2391	24.0953	24.6289	24.2919	25.2814	25.3036	25.1763	24.358	24.0613	24.1297	25.528	25.2519	25.354	24.2255	24.322	24.2434	24.9451	25.0024	24.9989	25.2025	24.9499	25.1541	25.432	25.2582
0.73386	-0.199775	V9HWJ1;P48637;B7Z514;B7Z1C5;A0A0S2Z4J7	Glutathione synthetase	HEL-S-64p;GSS	7	7	21.1	21.1	21.1	52.384	0	12.808	239980000	56	20.962	20.1803	20.4902	20.9362	NaN	NaN	NaN	20.725	NaN	20.7291	21.0476	21.2603	20.8495	19.9873	20.5318	20.9033	20.9637	20.8397	20.3293	20.838	20.3895	20.7067	20.4668	20.7028	NaN	NaN	NaN	20.9724	20.8208	20.5895	20.3032	20.2271	20.5394	20.7027	20.6641
1.98546	-0.351067	V9HVZ4;P04406;Q2TSD0;E7EUT5;Q0QET7;B4DRV9;A4UCT1;Q5ZEY3;Q16768;A0A0K0K1K1;O14556	Glyceraldehyde-3-phosphate dehydrogenase	HEL-S-162eP;GAPDH	23	23	72.5	72.5	72.5	36.053	0	186.44	29637000000	865	27.1699	27.1555	26.9906	27.3591	27.375	27.2958	27.7	27.744	27.6827	27.4685	27.6919	27.5487	27.8198	27.955	27.9826	28.1777	28.3401	28.3789	27.0833	27.0908	27.2052	27.9013	27.8274	27.8024	27.4771	27.4646	27.5791	27.63	27.7193	27.7551	27.6415	27.673	27.6397	27.36	27.3547
2.19101	0.822531	Q53T76;A0A140VJK2;P43304;A8K1Z2;Q8WUQ0;F5GYK7;A0A0S2Z3S0	Glycerol-3-phosphate dehydrogenase;Glycerol-3-phosphate dehydrogenase, mitochondrial	GPD2	9	2	16.3	16.3	4	77.252	0	17.239	163350000	31	20.02	20.1073	20.8193	20.4445	19.8576	19.3431	NaN	NaN	NaN	19.3734	19.5377	18.8998	19.6919	20.2398	20.1312	18.9305	19.2748	19.382	20.135	20.6339	20.5053	20.0949	20.5019	20.3223	NaN	NaN	NaN	NaN	19.5016	NaN	20.9303	19.9645	19.8718	20.2931	20.8339
1.12859	1.1446	A0A1W2PQV2;H3BUH9;Q6QN92;Q6IAT2;Q53XL7;P23434	Glycine cleavage system H protein, mitochondrial	GCSH	2	2	30	30	30	10.999	0.00054318	3.9282	109370000	28	19.443	NaN	19.6372	NaN	NaN	NaN	NaN	NaN	NaN	NaN	NaN	NaN	NaN	NaN	NaN	18.8275	18.5011	NaN	NaN	NaN	NaN	19.611	19.3955	19.4757	NaN	NaN	NaN	18.5965	18.9403	NaN	20.4344	20.2764	20.0105	20.2787	NaN
4.65416	-0.381475	A0A090N8G0;P41250;Q75MN1;H7C443	Glycine--tRNA ligase	GARS	22	22	39.9	39.9	39.9	77.53	0	70.832	2509100000	381	23.9086	24.0447	23.9879	23.9176	23.9637	23.9407	23.8776	24.1279	24.005	24.4072	24.2637	24.3133	24.2269	24.0609	24.1207	23.9573	23.9032	23.9441	23.9081	23.9087	24.0031	23.7131	23.6392	23.6508	23.5213	23.4064	23.4287	23.8829	23.803	23.7436	23.7662	23.7109	23.6587	23.6503	23.7901
0.674711	-0.334262	Q53ER0;P13807;A8K6K7;B7Z806;B7Z6I6;B7Z8P0;B7Z255;A0A024RAU5;P54840	Glycogen [starch] synthase, muscle	GYS1	8	8	18	18	18	83.857	0	12.879	68704000	13	NaN	NaN	NaN	NaN	NaN	NaN	NaN	NaN	NaN	NaN	NaN	NaN	NaN	NaN	NaN	19.8326	19.5686	19.3678	NaN	NaN	NaN	18.9851	19.2293	19.0136	NaN	NaN	NaN	19.1143	19.6132	19.0386	NaN	NaN	NaN	NaN	NaN
0.456328	0.0982747	P11216;B4DSD8;Q59GM9;H0Y4Z6;Q8TDG6	Glycogen phosphorylase, brain form;Alpha-1,4 glucan phosphorylase	PYGB	25	20	34.9	34.9	27.5	96.695	0	59.693	1049200000	190	23.0816	23.0994	23.0146	22.848	21.8781	22.7408	22.8544	22.8108	22.8315	22.321	22.613	22.4929	22.4891	22.7446	22.8391	22.944	23.0901	22.8935	22.3983	22.5597	22.4632	22.929	23.1602	23.0802	22.6687	22.125	22.0895	22.8775	22.8262	22.828	22.58	22.4816	22.8222	22.953	22.9315
1.29627	-0.174996	P06737;E9PK47;B2R825	Glycogen phosphorylase, liver form;Alpha-1,4 glucan phosphorylase	PYGL	13	12	23.5	19.1	17.8	97.147	0	31.596	310030000	130	20.5536	21.1903	20.9138	20.9703	21.02	20.9521	21.0943	21.0941	20.819	21.1808	21.0542	21.2393	21.135	21.0716	21.1499	21.3306	21.3214	21.3453	20.3621	20.4607	20.9026	20.9023	20.9557	20.8797	20.7428	20.9782	20.6361	21.3248	21.0576	21.2576	20.857	20.6879	20.742	21.0517	21.1122
0	NaN	F5H0U5;A0A024RBI7;Q9NZD2;E7CEM8;F5GZ49;I3P687;H0YFS9	Glycolipid transfer protein	GLTP	2	2	14.2	14.2	14.2	21.659	0	4.5137	28704000	10	NaN	NaN	NaN	NaN	NaN	NaN	NaN	NaN	NaN	NaN	NaN	NaN	NaN	NaN	NaN	18.3162	18.646	18.3026	NaN	NaN	NaN	NaN	NaN	NaN	NaN	NaN	NaN	NaN	NaN	NaN	NaN	NaN	NaN	NaN	NaN
1.56778	-0.30394	Q96HI4;P30419;K7EN82;B7Z8J4;B4DXS1;Q5VUC6;B4DHU9;B3KT39;B2RCF3;Q5VUC7;O60551	Glycylpeptide N-tetradecanoyltransferase;Glycylpeptide N-tetradecanoyltransferase 1	NMT1	5	5	16.6	16.6	16.6	56.603	0	11.462	160090000	21	19.8571	20.1936	19.7369	NaN	NaN	NaN	NaN	20.323	20.4318	20.1706	20.4932	20.4404	20.3377	20.2405	20.7689	20.5241	20.4704	20.2416	NaN	20.3607	NaN	20.1596	20.0646	20.1651	NaN	NaN	NaN	20.0939	20.4384	19.8011	20.7198	NaN	19.8955	19.8667	20.0731
4.67325	-0.762117	B4DX01;A8K8F0;F6TLX2;Q9Y3E8;B3KV49;B7Z403;Q9HC38;I3L1I0;I3L3Q4;I3L1F4	Glyoxalase domain-containing protein 4	GLOD4	5	5	21.9	21.9	21.9	30.52	0	9.9508	123770000	21	19.5248	19.8468	20.0036	NaN	NaN	NaN	NaN	NaN	20.061	20.5693	20.812	20.5792	20.6902	20.3021	20.4365	20.3677	19.8666	20.4284	NaN	19.8185	20.008	NaN	19.9227	NaN	NaN	NaN	NaN	19.8456	19.8693	19.8917	NaN	NaN	19.487	19.571	19.7367
0.295143	-0.0933346	Q9UBQ7;U3KQ56;Q5M7Z5	Glyoxylate reductase/hydroxypyruvate reductase	GRHPR	9	9	42.7	42.7	42.7	35.668	0	19.347	331120000	74	21.5441	21.2966	21.3313	21.1457	21.0695	21.0115	20.6702	21.2334	20.7692	20.9879	20.6163	20.4573	20.9099	21.0424	21.0278	20.9574	21.126	21.0459	21.0771	21.0123	21.0558	21.0938	21.0211	20.9156	21.5573	21.4416	21.3897	20.4518	20.5492	20.407	20.5562	21.3968	21.0313	21.1665	20.9548
0.264037	-0.154072	B4DUT7;Q53F90;A0A140VJK6;P49915	GMP synthase [glutamine-hydrolyzing]	GMPS	4	4	11.4	11.4	11.4	71.24	0	7.0899	46646000	10	18.4174	NaN	NaN	NaN	NaN	18.0983	NaN	NaN	NaN	NaN	NaN	NaN	NaN	NaN	NaN	18.6364	18.4089	18.8665	NaN	NaN	NaN	18.2427	18.1899	NaN	18.3109	NaN	NaN	NaN	17.9401	NaN	18.4995	18.6386	18.9468	NaN	18.391
0.317979	0.247525	Q92896;H3BM42;Q6ZMF1;H3BQT1;H3BRD8;H3BQU9	Golgi apparatus protein 1	GLG1	13	13	14.9	14.9	14.9	134.55	0	34.329	307690000	103	21.4446	21.1771	21.2527	20.9323	20.8229	20.8274	21.3971	21.5763	21.3311	20.9408	20.8372	21.0705	20.8633	20.7843	20.7385	19.564	19.3819	19.3961	21.7769	21.6754	21.6111	20.91	20.8567	20.98	21.2508	21.3264	21.5054	19.5244	19.7847	19.7458	20.9741	21.0563	21.3753	21.1506	21.2318
0.994102	-0.169584	B4DEI4;B4DNR1;Q9H8Y8;B4DQF1	Golgi reassembly-stacking protein 2	GORASP2	3	3	12.3	12.3	12.3	42.044	0	8.2986	133790000	61	19.7981	20.178	19.4422	19.9756	19.9717	19.8301	19.8615	19.8213	20.2024	NaN	20.14	19.9724	20.0386	20.285	20.0346	19.7622	19.8378	19.9183	19.6306	20.0969	19.8942	19.7098	19.6467	19.7265	NaN	19.8512	19.8673	20.0971	19.7489	19.6084	19.5736	20.0145	20.1172	NaN	19.7753
1.7861	-0.462913	A0A024R3P9;Q9H3P7	Golgi resident protein GCP60	ACBD3	6	6	17.6	17.6	17.6	60.593	0	14.82	176130000	62	20.6326	20.1587	20.7984	20.5623	20.7501	20.4421	20.6177	20.6852	20.4749	21.0683	20.6269	20.4949	21.0175	20.7062	20.9775	20.0717	20.424	20.3993	20.2068	20.6129	20.4982	19.8492	20.1489	20.1613	NaN	20.5121	20.344	20.4461	20.4613	20.7682	19.7514	19.5085	19.978	20.24	20.4221
0.556602	-0.157143	A0A0J9YVX5;Q9HD26;T1WFC1;F5H1Y4	Golgi-associated PDZ and coiled-coil motif-containing protein	GOPC	2	2	11.6	11.6	11.6	33.787	0.001569	3.4872	28451000	16	NaN	NaN	NaN	NaN	18.3787	NaN	NaN	NaN	NaN	18.7589	NaN	NaN	NaN	NaN	NaN	18.5205	18.5006	18.7475	NaN	NaN	NaN	NaN	NaN	NaN	NaN	NaN	NaN	NaN	18.5852	NaN	18.3643	NaN	NaN	NaN	NaN
0.606757	0.343697	B4DQC5;D3DRP5;Q9H4G4;Q5VZR0	Golgi-associated plant pathogenesis-related protein 1	C9orf19;GLIPR2	2	2	23.3	23.3	23.3	14.433	0	5.4268	63987000	24	19.7929	NaN	19.7129	NaN	NaN	NaN	NaN	NaN	NaN	19.0042	18.8897	NaN	NaN	NaN	NaN	18.1378	NaN	NaN	19.88	19.7773	19.7559	NaN	NaN	19.0348	NaN	NaN	NaN	NaN	NaN	18.3841	18.9046	NaN	19.2522	19.2995	19.23
0.63215	-0.226344	Q08379;Q5PXD5;Q5HYE0;A0A087WYC0;A0A1W2PQY5	Golgin subfamily A member 2	GOLGA2	3	2	3.1	3.1	2.1	113.08	0	5.9571	26814000	20	NaN	NaN	NaN	NaN	NaN	NaN	18.8048	NaN	NaN	18.647	18.8383	18.576	18.6073	NaN	18.3566	18.6573	18.4794	18.2965	18.4697	NaN	NaN	18.279	NaN	NaN	NaN	NaN	NaN	18.9014	18.4669	NaN	NaN	NaN	17.8344	NaN	NaN
0.0866514	0.0378019	Q08378	Golgin subfamily A member 3	GOLGA3	5	5	4.5	4.5	4.5	167.35	0	10.594	55399000	9	NaN	NaN	NaN	NaN	19.3874	NaN	19.2811	NaN	NaN	NaN	NaN	NaN	NaN	NaN	NaN	19.0546	18.9183	18.9945	NaN	19.0914	NaN	18.7764	19.2386	NaN	NaN	NaN	18.9839	19.2251	NaN	19.262	NaN	18.7291	NaN	NaN	NaN
0	NaN	H0Y6I0;Q13439	Golgin subfamily A member 4	GOLGA4	1	1	0.7	0.7	0.7	246.6	0.0020566	3.3453	2916000	5	NaN	NaN	NaN	NaN	NaN	NaN	NaN	NaN	NaN	NaN	NaN	NaN	NaN	NaN	NaN	NaN	NaN	NaN	NaN	NaN	NaN	NaN	NaN	NaN	NaN	NaN	NaN	NaN	NaN	16.3994	NaN	NaN	NaN	NaN	NaN
0	NaN	H0YK03;B4E1D4;A8KAL2;Q8TBA6	Golgin subfamily A member 5	GOLGA5	1	1	11.1	11.1	11.1	12.736	0.0070888	2.6931	5095900	3	NaN	NaN	NaN	NaN	NaN	NaN	NaN	NaN	NaN	NaN	NaN	NaN	NaN	NaN	NaN	NaN	NaN	NaN	NaN	NaN	NaN	NaN	NaN	NaN	NaN	NaN	NaN	NaN	NaN	NaN	NaN	NaN	NaN	15.9499	NaN
0.964054	1.17355	Q14789;E7EU81	Golgin subfamily B member 1	GOLGB1	3	2	1.4	1.4	0.9	376.01	0	5.6132	40164000	16	NaN	18.4677	NaN	18.0024	NaN	NaN	18.2073	18.8048	NaN	NaN	NaN	NaN	17.0796	18.6419	NaN	NaN	NaN	NaN	18.016	NaN	NaN	18.3079	NaN	18.114	NaN	18.2265	NaN	18.6433	NaN	NaN	18.7335	NaN	19.503	NaN	19.2576
2.97115	0.537311	Q92538;Q504U7;Q05BW6	Golgi-specific brefeldin A-resistance guanine nucleotide exchange factor 1	GBF1	6	6	5.3	5.3	5.3	206.44	0	10.724	49773000	25	19.1527	NaN	NaN	18.6719	18.6868	NaN	NaN	NaN	NaN	NaN	NaN	18.2444	NaN	NaN	18.4535	18.6016	18.5558	18.4999	NaN	NaN	NaN	NaN	NaN	NaN	NaN	NaN	NaN	18.9611	18.6726	19.2283	18.9223	18.8644	19.2738	NaN	18.7906
0.106468	0.0231618	B4DJI2;P28799;K7EKL3;K7EQ05;B4E1G5;K7EMR1;K7EQI0;K7EPL0	Granulins;Acrogranin;Paragranulin;Granulin-1;Granulin-2;Granulin-3;Granulin-4;Granulin-5;Granulin-6;Granulin-7	GRN	9	9	29.8	29.8	29.8	56.852	0	47.769	2513500000	160	23.2787	23.393	23.8106	24.0393	24.2525	24.034	23.7207	23.824	23.8263	23.6793	24.0544	24.1588	23.9585	24.0186	24.3397	23.9685	24.0178	23.972	24.2849	24.0931	23.982	23.6396	23.4896	23.7663	23.7039	23.9849	23.5851	24.2235	24.1022	24.3037	23.7553	24.0918	23.953	24.0428	23.8313
3.19881	0.456361	B3KTR9;A6XAA7;O60565;A0A024R3Y1;Q9H772	Gremlin;Gremlin-1;Gremlin-2	GREM1;hCG_1643547;GREM2	2	2	24.6	24.6	24.6	13.413	0	6.7737	157590000	42	19.1732	NaN	NaN	20.2276	NaN	20.2787	19.8654	19.8567	20.0277	20.1265	19.6916	19.8316	20.2104	20.3756	20.3171	19.8682	19.9095	19.9686	20.0355	19.9722	20.2778	NaN	NaN	NaN	20.7215	20.5563	NaN	20.6993	20.8679	NaN	20.3812	20.3352	20.4179	20.4851	20.4515
0.958887	-0.253773	Q6ICN0;B0LPF3;P62993;B3KR50;J3KT38;J3QRL5;J3QLF6	Growth factor receptor-bound protein 2	GRB2	5	5	25.3	25.3	25.3	25.148	0	7.9232	133410000	20	NaN	19.8303	20.0336	20.3131	20.3604	20.8242	NaN	20.1233	NaN	20.2918	20.5655	20.3777	20.1393	20.1087	20.0869	19.747	19.8221	20.0699	19.929	20.2611	19.8456	19.6518	19.7722	19.825	NaN	19.7805	NaN	20.256	20.2047	20.4157	19.7047	19.5257	NaN	19.6194	19.5229
0	-2.11059	D3YRI8;D3YRA6;D3YR87;D3YR76;D3YR72;F1T0J1;P43026;Q2NKW7	Growth/differentiation factor 5	GDF5	2	2	6.9	6.9	6.9	32.742	0.00251	3.0868	146570000	14	NaN	19.9825	NaN	NaN	NaN	NaN	NaN	NaN	NaN	NaN	NaN	NaN	22.1969	NaN	NaN	NaN	NaN	NaN	NaN	NaN	20.0832	19.9745	19.9976	NaN	NaN	NaN	NaN	20.3273	NaN	20.2474	19.9644	19.9573	19.9355	NaN	NaN
3.64399	1.19913	B4DWV5;Q9HAV7	GrpE protein homolog;GrpE protein homolog 1, mitochondrial	GRPEL1	3	3	15.8	15.8	15.8	21.9	0	5.486	77470000	25	19.5066	19.8563	19.6557	19.0033	NaN	19.635	NaN	NaN	NaN	18.3018	17.4573	18.1302	18.6514	18.5734	18.6388	17.9618	17.8006	17.8271	19.0142	NaN	NaN	19.6193	19.3051	NaN	19.0667	NaN	NaN	NaN	18.5154	18.7707	NaN	19.0978	19.9572	19.6031	19.7398
0.110264	-0.0737849	Q7Z531;Q7Z4Y4;Q9UIJ7;B3KWD9	GTP:AMP phosphotransferase AK3, mitochondrial	AK3	8	8	44.7	44.7	44.7	24.312	0	22.726	479700000	108	22.1019	22.0946	22.0833	21.674	21.5383	21.5175	21.0845	21.1216	20.9915	21.5364	21.3044	21.2622	21.2738	21.4584	21.6226	20.5475	20.2305	20.5121	22.1782	22.1726	22.1507	21.215	21.0946	21.2873	21.7216	21.3898	21.7205	20.2222	20.3089	20.2736	21.4618	21.4676	21.4092	21.2228	21.1855
0.0544375	0.0206235	I1SRC5;P01116;L7RSL8;A0A024RAV5;P01112;X5D945;Q92468;G3V5T7;Q14015;P78460;Q71SP6;A0A221ZRZ5;G3V4K2;A0A221ZRZ1;Q7KZ06;Q96T27;A0A221ZRZ4	GTPase KRas;GTPase KRas, N-terminally processed	KRAS	6	0	27	27	0	33.983	0	12.428	456160000	89	21.602	21.6011	21.71	21.4498	21.6537	21.6182	21.626	21.7831	21.3786	21.1132	21.4585	21.2846	21.5296	21.7359	21.6876	22.1389	22.093	21.9151	21.5346	21.3401	21.3413	21.6144	21.6163	21.5017	21.3036	21.1397	21.0757	21.6667	21.9046	21.6194	21.5523	21.399	21.3837	21.9743	21.7976
5.84929	-0.685229	B5MDF5;J3KQE5;P62826;F5H018;Q8MJ37;B4DV51;H0YFC6;Q96QB7;Q0EFC9	GTP-binding nuclear protein Ran	RAN	9	9	41.2	41.2	41.2	26.224	0	27.18	2749700000	250	23.929	23.9776	23.9197	24.2031	24.232	24.1279	24.4532	24.3724	24.342	24.6493	24.5694	24.5896	24.6374	24.7384	24.8544	24.5753	24.3507	24.5067	24.3562	24.3777	24.246	24.0543	24.1377	24.2353	24.1197	23.9709	24.2375	24.2967	24.1643	24.242	23.759	23.7339	23.7797	23.8075	23.7223
0	NaN	A0A024R1S5;O00178	GTP-binding protein 1	GTPBP1	1	1	2.4	2.4	2.4	71.463	0.008829	2.5943	10135000	2	NaN	NaN	NaN	NaN	NaN	NaN	NaN	NaN	NaN	NaN	NaN	NaN	NaN	NaN	NaN	NaN	NaN	NaN	NaN	NaN	NaN	NaN	NaN	NaN	NaN	NaN	NaN	NaN	NaN	NaN	NaN	NaN	NaN	17.3573	NaN
2.12391	-0.536143	Q5SQT9;B2R679;Q9NR31;Q5SQT8;Q8NG23;Q6FID4;X1WI22;D6RAA2;D6RDB2;H0Y5E8	GTP-binding protein SAR1a	SAR1A;SARA1	5	3	44.4	44.4	33.3	22.367	0	14.463	361800000	80	21.1072	21.0618	21.0236	21.1428	21.2985	21.413	21.6662	21.7924	21.6819	21.334	21.4654	21.9823	21.8018	21.6129	22.1044	20.7856	20.7152	21.1467	21.7024	21.234	21.5526	21.2356	20.9876	21.4868	22.232	21.8787	22.3143	20.7417	21.1209	20.8956	20.8078	20.7661	20.9258	21.2529	20.6992
0	NaN	B4DMJ3;A0A1W2PR36;V9HWB2;Q14353	Guanidinoacetate N-methyltransferase	HEL-S-20;GAMT	1	1	17.4	17.4	17.4	12.971	0.0038647	2.8619	31357000	11	NaN	NaN	NaN	NaN	NaN	NaN	NaN	NaN	NaN	NaN	NaN	NaN	NaN	NaN	NaN	NaN	NaN	NaN	NaN	NaN	NaN	NaN	NaN	NaN	NaN	NaN	NaN	NaN	NaN	NaN	NaN	NaN	NaN	NaN	NaN
0.519281	0.444095	P04899;B3KX51;Q96C71;B3KP24;Q93020;P63096;Q6LCB5;A0A142CHG9;Q6AWC5;B3KP89;P09471;C9JPP4;H3BTM2;A0A1W2PP38;Q8N6I9	Guanine nucleotide-binding protein G(i) subunit alpha-2	GNAI2;WUGSC:H_LUCA16.1	13	9	46.5	46.5	33.8	40.45	0	38.168	689170000	140	22.3698	22.2882	22.2124	21.372	21.4535	21.3585	21.7031	22.1135	21.6356	21.945	22.0097	21.7854	21.8398	21.9847	21.6084	20.1546	19.9886	20.0868	22.4125	22.2527	22.3129	21.7295	21.9347	21.7176	22.3956	22.3556	22.2641	20.562	20.54	20.5978	22.2046	22.3085	22.4017	22.4476	22.3005
0.0859629	-0.111519	Q9UBI6;Q53GD1	Guanine nucleotide-binding protein G(I)/G(S)/G(O) subunit gamma-12;Guanine nucleotide-binding protein subunit gamma	GNG12	5	5	70.8	70.8	70.8	8.0061	0	19.628	390760000	109	21.7121	21.8196	21.6334	20.8512	21.165	21.0771	21.5914	21.3757	21.7299	21.863	22.0228	21.6715	21.6036	21.4082	21.3613	19.8251	19.299	19.2947	22.0573	22.2326	22.0132	21.1604	21.0722	21.0933	22.3037	22.2223	22.2145	19.7066	19.5816	19.5263	21.3145	21.4342	21.2867	21.4025	21.329
1.79438	0.250456	P62873;B2R6K4;A0A024R056;F6UT28;B1AKQ8;F6X3N5;Q71UM6;B3KVK2;Q71UM7;F5H8J8;F5H100;F5H0S8;Q59G26;E9PCP0;F1T0G4;F1T0G5;P16520	Guanine nucleotide-binding protein G(I)/G(S)/G(T) subunit beta-1	GNB1	6	6	49.1	27.9	27.9	37.377	0	49.575	686950000	74	22.5255	22.5414	22.4424	22.1511	22.226	22.162	21.9331	21.7585	21.9965	21.8867	21.9725	21.9243	22.2996	22.2395	22.1707	21.8102	22.0459	22.3379	22.4298	22.5048	22.6814	21.8164	22.0238	21.7933	22.0838	22.3359	22.1542	22.2782	22.1838	21.9359	22.3381	22.3507	22.4354	22.3666	22.6978
0.831955	-0.101926	Q6FHM2;P62879;C9JXA5;C9JIS1;E7EP32;C9JZN1	Guanine nucleotide-binding protein G(I)/G(S)/G(T) subunit beta-2	GNB2	13	4	47.9	47.9	18.8	37.331	0	35.738	1312800000	161	23.2324	23.0912	22.9481	22.7901	22.9452	23.1978	22.7058	22.751	22.8346	23.1629	22.9343	22.9487	23.4316	23.3211	23.2671	23.274	23.0921	22.9885	23.385	23.1319	23.2744	22.7948	22.8676	22.7019	23.0695	22.9918	23.066	23.1082	23.0022	23.0301	23.0182	23.0704	23.2094	23.0221	23.1506
0.392724	0.13215	P08754	Guanine nucleotide-binding protein G(k) subunit alpha	GNAI3	3	3	24.6	11.9	11.9	40.532	0	6.6828	94490000	33	20.3984	20.1259	20.4233	19.061	19.0564	18.526	19.6121	19.4441	19.456	19.2944	19.1682	19.4125	19.447	19.6103	19.3863	NaN	NaN	NaN	20.4177	20.187	19.9406	19.7043	19.8351	19.5976	19.6177	19.7104	19.5831	NaN	NaN	NaN	19.1309	19.4468	19.1945	19.8241	19.9963
0.697644	-0.285836	Q5JWF2;A0A0S2Z3H8;A0A0S2Z3S5;P63092;Q5FWY2;Q14455;B0AZR9;A0A0A0MR13;O60726;S4R3E3;Q8N2B4;A0A024R2Z1;A8K1Y9;A0A1W2PQK2;Q5JWE9;H0Y7F4;Q5T697;A0A1W2PRE1;A0A1W2PS82;A2A2R6;A0A087WZE5;A0A1W2PRJ7;H0Y7E8;O75633;O75632;Q5JWD1;A8MTJ3;P38405;P19087;P11488;A0A087WTB6	Guanine nucleotide-binding protein G(s) subunit alpha isoforms XLas;Guanine nucleotide-binding protein G(s) subunit alpha isoforms short	GNAS;GSA	5	5	6.7	5.6	5.6	111.02	0	11.232	125920000	44	20.0807	20.2044	20.3842	19.7603	19.4676	19.2488	19.5992	19.7155	20.0184	20.2134	19.5999	20.011	20.0062	20.2295	20.3703	NaN	18.9195	19.1052	20.5779	20.3238	20.3793	19.4956	19.8351	19.6169	20.0894	20.1818	20.035	19.1632	19.0476	19.2386	19.3688	19.6897	19.9614	19.6831	19.8186
0	NaN	Q59FM5;P29992;A0A087WVZ3;K7EL62	Guanine nucleotide-binding protein subunit alpha-11	GNA11	2	2	8.1	8.1	8.1	41.891	0.0010672	3.7109	35188000	6	NaN	NaN	NaN	NaN	NaN	NaN	NaN	NaN	NaN	NaN	NaN	NaN	NaN	NaN	NaN	NaN	NaN	NaN	NaN	19.14	NaN	NaN	NaN	NaN	19.5889	NaN	19.2637	NaN	NaN	NaN	18.7138	NaN	NaN	NaN	NaN
4.34119	-0.39738	P63244;E9KL35;J3KPE3;H0Y8W2;D6RAC2;H0YAF8;D6REE5;H0YAM7;D6R9L0;D6R9Z1;D6RHH4;D6RFX4;B4DVD2;H0Y8R5;D6RBD0;D6RFZ9;D6RF23;E9PD14;D6RAU2;B4E0C3;H0Y9P0;D6RHJ5;D6RGK8;B4DWC6;D6R909;D6RDI0	Guanine nucleotide-binding protein subunit beta-2-like 1;Guanine nucleotide-binding protein subunit beta-2-like 1, N-terminally processed	GNB2L1	22	22	72.2	72.2	72.2	35.076	0	64.134	4747800000	522	24.8424	24.9105	24.9506	24.8809	24.9807	24.8174	25.12	25.2432	25.1255	25.0737	24.9922	25.2018	25.5225	25.4511	25.3566	25.2471	25.3533	25.2474	25.0133	24.9583	25.0755	24.945	24.9155	24.9232	24.7756	24.8738	24.7738	24.9715	25.0327	24.9891	24.7889	24.7211	24.6542	24.9385	24.9496
0	NaN	Q9HAV0;A8K3F6;C9JD14;B4DLV5;H7C5J5	Guanine nucleotide-binding protein subunit beta-4	GNB4	1	1	20.6	3.5	3.5	37.567	0.0092293	2.5452	36868000	22	NaN	NaN	NaN	NaN	NaN	NaN	NaN	NaN	NaN	NaN	NaN	NaN	NaN	NaN	NaN	NaN	NaN	NaN	NaN	NaN	NaN	NaN	NaN	NaN	NaN	NaN	NaN	NaN	NaN	NaN	NaN	NaN	NaN	NaN	NaN
1.31621	-0.66749	Q0EFC6;B4DYK6;A0A1U9X7R2;A0A024RCR2;P36915;A2AB27;Q86Z07;B4DWZ0;A0A140T8Y2;Q96QB8;B7ZAS6;B4DNS8;Q6P458;A8MPZ0	Guanine nucleotide-binding protein-like 1	HSR1;GNL1	5	5	12.5	12.5	12.5	62.135	0	8.4541	43702000	12	NaN	NaN	NaN	NaN	NaN	NaN	NaN	NaN	NaN	NaN	NaN	NaN	NaN	NaN	NaN	NaN	19.6667	19.8967	NaN	NaN	NaN	NaN	NaN	NaN	NaN	NaN	NaN	NaN	NaN	NaN	NaN	NaN	NaN	NaN	19.214
0.306517	-0.103838	A0A024R2Z6;Q9BVP2	Guanine nucleotide-binding protein-like 3	GNL3	4	4	10.2	10.2	10.2	60.572	0	5.7178	29269000	9	NaN	NaN	NaN	NaN	NaN	NaN	NaN	NaN	NaN	NaN	NaN	NaN	NaN	NaN	NaN	18.4631	18.257	18.3596	NaN	NaN	NaN	NaN	18.4136	18.3158	NaN	NaN	NaN	NaN	NaN	NaN	17.9828	NaN	18.187	18.3552	18.4993
0	NaN	Q658U3;Q6IBG8;B1ANH5;Q16774;Q96IN2;B1ANH0;B1ANG9;B1ANH6;B1ANH2;A0A024R3U5;B1ANH3	Guanylate kinase	DKFZp666D023;GUK1	3	3	29.6	29.6	29.6	18.722	0	6.9284	84177000	9	NaN	NaN	NaN	NaN	NaN	NaN	NaN	NaN	NaN	NaN	NaN	NaN	NaN	NaN	NaN	NaN	NaN	NaN	NaN	NaN	NaN	NaN	NaN	NaN	NaN	NaN	NaN	NaN	NaN	NaN	19.2324	NaN	20.1523	NaN	NaN
0	NaN	A0A024RDJ3;Q9NY12	H/ACA ribonucleoprotein complex subunit 1	NOLA1;GAR1	2	2	12.4	12.4	12.4	22.348	0.0020121	3.1012	38191000	10	NaN	NaN	NaN	NaN	NaN	NaN	NaN	NaN	NaN	NaN	NaN	NaN	NaN	NaN	NaN	NaN	NaN	NaN	NaN	NaN	19.2468	NaN	NaN	NaN	NaN	NaN	NaN	NaN	NaN	NaN	NaN	NaN	NaN	19.4625	NaN
1.07648	-0.670704	D6RC52;D6RCB9;Q9NX24;J3QSY4;H0YC83	H/ACA ribonucleoprotein complex subunit 2	NHP2	4	4	36.4	36.4	36.4	15.017	0	7.3079	56975000	14	NaN	NaN	NaN	NaN	NaN	NaN	NaN	NaN	19.9182	NaN	NaN	NaN	NaN	19.9261	19.9548	NaN	NaN	NaN	NaN	NaN	NaN	NaN	19.4574	NaN	NaN	NaN	NaN	19.6362	NaN	19.5617	NaN	NaN	19.0425	NaN	18.8386
1.03963	-0.220263	O60832;C9IYT0;U5UA77;H7C0M1;U5U7S7;H7C2Q9;H7BZF2;U5U768;H7C2Q2	H/ACA ribonucleoprotein complex subunit 4	DKC1	11	11	25.7	25.7	25.7	57.673	0	23.049	295140000	92	21.0513	21.0105	20.8833	19.3792	20.9787	20.7142	21.166	21.0546	20.3687	21.643	21.2779	21.1174	20.8568	20.7539	21.4294	20.9329	20.9295	21.063	20.2841	20.1562	NaN	20.4696	20.5307	20.5719	21.1281	20.7456	20.5244	20.9247	20.965	21.2185	20.5671	20.6861	20.5909	21.0355	20.9565
0	NaN	K7ER15;V9HW73;Q9H0R4;K7EMY7	Haloacid dehalogenase-like hydrolase domain-containing protein 2	HDHD2;HEL-S-301	2	2	10.3	10.3	10.3	22.49	0.0070822	2.6851	5357500	3	NaN	NaN	NaN	NaN	NaN	NaN	NaN	NaN	NaN	NaN	NaN	NaN	NaN	NaN	NaN	NaN	NaN	NaN	NaN	NaN	NaN	NaN	NaN	NaN	NaN	NaN	NaN	NaN	NaN	NaN	NaN	NaN	NaN	NaN	16.4992
1.49147	-0.498306	Q53T59;F6TR53;Q9H7U7;H7BZ19;H7C0Y9;F8WDN8;H7BZZ1;B5MC96	HCLS1-binding protein 3	HS1BP3	3	3	15.3	15.3	15.3	42.78	0	5.9552	92156000	22	20.0723	NaN	19.8797	NaN	NaN	NaN	NaN	NaN	NaN	NaN	NaN	NaN	NaN	NaN	NaN	20.3696	20.0315	19.5249	NaN	NaN	NaN	19.4566	NaN	19.4159	NaN	NaN	NaN	19.775	19.901	19.4436	19.2698	19.1085	19.1953	19.5267	19.5897
0	-0.450526	V9GYS5;V9GZ04;A0A140VJK7;Q7Z4H3	HD domain-containing protein 2	HDDC2	2	2	19.6	19.6	19.6	12.276	0.0010499	3.5416	19815000	4	NaN	NaN	NaN	NaN	NaN	NaN	NaN	NaN	NaN	NaN	NaN	NaN	NaN	NaN	NaN	NaN	NaN	17.985	NaN	NaN	NaN	NaN	NaN	NaN	NaN	NaN	NaN	NaN	17.6176	NaN	NaN	17.4513	NaN	NaN	NaN
0	-0.124117	A0A024R3R7;Q5T3Q7;B2RWN5;Q9H583;B3KWS1;A2VDI1;Q8N7L7;B7ZAU8;B4E263	HEAT repeat-containing protein 1;HEAT repeat-containing protein 1, N-terminally processed	HEATR1	3	3	1.9	1.9	1.9	230.54	0	5.0257	7627600	3	NaN	NaN	NaN	NaN	NaN	NaN	NaN	NaN	NaN	NaN	NaN	NaN	NaN	NaN	NaN	17.796	17.5161	17.633	NaN	NaN	NaN	NaN	NaN	NaN	NaN	NaN	NaN	17.5243	NaN	NaN	NaN	NaN	NaN	NaN	NaN
4.00268	-0.262131	P0DMV8;P0DMV9;A0A0G2JIW1;A0A1U9X7W4;A8K5I0;Q59EJ3;B4DNT8;B4DWK5;B4DFN9;B4DI39;B4E1S9;B4E388;B4DVU9;V9GZ37;B3KTT5;B4E1T6;B4DNX1;B4DNV4;Q9UQC1	Heat shock 70 kDa protein 1A;Heat shock 70 kDa protein 1B	HSPA1A;HSPA1B;HEL-S-103	24	17	48	44.6	32.6	70.051	0	74.45	1843400000	411	23.6156	23.6807	23.6407	23.6644	23.7259	23.7004	23.5776	23.7335	23.7517	23.4382	23.85	23.7848	23.7654	23.8999	23.8482	23.8237	23.8584	23.7826	23.6929	23.6275	23.6632	23.5321	23.4554	23.5546	23.384	23.3667	23.3842	23.6861	23.5309	23.5262	23.4928	23.4795	23.4578	23.5571	23.474
0	NaN	B4DXY3;Q53FA3;B2RCQ9;A0A1U9X7X9;A0A1U9X7X4;A0A1U9X7W7;B4DI54;P34931	Heat shock 70 kDa protein 1-like	HSPA1L	2	2	19.4	3	3	58.332	0	5.3843	45918000	11	NaN	NaN	NaN	NaN	NaN	NaN	NaN	NaN	NaN	NaN	NaN	NaN	NaN	NaN	NaN	NaN	NaN	NaN	NaN	NaN	NaN	NaN	NaN	NaN	NaN	NaN	NaN	NaN	NaN	NaN	NaN	NaN	NaN	NaN	NaN
4.46669	-0.493267	P34932;V9HW33;B4DH02;Q59GF8;A0A087WYC1;B4DUS3;B4DIZ3;B4DT47;B4E354;A0A087WTS8;O14992;B4E0H6;Q7KYN0;B4DSE8;B0AZU6;B0AZS1;B0AZT0;B4DN48	Heat shock 70 kDa protein 4	HSPA4;HEL-S-5a;HS24/p52	20	19	33.2	33.2	31.5	94.33	0	49.26	1340400000	314	22.9821	22.8499	22.9948	23.1784	22.9169	22.9337	23.0493	23.2628	23.0568	23.4671	23.3376	23.3704	23.342	23.4136	23.2297	23.337	23.3692	23.2488	23.0558	23.0763	23.0844	23.0117	22.9532	22.99	22.816	22.7999	22.8388	23.0817	23.1772	23.1301	22.523	22.596	22.5743	22.8155	22.8236
0	NaN	Q53FC7;B3KSM6;B2R6X5;P17066;B4DHP5;P48741	Heat shock 70 kDa protein 6	HSPA6	1	1	15.1	1.7	1.7	71.003	0	4.6847	1794000000	50	NaN	NaN	NaN	NaN	NaN	NaN	NaN	NaN	NaN	NaN	NaN	NaN	NaN	NaN	NaN	NaN	NaN	NaN	NaN	NaN	NaN	NaN	NaN	NaN	NaN	NaN	NaN	NaN	NaN	NaN	NaN	NaN	NaN	NaN	NaN
2.77297	-0.177174	P11142;V9HW22;E9PKE3;Q53GZ6;Q96IS6;B3KTV0;Q53HF2;E9PNE6;B4E1Q1;E9PN89;B4DTX2;E9PLF4;E9PQK7;E9PQQ4;E9PPY6;E9PI65;E9PN25;A4D111	Heat shock cognate 71 kDa protein	HSPA8;HEL-S-72p	37	0	56.7	56.7	0	70.897	0	107.21	17431000000	952	26.5048	26.5969	26.5718	26.9771	26.8901	26.9348	26.8527	26.8772	26.8417	27.0439	27.0199	27.032	27.1551	27.1774	27.2002	27.1404	27.1672	27.1104	26.8216	26.8109	26.7959	26.6816	26.6656	26.7466	26.6384	26.5802	26.6067	27.0576	27.1308	27.0712	26.8579	26.9006	26.7451	26.8609	26.9338
0.363112	-0.0885845	A0A024RDQ0;A0A024RDS1;Q92598;B4DF68;A0A0A0MSM0;B4DY72;B4DZB4;D6RJ96;B3KNM0;E9PDE8;B4DXT2;Q53ZP9;A0A140VKE7;B4DZR0;O95757;R4GN69	Heat shock protein 105 kDa	HSPH1	9	9	18.6	16.8	16.8	92.115	0	20.484	155210000	56	20.0768	19.9506	20.2492	20.1206	19.7508	19.8856	19.5073	20.2547	20.2377	20.0651	19.865	20.5339	19.6889	19.8423	20.1482	20.1146	20.1842	19.8889	19.7713	20.0232	18.6811	19.9465	20.0282	19.6322	NaN	19.9741	NaN	19.8078	20.0699	20.2637	20.0004	19.5052	19.9262	20.1293	19.9791
0	NaN	Q8N9Z3;Q9BV61;Q53G55;Q5CAQ4;I3L0K7;K0A7K7;Q59EK6;A0A140VJY2;Q12931;Q53FS6;I3L239	Heat shock protein 75 kDa, mitochondrial	TRAP1	5	5	10.4	10.4	10.4	66.046	0	9.3479	78761000	12	NaN	19.9	NaN	NaN	19.4703	19.3071	NaN	NaN	NaN	NaN	NaN	NaN	NaN	NaN	NaN	NaN	NaN	NaN	NaN	19.5914	NaN	19.5404	NaN	19.3497	NaN	NaN	19.0493	NaN	NaN	NaN	19.2927	19.3844	19.7106	NaN	19.4859
0.806183	-0.147965	V9HW43;P04792;B4DL87;F8WE04;C9J3N8	Heat shock protein beta-1	HEL-S-102;HSPB1	16	16	86.8	86.8	86.8	22.782	0	53.155	6222400000	384	25.1133	25.1081	25.0684	25.7531	25.7528	25.7093	25.6964	25.6906	25.8397	25.3389	25.5711	25.4746	25.7614	25.8194	25.825	25.5507	25.5546	25.4744	25.3933	25.4221	25.4474	25.0418	25.0568	25.3428	24.9882	24.9125	24.9788	25.7774	25.7712	25.6289	25.0374	25.3097	25.2565	25.5006	25.3777
2.60538	-0.416891	V9HWB6;O14558;A0A1X7SC65;B4DNC2;K7EP04;B4DUL6	Heat shock protein beta-6	HEL55;HSPB6	10	10	79.4	79.4	79.4	17.135	0	53.429	1821800000	249	23.1788	23.4452	23.2079	23.6111	23.6659	23.8018	23.8882	23.9946	23.984	23.9906	24.0566	23.7385	23.8238	23.6973	23.755	23.7584	23.5554	23.586	23.9027	23.8712	23.7171	23.2799	23.2787	23.248	22.9272	22.8438	22.9894	23.6964	23.8102	23.7114	22.9966	23.005	23.2138	23.3127	23.2428
0	NaN	B3KQL3;C9J5A3;D3YTC6;Q68DG0;Q7Z3C1;Q8N241;Q9UBY9	Heat shock protein beta-7	HSPB7;DKFZp779D0968;DKFZp686A14192	1	1	10.9	10.9	10.9	13.013	0.003403	2.8988	6265100	4	NaN	NaN	NaN	NaN	NaN	NaN	NaN	NaN	NaN	NaN	NaN	NaN	NaN	NaN	NaN	NaN	NaN	NaN	NaN	NaN	NaN	NaN	NaN	NaN	NaN	NaN	NaN	NaN	NaN	18.1102	NaN	NaN	NaN	NaN	NaN
2.54167	-0.262211	K9JA46;P07900;Q2VPJ6;Q8TBA7;Q86U12;O75322;Q96HX7;G3V2J8;B4DTA5;Q86SX1;Q58FG0;Q14568;Q58FF9;Q58FG1	Heat shock protein HSP 90-alpha	EL52;HSP90AA1	29	29	59.7	40.6	40.6	84.659	0	79.515	6418400000	547	25.2187	25.3564	25.3562	25.4702	25.6584	25.4811	25.4575	25.4841	25.4963	25.6434	25.7741	25.6016	25.6697	25.6473	25.6352	25.7024	25.6123	25.6802	25.331	25.403	25.3476	25.2639	25.2731	25.2636	24.9358	24.9568	25.0351	25.6807	25.6421	25.7266	25.2338	25.328	25.2607	25.174	25.3173
2.48628	-0.228165	A0A024RD80;P08238;B4DMA2;B4DGL0;Q6PK50;Q9H6X9;A8K3W9;Q58FF7;O14942;Q58FF4	Heat shock protein HSP 90-beta	HSP90AB1	50	27	62	62	38.3	83.263	0	182.9	21146000000	1336	27.0783	27.0634	27.1172	27.2829	27.2111	27.1494	27.2521	27.2737	27.156	27.4796	27.4403	27.3557	27.4148	27.32	27.3841	27.3669	27.3935	27.3438	27.112	27.1066	27.0983	26.9961	27.0444	27.0129	26.7962	26.8091	26.818	27.4207	27.3679	27.4347	27.0123	26.9625	27.0093	27.0332	27.1275
0	NaN	Q15477;Q9NPK3;Q96BC0;A0A1U9X8J6;O76046;A0A1U9X8J1;A0A1U9X8J0;A0A1U9X8I9;A0A1U9X8J2;B4DM01;B4E0N1;A0A1U9X8I7;H7C4L3;A0A024RCU1;B4DSY1;Q59F56;H7C5N0	Helicase SKI2W	SKIV2L;SKI2W	2	2	2.5	2.5	2.5	137.75	0.00055804	4.2608	14249000	13	NaN	NaN	NaN	NaN	NaN	NaN	NaN	NaN	NaN	NaN	NaN	NaN	NaN	NaN	NaN	NaN	NaN	NaN	NaN	NaN	NaN	NaN	NaN	NaN	NaN	NaN	NaN	NaN	NaN	NaN	NaN	NaN	18.0715	NaN	NaN
0	NaN	J3KSH8;J3KT51;Q9UK76	Hematological and neurological expressed 1 protein;Hematological and neurological expressed 1 protein, N-terminally processed	HN1	1	1	16.1	16.1	16.1	9.5162	0.0010504	3.5419	61125000	20	NaN	NaN	NaN	NaN	NaN	NaN	NaN	NaN	NaN	NaN	NaN	NaN	NaN	NaN	NaN	NaN	NaN	NaN	NaN	NaN	NaN	NaN	NaN	NaN	NaN	NaN	NaN	NaN	NaN	NaN	NaN	NaN	NaN	NaN	NaN
3.68853	0.196956	B4DL85;H3BMT0;H3BTV5;H3BU16;A6NGP5;H3BMV3;Q9H910	Hematological and neurological expressed 1-like protein	HN1L	2	2	14.4	14.4	14.4	22.106	0	4.4429	1365800000	34	22.5607	NaN	22.5708	22.7434	22.6701	22.6567	22.6126	22.7467	NaN	NaN	NaN	22.6733	22.8376	22.8484	22.8533	22.7611	22.7397	22.8467	22.6662	22.713	22.6994	22.6046	22.6079	22.6063	NaN	NaN	NaN	22.9472	22.9151	22.9308	22.9239	23.1748	23.0244	22.9503	22.9982
0	NaN	I3L276;I3L4P8;A0A1B0GXH0;I3L463;I3L159;I3L1F5;Q6IBP2;Q6FHB5;Q53HF1;B3KSE0;P30519	Heme oxygenase 2	HMOX2	1	1	14.5	14.5	14.5	12.647	0.0070721	2.6801	11778000	12	NaN	NaN	NaN	NaN	NaN	NaN	NaN	NaN	NaN	NaN	NaN	NaN	NaN	NaN	NaN	NaN	NaN	NaN	NaN	NaN	NaN	NaN	NaN	NaN	NaN	NaN	19.0005	NaN	NaN	NaN	NaN	NaN	NaN	NaN	NaN
1.97538	-0.428132	Q9NRV9;A0A024RAS8;F5GWX2	Heme-binding protein 1	HEBP1	3	3	19	19	19	21.097	0	5.2799	114760000	15	NaN	20.0564	NaN	NaN	NaN	NaN	NaN	19.9399	20.0425	20.2416	20.1599	NaN	20.3089	20.5818	20.5511	19.9845	20.1097	20.0061	19.9459	20.4109	NaN	NaN	NaN	NaN	NaN	NaN	NaN	19.9268	20.1102	20.1268	19.1693	NaN	19.8937	19.7958	19.6811
0.0153951	-0.00968917	Q9Y5Z4;Q05DB4;Q5THN1	Heme-binding protein 2	HEBP2	5	5	28.3	28.3	28.3	22.875	0	11.318	126500000	66	19.5071	NaN	19.9703	20.0526	20.0339	20.0315	19.992	19.7866	19.9456	19.4114	19.6865	19.7016	19.979	19.2438	20.2067	20.7761	20.5938	20.255	19.7426	19.6249	19.046	20.2445	NaN	20.3328	19.3994	19.1764	18.9854	20.3985	20.0539	20.3495	19.7375	NaN	19.7307	20.0823	20.0916
0.152837	-0.0441455	Q96RW7	Hemicentin-1	HMCN1	10	10	2.3	2.3	2.3	613.38	0	20.128	100350000	24	19.657	20.1297	19.518	NaN	19.839	19.6519	19.7844	19.8586	19.7924	20.163	19.9758	20.137	19.8945	19.771	19.6866	19.9216	19.6231	19.7381	19.6608	19.5486	NaN	NaN	NaN	19.3936	NaN	NaN	NaN	20.4291	19.792	19.9951	19.7074	19.5425	19.6309	NaN	19.7666
0.0766418	-0.244747	P69905;A0A1S5UZ39;A0A0K2BMD8;D1MGQ2;A0A1K0GXZ1;Q9BX83;I1VZV6;U6A216;E9M4D4;Q4ZGM8;E1B2D1;Q96T46;P78461;Q9NQT3;Q6J1Z9;Q86YL2;Q86YQ1;U6A3P2;Q86YQ4;Q86YQ5;U3PXP0;U6A493;E9LUX2;Q7Z7B4;Q7Z6G4	Hemoglobin subunit alpha	HBA1;HBA2	8	0	85.2	85.2	0	15.257	0	33.839	4814000000	94	27.8244	27.8477	28.0455	18.3285	17.9971	18.1474	19.5427	20.8942	21.368	18.6005	17.7524	17.921	17.1713	17.5683	18.4671	NaN	NaN	NaN	18.1838	19.6864	19.2539	21.322	21.4162	21.7538	21.3441	21.4296	22.4851	19.698	15.9667	NaN	20.4469	NaN	NaN	14.5633	NaN
0.240911	0.979819	P68871;D9YZU5;C8C504;Q14473;Q9GZL9;B3VL86;Q9BWV6;Q0Z944;Q4TWB7;E9NGZ5;B3VL05;Q52MT0;Q6V0K9;A0A1B4WRL5;Q8IUL9;Q3Y9I8;Q3LR79;B3VL31;Q6J1Z7;Q8IZI0;B5ANL9;Q4TZM4;Q4JLR8;Q9BWU5;F8W6P5;B2M1S6;B3VL17;A1YZ08;Q9UP81;Q14484;D5FZW3;A9YUX2;Q9UBV6;E9M263;Q9BXA2;Q6VFQ5;O95408;B3VL12;J7LKS8;Q9H1I6;Q6VFQ6;B2M1S7;B2M0Y1;Q9HAR8;K4EN30;A0A0J9YWK4;Q86VF0;Q3L3Q5;Q7Z7B3;Q6J1Z8;Q7Z2K5;E7CYP2;Q9UM85;D9YZU9;E9PBW4;D9YZU7…	Hemoglobin subunit beta;LVV-hemorphin-7;Spinorphin	HBB	15	3	95.2	95.2	25.9	15.998	0	56.641	10348000000	156	29.0633	28.8937	29.0347	21.2264	21.2681	21.215	20.8987	20.8148	20.8492	14.9195	19.1613	19.1602	NaN	19.3152	13.6799	NaN	17.263	17.9004	19.9148	20.1071	19.5731	20.1699	19.7475	19.9416	22.6025	22.4041	22.5253	18.2727	NaN	18.3725	NaN	NaN	NaN	NaN	NaN
0	NaN	A0N071;P02042;D1MGQ0;E9PFT6;B2M1S8;E9PEW8;Q4F786;Q5XTR9;Q14485;D1MGP8;C9JRG0;Q9UE58	Hemoglobin subunit delta	HBD	6	3	83.7	50.3	31.3	16.055	0	11.863	357790000	22	23.9567	24.0807	24.103	NaN	NaN	NaN	NaN	NaN	NaN	NaN	NaN	NaN	NaN	NaN	NaN	NaN	NaN	NaN	NaN	NaN	NaN	NaN	NaN	NaN	NaN	NaN	NaN	NaN	NaN	NaN	NaN	NaN	NaN	NaN	NaN
1.81872	-0.154206	B4E1E2;A0A0S2Z4Q4;A0A0S2Z4R4;O14964;I3L1E3;B4DFP5;I3L1P5	Hepatocyte growth factor-regulated tyrosine kinase substrate	HGS	4	4	5	5	5	74.854	0	8.1931	80125000	23	18.9397	NaN	18.8094	NaN	19.6104	19.5507	NaN	19.6327	NaN	NaN	NaN	19.5233	19.6968	19.633	19.5177	19.5003	NaN	NaN	19.3708	19.4457	19.542	19.1227	19.0531	19.3448	NaN	NaN	NaN	NaN	19.445	19.6102	19.4534	19.4322	19.4316	19.3782	19.2788
1.79403	-0.269343	P51858;B2RDE8;A8K8G0;B7Z958;B7Z525;H3BPQ6;M0R0J3;A0A024R216;Q9Y3E1	Hepatoma-derived growth factor	HDGF	15	14	72.5	72.5	68.3	26.788	0	53.687	2230300000	282	23.636	23.6084	23.4453	24.0436	24.0221	23.9922	24.0279	24.0197	24.0272	24.2492	24.01	24.1877	24.2128	24.2778	24.2336	24.2058	24.337	24.1473	23.8475	23.6981	23.7319	23.6906	23.6211	23.7625	23.6101	23.5813	23.7246	24.1755	24.4229	24.177	23.718	23.5198	23.6757	23.9918	23.9194
0	NaN	Q7Z4V5;A0A087WX58;K7EPS6	Hepatoma-derived growth factor-related protein 2	HDGFRP2	1	1	3.7	2.2	2.2	74.316	0.0038425	2.8109	63755000	14	NaN	NaN	NaN	NaN	NaN	NaN	NaN	NaN	NaN	NaN	NaN	NaN	NaN	NaN	NaN	NaN	NaN	NaN	NaN	NaN	NaN	NaN	NaN	NaN	NaN	NaN	NaN	NaN	NaN	NaN	NaN	NaN	NaN	NaN	NaN
0.246209	0.113798	Q5SSJ5;B0QZK4;X6RGJ2;Q5SWC8;B0QZK9;B0QZK8	Heterochromatin protein 1-binding protein 3	HP1BP3	8	8	14.1	14.1	14.1	61.206	0	19.635	401100000	60	21.8695	21.6702	21.6668	21.2981	21.121	21.2123	21.6621	21.8988	21.8177	21.7402	21.721	21.6733	21.0189	20.7638	21.1133	20.5951	20.9753	20.6128	21.9938	21.8893	22.0707	21.8708	21.9584	22.0539	21.8222	20.9219	21.9216	20.795	20.7869	20.9056	21.7079	21.3273	21.4112	21.5455	21.5904
0.566045	-0.145593	D6R9P3;D6RD18;B4DMY3;D6RBZ0;Q53F64;Q99729	Heterogeneous nuclear ribonucleoprotein A/B	HNRNPAB	4	4	19.6	19.6	19.6	30.302	0	13.451	374210000	103	20.6201	21.2421	20.7731	21.4892	21.3963	21.3522	21.3471	21.4873	21.4898	21.8513	21.5496	21.7477	21.6998	21.6515	21.6238	21.584	21.4861	21.5487	21.1584	21.1603	21.2038	21.07	21.1849	21.4049	21.1737	NaN	21.0992	21.9816	21.8855	21.9979	21.3555	21.2622	21.4957	21.1044	21.169
2.39872	-0.58534	Q13151	Heterogeneous nuclear ribonucleoprotein A0	HNRNPA0	6	6	32.8	32.8	32.8	30.84	0	17.889	339350000	115	20.8185	20.8864	21.1575	21.3762	21.4241	21.3901	21.5817	21.6438	21.2891	21.5997	21.1152	21.482	21.2285	21.2641	21.2305	21.5091	21.4535	21.4206	21.1395	21.2411	20.9692	20.9937	21.174	21.168	20.8595	20.9565	20.9346	21.4424	21.3955	21.3176	20.3841	20.4699	20.4054	20.3691	20.2645
2.50955	-0.452829	P09651;F8W6I7;A0A024RB53;A0A024RAZ7;Q6IPF2;A0A024RC46;Q0VAC0;F8VZ49;Q9BSM5;A0A024QZ98;B4E0B5;B4DP35;Q32P51;F8VTQ5;F8W646;H0YH80;F8VYN5;Q3MI39	Heterogeneous nuclear ribonucleoprotein A1;Heterogeneous nuclear ribonucleoprotein A1, N-terminally processed;Heterogeneous nuclear ribonucleoprotein A1-like 2	HNRNPA1;HNRPA1;hCG_2020860;RP11-78J21.1;HNRNPA1L2	18	18	47	47	47	38.746	0	56.717	4760700000	486	24.4203	24.5173	24.7563	24.9502	25.2135	25.112	24.9942	25.0757	25.1927	25.5528	25.579	25.4109	25.4051	25.2375	25.1181	25.326	25.1618	25.1815	24.6297	24.7955	24.6388	24.6832	24.7536	24.8173	24.374	24.462	24.4136	25.3758	25.3402	25.2769	24.6386	24.5887	24.7322	24.7617	24.7169
0.760725	0.151951	P51991;B4DDB6;B4E3E6;Q65ZQ3;B4E036;Q8NFG3;H7C1J8;Q66K53	Heterogeneous nuclear ribonucleoprotein A3	HNRNPA3;HNRPA3	21	21	51.6	51.6	51.6	39.594	0	73.406	2994300000	379	23.8464	23.8511	24.0643	24.3224	24.2302	24.1939	24.24	24.2232	24.2091	23.8137	24.1781	24.1415	24.1459	24.1295	24.1531	24.3539	24.4684	24.5385	24.0445	24.0302	23.9534	24.0338	24.206	24.1608	23.7253	23.9076	23.7005	24.7507	24.616	24.6429	24.2765	24.2156	24.2829	24.1881	24.1086
0.810908	-0.163404	A0A024RDF4;A0A024RDF3;Q14103;H0Y8G5;H0YA96;D6RAF8;Q12771;B4DTC3;A0A024RDB4;D6RD83;D6RBQ9;B4E0W4	Heterogeneous nuclear ribonucleoprotein D0	HNRPD;HNRNPD	13	6	42.8	42.8	24.5	32.834	0	33.72	3413800000	300	23.6049	23.7133	23.7214	24.532	24.5834	24.6033	24.5392	24.5958	24.548	24.8543	24.8694	24.7125	24.5038	24.5316	24.4377	24.4379	24.5584	24.5145	24.228	24.2836	24.2307	24.2285	24.1905	24.2891	23.5937	23.7807	23.6737	24.8289	24.6744	24.8628	24.0734	24.2041	24.3488	24.253	24.3813
0.21268	-0.0654551	B4DTA2;A0A087WUK2;A0A024RDF6;O14979;B4DGN3	Heterogeneous nuclear ribonucleoprotein D-like	HNRNPDL;HNRPDL	7	7	30.3	30.3	30.3	30.214	0	20.857	673950000	145	21.9368	21.7348	21.6435	22.3856	22.5593	22.1701	22.2688	22.5592	22.3174	22.2669	22.3883	22.3324	22.3404	22.2884	22.1861	22.3934	22.5097	22.2604	22.0381	21.9725	22.0048	22.181	22.1621	22.254	21.4659	22.0475	21.9401	22.8897	22.6547	22.5341	21.8743	21.8889	21.8707	22.287	22.1158
0.922415	-0.167499	A0A024R7T3;P52597;B4DKS8;A0A1B0GW42	Heterogeneous nuclear ribonucleoprotein F;Heterogeneous nuclear ribonucleoprotein F, N-terminally processed	HNRPF;HNRNPF	7	7	34.9	28.4	28.4	45.671	0	16.615	552960000	28	21.5486	21.4846	22.0987	21.8988	21.5181	21.4439	21.8465	22.0229	21.6138	21.445	21.831	22.0619	21.9186	21.9177	22.1153	21.7885	22.2002	21.6441	21.5599	21.2958	21.7029	21.4844	21.4835	21.4816	21.7585	21.0978	21.1999	21.9458	21.7954	22.0636	21.6909	21.5446	21.714	21.4803	21.5803
0.313878	0.0796422	P31943;G8JLB6;E9PCY7;D6RIU0;D6RBM0;D6RIT2;E7EQJ0;D6RFM3;D6RIH9;D6RJ04;D6RAM1;D6RDU3;D6R9T0;E7EN40;E5RGV0;H0YB39;H0YBG7;H0YBD7;Q68DG4;D6RDL0;B4DP51;D6RF17;D6R9D3;E5RGH4;H0YAQ2;E5RJ94	Heterogeneous nuclear ribonucleoprotein H;Heterogeneous nuclear ribonucleoprotein H, N-terminally processed	HNRNPH1	13	8	39.9	39.9	23.6	49.229	0	36.324	2375300000	258	23.7506	23.7139	23.7472	23.9666	24.0152	23.8529	23.6959	23.7767	23.8497	23.6841	23.703	23.8883	23.7746	23.8955	23.9999	24.3751	24.3615	24.3081	23.6364	23.6388	23.6213	23.8003	23.8451	23.9432	23.456	23.2989	23.362	24.3556	24.2945	24.2315	24.0418	23.7857	24.0337	24.014	24.0276
0.202899	-0.0516154	P55795;B4DFK9;B4DP00	Heterogeneous nuclear ribonucleoprotein H2	HNRNPH2	5	5	32.1	19.6	19.6	49.263	0	10.467	223850000	35	19.8542	NaN	20.4799	20.8271	20.3995	20.6601	NaN	NaN	20.7218	20.4817	20.5078	20.5747	20.4428	20.1713	20.1886	20.6923	20.8477	20.8777	20.2117	20.3892	20.35	20.434	20.3881	20.0276	NaN	NaN	NaN	20.5389	20.125	20.4081	20.448	20.6907	20.6878	20.2939	20.5997
1.49319	0.715179	Q53F48;A0A024QZK8;P31942;A0A024QZP1;B4DHY1	Heterogeneous nuclear ribonucleoprotein H3	HNRPH3;HNRNPH3	6	6	27.2	27.2	27.2	36.925	0	23.322	571080000	143	21.8988	22.0103	21.9798	22.185	22.015	21.844	21.8451	21.8438	21.8596	20.5422	20.5601	20.261	21.776	21.6007	21.5908	22.6178	22.2309	22.3571	21.6193	21.9196	21.7712	22.2112	22.0209	22.0831	21.7641	21.613	21.6524	22.4879	22.183	22.4732	21.8345	21.8299	21.9692	22.4155	22.654
0.0857336	-0.0485749	B2R959;Q6NTA2;P14866;M0QXS5;M0R076;H7C464;B4DVF8;M0R1W6;B4DPK8;B7WPG3;C9IYN3;A8K894;D6W592;A0A0S2Z6K1;A0A0S2Z5U3;Q8WVV9	Heterogeneous nuclear ribonucleoprotein L	HNRNPL	12	7	34.9	34.9	24.9	60.249	0	42.854	1023900000	187	22.42	22.6214	22.4672	22.6382	22.6204	22.7543	21.6394	22.7568	22.8335	21.2782	22.9552	23.0963	22.8465	23.0985	22.9145	23.1338	23.183	23.3027	23.041	22.8219	22.964	22.8115	22.704	22.667	22.5692	22.7311	22.4632	22.9694	22.8587	22.9707	22.6736	22.6233	22.7107	22.7035	23.0847
0.569392	-0.132778	A0A087X0X3;P52272;Q7KYM9;Q59ES8;M0R019;M0R2T0;B4DEG4;M0QYQ7;M0R0N3;Q6P2D7;M0QZM1;M0R2I7;M0R0Y6;M0QY96;Q8TCM5	Heterogeneous nuclear ribonucleoprotein M	HNRNPM;ORF	15	15	25.9	25.9	25.9	77.569	0	29.533	1316400000	169	23.1031	23.223	23.1496	23.1532	23.2963	23.1639	22.9398	23.1042	23.0361	23.1411	23.2588	23.3367	23.1434	23.3151	23.3279	23.6844	23.6285	23.6724	22.9445	22.8765	22.7204	23.0555	23.1586	22.9998	23.2135	23.1815	23.2311	23.5005	23.5299	23.6448	22.9136	23.0779	22.9693	23.2904	23.0083
0.668827	-0.107743	Q05CK9;O60506;B2R8Z8;Q59GL1;B7Z645;F6UXX1;B7Z213	Heterogeneous nuclear ribonucleoprotein Q	SYNCRIP	19	15	43.3	43.3	34.7	50.65	0	57.081	2396500000	344	23.9222	23.9421	24.0223	23.9482	23.9511	23.9151	23.7102	23.8034	23.8546	24.0706	24.1092	24.0304	23.9405	24.0289	24.0244	24.2492	24.0774	24.12	23.7527	23.8033	23.5411	24.0999	24.0952	24.0603	23.652	23.6791	23.5118	24.3072	24.1812	24.26	23.7205	23.7997	23.8491	23.7126	23.8172
0.22982	0.0507516	Q0VGD6;O43390;Q6MZS5;B2R7W4;B4DMB1;B4DT28;B4DMD1;A0A286YEZ8;Q7Z334	Heterogeneous nuclear ribonucleoprotein R	HNRPR;HNRNPR;DKFZp686A13234	12	12	32.8	26.4	26.4	67.86	0	26.651	673590000	108	22.3593	22.2151	22.3558	21.9205	21.8618	21.9478	21.866	22.0218	21.8486	21.7882	22.1473	21.8969	21.8082	21.9266	21.9016	22.242	22.196	22.1676	21.9278	21.7807	21.8146	22.5361	22.3501	22.2984	22.029	21.9953	22.1066	22.2648	22.3329	22.2354	21.8354	21.719	21.8703	22.0419	22.1032
3.66257	-0.399036	Q00839;B4DLR3;B3KX72;A0A1W2PPS1;Q96BA7;A0A1X7SBS1;A0A1W2PP35;Q5RI18;A0A1W2PPL4;A0A1W2PPH7;A0A1W2PP34;A0A1W2PQL0;Q7Z4Q5;A0A1W2PQ74;A0A1W2PRZ7;A0A1W2PQD4;A0A1W2PRI6;Q9UEL2;A0A1W2PPE9;A0A1W2PNG3;A0A1W2PP22	Heterogeneous nuclear ribonucleoprotein U	HNRNPU;HNRPU	22	22	38.9	38.9	38.9	90.583	0	63.979	3636100000	414	24.0233	23.9762	24.1369	24.6697	24.7716	24.6628	24.6393	24.4705	24.5955	24.8709	24.8935	24.7949	24.9118	24.8929	24.9027	24.5881	24.5913	24.5164	24.5489	24.5702	24.6287	24.1456	24.181	24.2503	24.6775	24.6306	24.5722	24.5768	24.6859	24.6059	24.2054	24.2203	24.2461	24.2442	24.2241
1.13373	-0.164225	A8K3W4;A0A024R0J9;A0A0A0MRA5;B7Z4B8;A8K6U7;A8K5K0;Q9BUJ2;M0R3F1;M0QYZ0;M0QYI8;Q5ISU1;B3KM60;M0R203;M0QYM5;M0QZV6;M0R0K8	Heterogeneous nuclear ribonucleoprotein U-like protein 1	HNRPUL1;HNRNPUL1	9	9	18.5	18.5	18.5	84.821	0	26.445	500980000	124	21.4184	21.3237	21.1223	21.6338	21.6054	21.5422	21.66	21.8635	21.6578	21.9398	21.8886	21.8664	21.8408	21.6599	21.8987	21.9005	21.754	21.7432	21.6217	21.8225	21.6156	21.6431	21.4484	21.375	21.1879	21.3477	21.3013	22.097	21.9467	21.8021	21.4436	21.5107	21.6817	21.6188	21.5395
1.8378	-0.32437	Q1KMD3;H3BQZ7	Heterogeneous nuclear ribonucleoprotein U-like protein 2	HNRNPUL2;HNRNPUL2-BSCL2	12	12	20.6	20.6	20.6	85.104	0	24.691	615360000	131	21.8287	21.9654	21.9505	22.012	22.1901	22.1741	21.9793	22.3274	22.0174	22.4557	22.5741	22.5725	22.5831	22.7117	22.5278	22.3062	22.2651	22.1302	22.2358	22.258	22.2542	21.7016	21.9955	21.9021	21.4868	21.5267	21.9285	22.6122	22.607	22.3477	21.8848	21.9507	21.9671	21.9444	21.9781
0.78198	-0.145055	P22626;A0A087WUI2;I6L957;A0A024RA28	Heterogeneous nuclear ribonucleoproteins A2/B1	HNRNPA2B1;HNRPA2B1	24	24	61.2	61.2	61.2	37.429	0	89.058	14183000000	720	26.5596	26.3636	26.3335	27.0084	26.9426	26.9086	27.0011	27.0138	27.0366	26.6698	26.9696	26.9272	27.0687	26.9484	26.9827	26.9535	26.9146	27.0051	26.7502	26.6922	26.6853	26.652	26.5878	26.6608	26.3523	26.2224	26.3143	27.2057	27.0887	27.1529	26.666	26.5016	26.5075	26.7203	26.6351
1.26032	-0.168826	G3V4W0;G3V4C1;B2R5W2;B4DY08;P07910;Q5IST8;B2R603;G3V576;G3V2Q1;A8K9A4;B3KX96;G3V555;G3V251;G3V3K6;G3V5X6;G3V575;A0A0G2JNQ3;D3DPI2;B4DMJ1;B4DSU6;O60812;B2RXH8;G3V2D6;G3V4M8;B7ZW38;P0DMR1;A0A0G2JPF8;G3V2H6;Q6PKD2;G3V5V7;B4DQQ2;Q569J8	Heterogeneous nuclear ribonucleoproteins C1/C2;Heterogeneous nuclear ribonucleoprotein C-like 1;Heterogeneous nuclear ribonucleoprotein C-like 2	HNRNPC;hCG_1641229;HNRNPCL1;HNRNPCL2	13	13	44.7	44.7	44.7	28.916	0	36.394	3076400000	303	23.6583	23.6305	23.5045	24.5395	24.5597	24.4428	24.4863	24.4269	24.5565	24.6092	24.6999	24.7299	24.7698	24.6662	24.5662	24.6561	24.6151	24.5909	23.9483	24.1711	24.1723	24.4022	24.3534	24.2857	24.0492	24.0975	24.0905	24.6816	24.8394	24.76	24.3588	24.2332	24.2693	24.3444	24.2845
0.499216	0.123974	B4DG62;P19367;Q59FD4;A0A024QZK7;A8K7J7;B3KXY9;B3KRA9;B1AR63;B1AR61;B1AR62;E9PB90;Q68E10;A8K2U2;B3KT70;A8K4Q9;P52789;Q2TB90;Q59H08;B4E0J9;Q53QX9;A0A024R7R1;P52790;Q53SG7	Hexokinase;Hexokinase-1	HK1	26	26	32.9	32.9	32.9	102.31	0	63.646	1129200000	263	23.08	22.8484	22.8127	22.5596	22.4181	22.0458	22.78	22.893	22.8092	22.7754	22.0503	22.7154	22.6801	22.9443	22.7477	22.4219	22.5927	22.5363	22.7366	22.8377	22.8344	22.9277	22.8256	22.7736	22.9137	23.1431	23.153	22.5879	22.4195	22.3398	22.9744	23.0874	22.9393	22.6757	22.7904
0	NaN	A0A087WZE9;Q15651	High mobility group nucleosome-binding domain-containing protein 3	HMGN3	1	1	11.5	11.5	11.5	13.956	0.0029369	2.9311	42085000	8	NaN	NaN	NaN	NaN	NaN	NaN	NaN	NaN	NaN	NaN	NaN	NaN	NaN	NaN	NaN	NaN	NaN	NaN	NaN	NaN	NaN	NaN	NaN	NaN	NaN	NaN	NaN	NaN	NaN	NaN	NaN	NaN	NaN	NaN	18.4754
0	NaN	A0A024R046;O00479	High mobility group nucleosome-binding domain-containing protein 4	HMGN4	2	2	35.6	35.6	35.6	9.5388	0.0005596	4.2891	406390000	10	NaN	NaN	NaN	NaN	NaN	NaN	NaN	NaN	NaN	NaN	NaN	NaN	NaN	NaN	NaN	NaN	NaN	NaN	NaN	NaN	NaN	NaN	NaN	NaN	NaN	NaN	NaN	NaN	NaN	NaN	NaN	NaN	NaN	NaN	NaN
0.671478	-0.13936	A0A024RDR0;P09429;Q5T7C4;B7Z965;Q59GW1;B3KQ05;A0A286R9D9;B2RPK0;Q75MM1;Q9NYD7;D3DQY9;A0A286R9F1	High mobility group protein B1	HMGB1	11	9	45.1	45.1	35.3	24.893	0	31.737	1784400000	249	22.8083	22.836	22.8796	23.8102	23.8849	23.8479	23.5238	23.7266	23.7142	23.987	23.9569	23.8521	23.5735	23.5211	23.7303	23.5362	23.6077	23.6852	23.4214	23.4041	23.3152	23.4901	23.4869	23.547	23.0979	23.124	23.1408	23.8901	23.8953	23.9691	23.2294	23.3952	23.3822	23.439	23.4717
0	NaN	P26583;Q5U071;D6R9A6	High mobility group protein B2	HMGB2	1	1	17.7	7.7	7.7	24.033	0.0074906	2.6509	8177700	1	NaN	NaN	NaN	NaN	NaN	NaN	NaN	NaN	NaN	NaN	NaN	NaN	NaN	NaN	NaN	NaN	NaN	NaN	NaN	NaN	NaN	NaN	NaN	NaN	NaN	NaN	NaN	NaN	NaN	NaN	NaN	NaN	18.1368	NaN	NaN
2.56151	-0.464608	A0A024RCT9;B4DWA0;P17096	High mobility group protein HMG-I/HMG-Y	HMGA1	2	2	7.6	7.6	7.6	34.314	0	14.383	1673600000	114	23.2381	22.8968	22.8891	23.7946	23.551	23.6262	23.9121	23.838	23.7738	24.3167	24.0074	24.3137	24.0613	23.8637	24.187	23.5316	23.7091	23.8677	23.5643	23.5013	23.5199	23.1327	23.1767	23.1656	24.109	24.2555	24.1017	23.7625	23.9618	23.8823	23.2932	23.316	23.6278	23.2893	23.2474
0.958808	-1.27318	F5H2U8;F5H2A4;P52926;D2WHG0;A5Y0M9;F6LHU9;Q1M183;F5H6H0;Q8IZX8;Q86U91;B2KX87	High mobility group protein HMGI-C	HMGA2	3	3	45.5	45.5	45.5	10.767	0	7.3901	644210000	56	20.2495	21.2979	20.4352	20.5214	NaN	21.1567	24.4253	24.3168	24.3033	20.8534	21.6543	20.8673	21.5	24.3292	21.3589	23.5695	23.4831	23.3317	21.0066	23.879	21.0667	19.4674	20.2827	20.3961	24.3326	21.105	24.5037	20.6185	23.5966	22.3676	19.4138	20.0632	22.0814	NaN	19.2389
1.47302	0.432555	P49773;D6REP8;D6RE99;D6RD60;D6RC06;A4D2H4	Histidine triad nucleotide-binding protein 1	HINT1	6	6	59.5	59.5	59.5	13.802	0	16.069	845060000	84	22.4384	22.4188	22.3599	22.773	23.0411	22.967	22.4356	22.4228	22.3855	21.7209	21.7048	21.3889	22.3981	22.082	22.3233	22.4218	22.8398	22.6745	22.2713	22.1954	22.5452	22.4832	22.4239	22.6262	21.7859	22.1273	NaN	22.8306	22.9892	22.8427	22.4768	22.1895	22.2819	22.4845	22.5272
0.835193	0.30855	Q8WYJ5;Q53HJ8;Q9BX68	Histidine triad nucleotide-binding protein 2, mitochondrial	HINT2	2	2	27.3	27.3	27.3	13.918	0.00054765	4.0048	53257000	11	20.4389	NaN	19.4441	18.8125	18.4667	NaN	NaN	NaN	NaN	NaN	NaN	NaN	NaN	NaN	17.9937	18.3823	NaN	NaN	NaN	NaN	NaN	19.1671	NaN	NaN	NaN	NaN	NaN	18.5579	18.3991	18.5327	NaN	NaN	NaN	NaN	NaN
2.36619	-0.446714	B3KWE1;P12081;Q52NV4;B4E1C5;B4DDD8;B4DEA2;E7ETE2;D6RJE6	Histidine--tRNA ligase, cytoplasmic	HARS;HRS	9	5	21.1	21.1	12.3	49.623	0	17.439	288330000	55	20.8856	20.8837	20.8454	21.1917	20.912	20.8532	21.1111	21.2014	21.5277	22.0488	21.3137	20.9393	21.4894	21.5289	21.2757	21.0503	21.0936	20.9645	21.0271	21.0559	20.6095	20.4701	20.8224	20.6788	21.3194	NaN	20.7632	20.8205	20.9023	20.9825	20.7252	20.7967	21.2048	20.5039	20.781
0.164634	-0.0435441	Q92769;B3KUJ5;Q13547;B5BU61;Q6IT96;B4DSK9;Q5TEE2;E5RFI6;B4DRG0;Q59GB9;E5RK19;H3BM24;E5RFP9;E5RG37;E5RH52;E5RHE7;E5RGV4;E5RJ04;B7Z3S4	Histone deacetylase 2;Histone deacetylase;Histone deacetylase 1	HDAC2;HDAC1	4	4	12.3	12.3	12.3	55.364	0	9.2858	63947000	22	NaN	NaN	NaN	NaN	NaN	NaN	NaN	NaN	NaN	19.3404	19.2703	19.3862	19.345	19.6762	19.3962	19.6026	19.7537	19.4552	NaN	NaN	NaN	NaN	NaN	19.3402	NaN	NaN	NaN	19.1634	19.2859	19.1151	19.4202	NaN	19.9337	19.4339	19.4497
0.559078	-0.399681	P07305	Histone H1.0;Histone H1.0, N-terminally processed	H1F0	3	3	13.9	13.9	13.9	20.863	0	9.7445	295480000	63	21.7722	21.7478	21.8972	20.0714	20.5879	20.4307	21.6067	21.5722	21.6298	21.3152	21.4457	21.5064	20.444	20.6155	20.527	NaN	NaN	NaN	NaN	22.3021	22.3113	21.4971	21.5631	21.6386	21.5108	21.6152	21.6772	19.5186	NaN	19.3685	20.8095	21.1895	21.3846	20.6477	20.8008
0	NaN	P16403	Histone H1.2	HIST1H1C	2	2	33.3	9.4	9.4	21.364	0	4.6175	150110000	10	NaN	NaN	21.3148	NaN	NaN	NaN	NaN	NaN	NaN	NaN	NaN	NaN	NaN	NaN	NaN	NaN	NaN	NaN	NaN	NaN	NaN	NaN	NaN	NaN	NaN	NaN	NaN	NaN	NaN	NaN	NaN	NaN	NaN	NaN	NaN
1.36734	0.661052	Q4VB24;B2R984;A3R0T8;A3R0T7;P10412;Q02539;A1L407;P22492	Histone H1.4	HIST1H1E	11	2	32.4	32.4	9.1	21.893	0	30.693	3293600000	223	24.7538	24.7816	24.7822	23.8612	23.6595	23.671	24.398	24.5594	24.4604	24.5245	24.3655	24.4412	23.6043	23.4777	23.601	22.9395	22.9327	23.2362	24.8865	24.9609	25.0196	24.8173	24.845	24.8811	24.7385	24.6099	24.4953	23.4127	23.2984	23.7807	24.7723	24.8138	24.6259	24.6483	24.853
0.815138	0.585772	P16401;Q14463	Histone H1.5	HIST1H1B	9	9	31.9	26.1	26.1	22.58	0	20.613	1217900000	163	23.3472	23.3101	23.2908	22.0657	21.815	22.0332	22.7536	22.8218	22.8824	23.2864	23.0394	23.1098	22.1088	22.1015	22.0992	21.1791	21.4685	21.4036	23.2763	23.3419	23.3979	23.0763	22.9848	23.1939	23.095	22.9696	22.9838	21.612	21.5522	21.7777	23.535	23.3732	23.4672	23.1263	23.1256
0.750272	-0.101987	Q92522	Histone H1x	H1FX	2	2	10.3	10.3	10.3	22.487	0.00054825	4.0326	64497000	10	NaN	NaN	NaN	19.3726	19.1659	NaN	19.0067	18.9789	19.1528	NaN	19.2	19.1872	18.8307	18.9895	19.0711	18.6319	18.8128	18.9163	NaN	19.2222	19.0224	19.2244	19.3773	19.9852	19.2126	NaN	19.3045	18.7467	18.8264	18.8244	18.9207	18.8107	18.9512	18.8996	18.9691
1.17591	1.58443	Q96QV6;P16104	Histone H2A type 1-A;Histone H2AX	HIST1H2AA;H2AFX	1	0	35.1	17.6	0	14.233	0.0024777	3.0042	125900000	18	20.7766	20.9971	20.2247	NaN	NaN	NaN	NaN	NaN	NaN	NaN	NaN	NaN	NaN	NaN	NaN	17.5303	17.5205	NaN	NaN	NaN	NaN	21.8986	21.5748	21.7922	NaN	NaN	NaN	NaN	NaN	NaN	20.6225	19.3162	19.5255	18.7254	18.6439
0	NaN	Q71UI9;P0C0S5;C9J0D1;C9J386	Histone H2A.V;Histone H2A.Z;Histone H2A	H2AFV;H2AFZ	2	2	31.2	18.8	18.8	13.509	0.0005531	4.156	191230000	33	20.6799	20.4822	20.6573	21.058	NaN	NaN	19.7899	21.1238	NaN	21.4486	21.5566	21.5983	NaN	21.1805	21.1144	20.9171	NaN	NaN	20.9087	20.9713	NaN	20.8131	20.8212	21.2212	NaN	21.078	NaN	NaN	NaN	NaN	NaN	NaN	NaN	NaN	NaN
0	NaN	Q08AJ9;A0A024R017;Q93077;Q7L7L0;P04908;V9GZN0	Histone H2A;Histone H2A type 1-C;Histone H2A type 3;Histone H2A type 1-B/E	HIST1H2AB;HIST1H2AC;HIST3H2A	2	2	35.4	13.8	13.8	14.135	0	14.618	99255000	25	NaN	NaN	NaN	NaN	NaN	NaN	NaN	NaN	NaN	NaN	NaN	NaN	NaN	NaN	NaN	NaN	NaN	NaN	NaN	NaN	NaN	NaN	NaN	NaN	NaN	NaN	NaN	NaN	NaN	NaN	NaN	20.4408	20.4118	NaN	NaN
2.84458	0.619449	A3KPC7;A0A024RAS2;B2R5B3;A4FTV9;A0A0U1RR32;A0A0U1RRH7;Q99878;Q96KK5;Q9BTM1;Q16777;Q6FI13;P20671;P0C0S8;H0YFX9;B4E0B3;B2R5B6	Histone H2A;Histone H2A type 1-J;Histone H2A type 1-H;Histone H2A.J;Histone H2A type 2-C;Histone H2A type 2-A;Histone H2A type 1-D;Histone H2A type 1	HIST1H2AH;H2AFJ;HIST1H2AK;HIST1H2AJ;HIST2H2AC;HIST2H2AA3;HIST1H2AD;HIST1H2AG	6	2	35.9	35.9	14.1	13.906	0	17.989	18190000000	208	26.5166	26.7636	27.1412	26.2959	26.003	25.9818	26.5487	26.5911	26.674	25.891	25.7392	25.7848	26.3021	26.3381	26.1925	26.4732	26.5343	26.4796	26.772	26.723	26.7441	27.3806	27.8036	27.4363	27.6659	27.5818	27.6367	26.2943	26.5789	26.2447	27.216	27.1823	26.948	26.8453	27.1731
4.17906	-0.653284	Q5QNW6;Q0D2M2;B4DR52;I6L9F7;A0A024QZZ7;U3KQK0;B2R4S9;A8K9J7;A0A024RCL8;A0A024RCJ9;O60814;P57053;P58876;P62807;Q93079;Q99877;Q99879;Q99880;Q96A08;L0R4T3	Histone H2B type 2-F;Histone H2B;Histone H2B type 1-K;Histone H2B type F-S;Histone H2B type 1-D;Histone H2B type 1-C/E/F/G/I;Histone H2B type 1-H;Histone H2B type 1-N;Histone H2B type 1-M;Histone H2B type 1-L	HIST2H2BF;HIST1H2BC;HIST1H2BM;HIST1H2BD;HIST1H2BN;HIST1H2BI;HIST1H2BK;H2BFS;HIST1H2BH;HIST1H2BL	6	3	37.3	37.3	9.5	13.92	0	47.578	11615000000	275	25.2571	25.6883	25.4971	25.5272	25.5009	25.5145	26.2175	26.3629	26.6988	26.6175	26.9489	26.8753	26.7239	26.773	26.7162	26.9724	26.6558	26.8	26.1901	26.1507	25.8396	26.1882	26.2921	26.2072	26.5643	26.5126	26.5625	26.5153	26.2801	26.4652	26.6264	25.9709	25.9358	25.8388	25.924
4.80125	-0.559183	A0A024RCJ2;Q8N257;Q16778;P33778;P23527;P06899;Q6DRA6;Q6DN03	Histone H2B;Histone H2B type 3-B;Histone H2B type 2-E;Histone H2B type 1-B;Histone H2B type 1-O;Histone H2B type 1-J	HIST1H2BJ;HIST3H2BB;HIST2H2BE;HIST1H2BB;HIST1H2BO	2	2	35.7	7.9	7.9	13.904	0.00054975	4.0597	1077900000	60	22.4603	22.2483	22.5639	21.9484	22.0731	22.2942	22.8449	22.7347	22.7305	23.7265	23.2232	23.2973	23.4269	23.2217	23.3418	23.2195	23.422	23.2673	22.9054	22.7726	22.8589	22.9437	22.8809	22.8745	23.2297	23.4345	23.3181	22.9911	23.0301	23.1713	22.5103	22.6862	22.6171	22.618	22.7507
0.386211	0.772004	Q5TEC6;K7EP01	Histone H3	HIST2H3PS2;H3F3B	1	1	27.2	8.1	8.1	15.43	0.0010526	3.5617	1765100000	52	24.8842	24.7715	24.8216	22.5705	21.7741	22.1422	22.8116	22.7694	23.343	22.7499	23.5781	23.4519	22.9784	21.5132	22.4334	19.4024	19.587	19.66	21.2316	24.3575	24.2993	24.0134	24.2944	24.0446	24.0333	23.8711	24.758	19.8978	19.8004	19.245	23.9001	24.0522	24.0526	23.7357	23.7729
0.799827	1.48607	P68431	Histone H3.1	HIST1H3A	10	2	58.1	58.1	24.3	15.404	0	38.57	10430000000	145	26.3669	26.3522	26.2252	24.7529	24.7275	24.5344	25.1789	25.057	25.2151	24.4526	24.9941	24.3567	24.001	24.4192	24.153	22.3619	21.8534	21.3857	25.9709	26.1512	26.1814	26.3405	26.652	26.7985	27.1009	27.0458	27.1437	21.8649	21.2679	21.4035	27.4843	27.4306	27.4733	26.2385	26.2256
0	NaN	Q71DI3	Histone H3.2	HIST2H3A	1	1	58.1	24.3	24.3	15.388	0.00054855	4.034	2295300	1	NaN	NaN	NaN	NaN	NaN	NaN	NaN	NaN	NaN	NaN	NaN	NaN	NaN	NaN	NaN	NaN	NaN	NaN	NaN	NaN	NaN	NaN	NaN	NaN	NaN	NaN	NaN	NaN	NaN	NaN	NaN	17.6124	NaN	NaN	NaN
0	NaN	K7EK07;B2R4P9;P84243;B4E380;B2R6Y1;A8K4Y7;Q16695;K7EMV3;B4DEB1;A0A1X8XL64;K7ES00;Q6NXT2;Q6TXQ4	Histone H3;Histone H3.3;Histone H3.1t;Histone H3.3C	H3F3B;H3F3A;HIST3H3;H3F3C	1	1	59.8	25	25	14.914	0	10.16	19439000	2	NaN	NaN	NaN	NaN	NaN	NaN	NaN	NaN	NaN	NaN	NaN	NaN	NaN	NaN	NaN	NaN	NaN	NaN	NaN	NaN	NaN	NaN	NaN	NaN	NaN	NaN	NaN	NaN	NaN	NaN	NaN	NaN	18.9609	NaN	NaN
0.514818	0.891571	B2R4R0;P62805;Q0VAS5;Q6B823	Histone H4	HIST1H4H;HIST1H4A	19	19	62.1	62.1	62.1	11.367	0	123.21	28506000000	692	28.4301	28.3849	28.4247	26.3226	26.4659	26.4743	27.3132	27.3042	27.4387	27.2559	27.2478	27.1766	25.953	25.985	25.9612	23.8639	24.0289	23.9526	27.9781	28.0069	28.0116	27.9078	27.9816	27.9255	28.4249	28.3154	28.3755	23.8064	23.718	23.9822	28.0405	28.1429	28.1621	27.8534	27.8136
2.2937	0.521746	Q86X55;K7EQA8;K7EK20;K7EPK1	Histone-arginine methyltransferase CARM1	CARM1	5	5	15.5	15.5	15.5	65.853	0	21.87	143930000	62	NaN	20.2995	19.9271	19.4214	19.3102	19.274	19.8024	19.4461	19.6524	19.5991	NaN	19.6205	19.765	19.0663	19.8743	19.6604	20.398	20.246	19.1098	19.4879	19.5581	NaN	19.9707	20.0543	19.3732	19.5712	19.4824	20.5112	20.4357	19.8134	20.039	20.4392	20.4172	20.421	20.2717
0.775987	-0.153132	Q09028;E9PNS2;E9PIC4;E9PNS6;H0YEU5;B4DRT0;H0YCT5;H0YF10;H0YDK2;C9JAJ9;Q5JP02	Histone-binding protein RBBP4	RBBP4	4	2	13.2	13.2	9.6	47.655	0	12.408	137510000	47	NaN	NaN	20.168	20.1933	20.1408	20.3581	20.398	NaN	20.5919	NaN	NaN	20.224	20.0725	20.0618	20.1279	20.1173	20.2542	20.2595	NaN	19.7654	19.9887	20.107	20.3403	20.4574	19.923	19.386	NaN	20.354	19.958	20.319	19.6746	19.6574	NaN	19.8821	20.1378
0	NaN	E9PC52;Q6FHQ0;A8K6A2;Q16576;Q5JNZ6	Histone-binding protein RBBP7	RBBP7	1	1	10.1	6.5	6.5	46.938	0.0024839	3.0151	49174000	4	NaN	NaN	NaN	NaN	NaN	NaN	NaN	NaN	NaN	NaN	NaN	NaN	NaN	NaN	NaN	NaN	NaN	NaN	NaN	NaN	NaN	NaN	NaN	NaN	NaN	NaN	NaN	NaN	NaN	NaN	NaN	NaN	NaN	NaN	NaN
0.577016	0.353257	B2MVI0;A0A1W1B5Q9;E3UN97;Q2LC93;A0A0S4XQM2;A0A0S4XQY3;A0A0S4XRV2;Q95J07;A0A1D3KYM1;P16188;A0A1S5UXJ4;A0A1W1B5P4;A0A1D8MAR2;A0A286LDB1;A0A291NGN0;A0A173ADK6;A0A2H4WPZ2;A0A286LDB0;A0A1B1LKE5;A0A060VD16;A0A1D3KYM2;J7SA67;Q6IVJ5;Q6IVJ6;Q6IUZ4;F6IR31;U5YJL3;A0A1W6C2M7;F6IR32;A0A060VCY7;A0A090KKC3;A0A0U5PXQ4;W8Y4A2;Q6IV48;A0A223PYD8;M9TIT3;A5PHT4;Q9GIP0;M4RMN4;M4R8V8;I1U8N1;G8FV57;U6ER51;D8MIW0;D5H3W3;…	HLA class I histocompatibility antigen, A-30 alpha chain;HLA class I histocompatibility antigen, A-11 alpha chain;HLA class I histocompatibility antigen, A-3 alpha chain;HLA class I histocompatibility antigen, A-1 alpha chain;HLA class I histocompatibility antigen, A-36 alpha chain;Putative HLA class I histocompatibility antigen, alpha chain H	HLA-A;HLA;HLA-B;HLA-H;HLA-A*01	8	1	37	37	7.1	40.894	0	18.725	365170000	57	21.6605	21.9892	21.7643	21.5451	21.4664	21.3894	21.6764	21.5088	21.6539	21.1521	20.9532	21.1628	21.537	21.3852	21.133	19.3415	20.2489	19.7585	21.996	22.0934	22.3934	21.1125	20.9625	21.1725	21.9733	21.7381	22.1111	20.4364	NaN	20.4642	21.1863	21.2846	21.3958	21.3707	21.2248
0	0.31411	F6IQI9;S4VFS7;F6IQH0;S5DU24;F6IQI5;F6IQJ1;F6IQR3;F6IQR0;F6IQR5;F6IQR7;F6IQI8;F6IQA7;V5NRD7;V5NSW3;V5NQG2;F6IQR1;F6IQI4;S5DHP3;F6IQI3;F6IQI2;F6IQI1;F6IQI0;F6IQH9;F6IQH8;F6IQI6;F6IQH7;F6IQH5;F6IQH4;F6IQH3;F6IQH2;F6IQG9;S5DU33;E7BBA4;F6IQA9;D3VN25;A0A218MK88;A0A140EXM1;A0A286MC74;A0A286MC83;A0A286MC72;A0A223PYA7;A0A223PYA3;A0A291NGI9;A0A223PY97;A0A223PY64;A0A1Z2RTQ2;A0A090MEW2;A0A286MC85;A0A0A1IX94;…	HLA class I histocompatibility antigen, Cw-15 alpha chain;HLA class I histocompatibility antigen, Cw-12 alpha chain;HLA class I histocompatibility antigen, Cw-6 alpha chain;HLA class I histocompatibility antigen, Cw-16 alpha chain;HLA class I histocompatibility antigen, Cw-2 alpha chain;HLA class I histocompatibility antigen, Cw-7 alpha chain	HLA-C;HLA-Cw;Cw;HLA-B	2	1	20.3	6.6	4	39.335	0.002046	3.3014	1677400000	25	NaN	NaN	NaN	NaN	NaN	NaN	NaN	NaN	NaN	NaN	NaN	NaN	NaN	NaN	NaN	NaN	22.0309	NaN	22.7061	NaN	NaN	NaN	22.0184	22.1368	NaN	NaN	NaN	NaN	NaN	NaN	NaN	NaN	NaN	22.3508	22.3391
0	NaN	Q05C05;A0A223PQH6;A6NEM2;P51610	Host cell factor 1;HCF N-terminal chain 1;HCF N-terminal chain 2;HCF N-terminal chain 3;HCF N-terminal chain 4;HCF N-terminal chain 5;HCF N-terminal chain 6;HCF C-terminal chain 1;HCF C-terminal chain 2;HCF C-terminal chain 3;HCF C-terminal chain 4;HCF C-terminal chain 5;HCF C-terminal chain 6	HCFC1	1	1	3.1	3.1	3.1	59.034	0.0092851	2.5895	8724100	1	NaN	NaN	NaN	NaN	NaN	NaN	NaN	NaN	NaN	NaN	NaN	NaN	NaN	NaN	NaN	NaN	NaN	NaN	NaN	NaN	NaN	NaN	NaN	NaN	NaN	NaN	NaN	NaN	NaN	NaN	NaN	NaN	NaN	NaN	NaN
2.62918	-0.404153	Q0IJ56;B4E0U6;A0A140VKA6;P50502;H7C3I1;Q1XBU6;B7ZA40;Q3KNR6;Q8IZP2;D6W507;F6VDH7;Q8NFI4;F8WAQ7;Q1XBU7	Hsc70-interacting protein;Putative protein FAM10A4;Putative protein FAM10A5	ST13;ST13P4;hCG_1990625;ST13P5	8	8	28.1	28.1	28.1	35.015	0	20.518	1084800000	97	22.135	21.9783	22.1445	23.2914	23.2213	23.2821	23.0932	23.092	23.113	23.1773	23.4189	23.2723	23.1686	23.2372	23.4142	22.9428	23.3147	23.3521	22.8255	22.8396	22.9187	22.8083	22.4521	23.1609	22.3165	22.3018	22.2647	23.3676	23.1249	23.1439	22.4735	22.6045	22.5879	22.8412	22.8229
2.57723	1.62721	Q6FG59;A0A024R7B7;Q16543;K7EQA9;A1L0W4;K7EKQ2;K7EIU0;K7EL68	Hsp90 co-chaperone Cdc37;Hsp90 co-chaperone Cdc37, N-terminally processed	CDC37	9	9	28.8	28.8	28.8	44.453	0	20.305	628570000	93	22.2701	22.6061	22.4672	21.3779	21.4039	21.685	20.9662	21.0337	20.3754	18.7878	20.5955	19.9218	20.3046	20.169	20.0836	22.4975	22.4797	22.4585	20.723	20.4633	20.4824	22.0874	22.4686	22.3341	20.7643	20.9899	20.5689	22.748	22.6572	22.7556	22.1875	21.9835	22.1329	22.4775	22.5709
0	NaN	A0A1W2PQC2;A0A1W2PRT2;A0A1W2PQV5;B2RB06;A0A140VK76;A0A0A0MSE2;B3KTT6;A0A0D9SFP2;E9PF18;Q16836;A0A1W2PNM1;A0A1W2PQ55;A0A1W2PP40;A0A1W2PQ78	Hydroxyacyl-coenzyme A dehydrogenase, mitochondrial	HADH	4	4	35.2	35.2	35.2	18.291	0	9.2956	87908000	31	19.6042	19.5993	19.7325	NaN	NaN	NaN	NaN	NaN	NaN	NaN	NaN	NaN	NaN	NaN	NaN	NaN	NaN	NaN	NaN	NaN	NaN	18.94	19.3826	19.1654	NaN	NaN	NaN	NaN	NaN	NaN	19.7228	19.67	19.9236	19.4142	19.2021
1.11044	0.551522	B1AK13;P35914;H0Y2L7;G5E9S9;Q9NT06;B7Z4D4;B7Z212;Q8TB92	Hydroxymethylglutaryl-CoA lyase, mitochondrial	HMGCL	6	6	19.7	19.7	19.7	31.735	0	15.409	63241000	43	20.0194	19.7389	19.6718	19.0393	NaN	19.2021	18.2662	NaN	NaN	NaN	19.1589	NaN	18.8581	NaN	NaN	18.1378	18.5861	NaN	19.4443	19.6814	19.7682	19.1739	19.0121	19.1378	19.2666	19.1171	NaN	NaN	NaN	NaN	19.1738	19.6371	NaN	19.173	NaN
0	NaN	Q6YN16;B2R923;A0A024R159;B4E136;B4DWC7	Hydroxysteroid dehydrogenase-like protein 2	HSDL2	5	5	18.4	18.4	18.4	45.394	0	8.7504	136310000	21	20.6746	20.5301	20.7131	NaN	NaN	NaN	NaN	NaN	NaN	NaN	NaN	NaN	NaN	NaN	NaN	NaN	NaN	NaN	20.7624	NaN	NaN	20.1494	NaN	20.0592	NaN	NaN	NaN	NaN	NaN	NaN	20.4251	20.6348	20.2822	20.5988	20.4981
0.748813	-0.218766	Q6LET3;A0A140VJL3;P00492;A0A0H3YEQ7	Hypoxanthine-guanine phosphoribosyltransferase	HPRT1	7	7	36.2	36.2	36.2	24.588	0	13.176	112830000	44	18.0544	NaN	NaN	18.7878	18.5961	NaN	19.6263	19.7957	19.4869	19.7694	19.8089	19.926	19.7732	19.7549	19.7489	19.9227	20.509	20.3571	19.6093	NaN	19.6509	19.2262	19.5243	19.3105	NaN	19.333	NaN	19.6149	19.8262	20.103	19.8778	19.8999	19.487	19.0563	20.2764
0.709226	-0.127836	Q9Y4L1;B7Z766;A0A087X054;B7Z2N4;B3KXH0;Q6IN67;E9PJ21;Q05D91;A0A087WWI4;K7EQK2;A0A024R3G0;B7Z602;J3KTF1;B2RU27;D3DSV6;J3QL06;A0A1W2PS94;Q9BXT5	Hypoxia up-regulated protein 1	HYOU1	12	12	18.8	18.8	18.8	111.33	0	28.654	680210000	128	22.3095	22.2542	22.358	22.2575	22.0145	22.2202	21.9158	22.1197	21.1535	21.9716	21.9518	21.8702	21.9364	22.262	22.3115	22.0518	22.0559	22.1191	21.8617	22.0631	22.0305	22.1218	22.278	22.2908	21.8064	21.6353	22.0082	22.2378	22.0013	22.2899	21.7144	21.6999	21.5976	21.9221	22.0695
0	NaN	Q8TCD0;Q0KKI6;Q6GMX0;Q6P5S8;Q6PIL8;Q7Z3Y4;Q6PJF2;V9HW34;Q5EFE6;P01834;S6AWD6;P0DOX7;S6B2C3;S6B294;S6AWE3;S6B2A1;S6C4R6;S6AWD3;S6BGE9;S6AWF4;Q569I7	Ig kappa chain C region	IGK@;HEL-213;IGKC	3	3	22.6	22.6	22.6	26.234	0	6.8171	21856000	11	19.9706	20.152	20.2758	NaN	NaN	NaN	NaN	NaN	NaN	NaN	NaN	NaN	NaN	NaN	NaN	NaN	NaN	NaN	NaN	NaN	NaN	NaN	NaN	NaN	NaN	NaN	NaN	NaN	NaN	NaN	NaN	NaN	NaN	NaN	NaN
0	NaN	A0A146E5L3;O14498;H0YN67;H0YL90	Immunoglobulin superfamily containing leucine-rich repeat protein	ISLR	4	4	15.2	15.2	15.2	45.997	0	7.9572	49678000	20	19.5055	19.1973	19.2405	NaN	NaN	NaN	NaN	NaN	NaN	NaN	NaN	NaN	NaN	NaN	NaN	NaN	NaN	NaN	NaN	NaN	NaN	19.1909	19.237	NaN	NaN	NaN	NaN	NaN	NaN	NaN	18.7964	18.9947	18.8586	19.2988	19.2169
0	0.255194	A0A024RDV7;O00505;Q53F09;H0Y4S9	Importin subunit alpha;Importin subunit alpha-4	KPNA3	3	3	11.9	9.2	9.2	57.81	0	6.2922	50827000	10	NaN	NaN	NaN	NaN	NaN	NaN	NaN	NaN	NaN	NaN	NaN	NaN	NaN	NaN	NaN	18.7593	NaN	NaN	NaN	NaN	NaN	NaN	NaN	NaN	NaN	NaN	NaN	NaN	NaN	NaN	NaN	NaN	19.3528	18.7953	NaN
0	NaN	Q5BKZ2;P52294;C9J352;C9JWD9;F2Z3G4;C9J4U1;C9JYI4	Importin subunit alpha;Importin subunit alpha-5;Importin subunit alpha-5, N-terminally processed	KPNA1	2	2	8.7	3.5	3.5	60.308	0.0096022	2.4784	20359000	3	NaN	NaN	NaN	NaN	NaN	NaN	NaN	NaN	NaN	NaN	NaN	NaN	NaN	NaN	NaN	NaN	NaN	NaN	NaN	NaN	NaN	NaN	NaN	NaN	NaN	NaN	NaN	NaN	NaN	NaN	18.4299	NaN	NaN	NaN	NaN
1.1842	-0.182962	B4DII5;B4DWX3;O60684;O15131;Q5TFJ7;B3KXZ2;B3KWR2	Importin subunit alpha;Importin subunit alpha-7;Importin subunit alpha-6	KPNA6;KPNA5	4	2	10.9	10.9	5.6	59.64	0	9.7496	78600000	28	NaN	19.1611	NaN	19.4566	19.3326	19.1618	NaN	NaN	NaN	NaN	19.607	NaN	19.4271	NaN	19.464	19.2246	19.3948	19.204	NaN	19.3543	NaN	19.5781	19.2467	NaN	NaN	NaN	NaN	19.4297	19.2276	19.3468	19.1302	19.2149	18.8417	19.1334	19.0942
0.180199	0.0930496	O00629;H7C4F6	Importin subunit alpha-3	KPNA4	5	4	19	19	16.3	57.886	0	19.409	144880000	35	20.2139	20.1141	19.9838	NaN	18.7438	19.1149	NaN	19.0809	NaN	18.7964	20.0767	19.2007	20.0092	19.9373	19.3433	20.7467	19.5987	19.8908	19.2069	19.3264	19.9848	19.9406	19.9535	19.9715	19.1914	19.8909	19.5705	19.9916	19.7485	19.7775	19.8526	20.16	20.1932	19.5223	19.6674
3.50985	-0.261005	B2RBR9;Q14974;J3KTM9;B7Z752;B7Z5M1;J3QR48;J3QKQ5;J3QRG4;J3KS06	Importin subunit beta-1	KPNB1	26	26	38.6	38.6	38.6	97.183	0	66.397	2848500000	353	24.2655	24.1413	24.3687	24.1771	24.0931	24.2258	24.3998	24.3731	24.3645	24.4603	24.4391	24.4028	24.4284	24.4466	24.3731	24.6366	24.5809	24.4639	24.1405	24.2885	24.079	24.2822	24.0719	24.2348	23.8571	23.7245	23.8173	24.3701	24.4432	24.3305	24.1773	24.1559	24.182	24.18	24.0751
0.302478	0.122652	Q8TEX9;Q59FI4;B3KQ33;H0YN14;B3KTB3;B3KT38;D3DS63;B3KPS9;Q59H62;Q6I9Y8;B3KSQ4;B3KPY9;H0YL92;B4DXR7;H0YMR4;H0YN07;H0YLV0	Importin-4	IPO4	3	3	2.9	2.9	2.9	118.71	0	5.1997	32254000	20	NaN	NaN	NaN	NaN	NaN	NaN	NaN	NaN	NaN	NaN	NaN	17.9719	NaN	17.82	NaN	18.4124	18.4516	17.8145	NaN	NaN	NaN	18.0593	18.2378	18.0246	NaN	NaN	NaN	18.4988	17.734	18.5582	18.714	18.2327	18.0983	18.0404	18.0932
0.720332	0.0871997	A0A024RDY0;O00410;H0Y8C6;B4E0R6;B3KWG6;E7ETV3;C9JMV5;E7EV12;E7EQT5;E7EX05;E7EWK4;H0Y3V4;C9JZ53;C9JZD8;E7ESZ1;E7ESA1;C9JQT6;Q9BVS9;C9J875;E7ETV8;C9JXE0;O60518	Importin-5	RANBP5;IPO5	26	26	33.3	33.3	33.3	123.63	0	76.463	1592900000	378	23.3661	23.3414	23.4237	23.3444	23.2738	23.1899	23.4094	23.3412	23.6156	22.8096	23.076	23.0394	22.8689	23.1106	23.0355	23.3573	23.2794	23.2146	23.0507	23.2118	23.0467	23.4842	23.4224	23.4935	22.9002	22.9784	22.8794	23.2598	23.1853	23.2593	23.1618	23.1497	23.1125	23.0815	23.2476
0.62264	-0.109051	O95373;B3KQG6;B3KNG9;E9PLJ0;E9PLB2;Q59F59;O15397	Importin-7	IPO7	13	13	17.4	17.4	17.4	119.52	0	35.185	541690000	137	21.7284	21.8662	21.754	21.7199	21.4557	21.5296	21.4794	21.8834	21.6707	21.6647	21.8042	21.557	21.9815	22.1469	22.0676	21.8263	21.992	21.9601	21.4027	21.5224	21.4507	21.7507	21.9051	21.597	21.3353	21.1109	21.4904	21.9208	21.9949	22.0671	21.6609	21.7816	21.4683	21.7259	21.6773
0.509287	0.213192	Q96P70	Importin-9	IPO9	5	5	7.5	7.5	7.5	115.96	0	11.539	110140000	16	19.4634	19.6894	19.6965	NaN	18.843	NaN	NaN	NaN	NaN	NaN	NaN	NaN	NaN	NaN	NaN	19.5112	19.4189	19.4131	NaN	18.5599	19.6197	19.4725	19.3906	19.4865	NaN	NaN	NaN	19.9922	19.1263	19.217	19.6264	19.6209	20.0192	19.5222	19.8195
0.377233	0.342498	Q13308;Q59FV9;Q86X91;Q9NSQ6;H0Y8F1;B3KP36;C9JQR6;B7Z471;F8WDG7;H7C5L0;C9J9E8	Inactive tyrosine-protein kinase 7	PTK7	21	21	30.6	30.6	30.6	118.39	0	60.039	813770000	236	22.9189	22.7891	22.8424	22.1383	22.3153	22.216	22.6147	22.5357	22.5707	22.0521	22.2125	22.4164	22.2551	22.434	22.3612	20.3001	19.7855	20.7007	22.5846	22.8291	22.8811	22.4342	22.4738	22.4774	22.6471	22.7199	22.5245	21.2388	21.1342	20.8826	22.3143	22.2333	22.3284	22.4118	22.4462
0.151006	0.100197	Q70UQ0;Q3B7K3	Inhibitor of nuclear factor kappa-B kinase-interacting protein	IKBIP;IKIP	5	5	12.6	12.6	12.6	39.309	0	11.677	144310000	54	20.5259	20.1028	20.3501	19.851	19.8407	19.6702	19.8201	20.0007	19.924	19.8426	19.5927	19.924	19.8066	20.5139	20.1667	19.3877	19.1208	19.1674	20.7187	20.814	20.7453	19.9171	19.6656	19.6096	19.9915	20.1969	20.5017	19.125	18.9345	18.9452	20.0951	20.1944	20.0583	20.1678	20.418
0.583032	0.118639	Q15181;V9HWB5;Q5SQT6	Inorganic pyrophosphatase	PPA1;HEL-S-66p	13	13	66.4	66.4	66.4	32.66	0	35.487	782460000	141	22.1751	22.1843	22.1096	22.0909	21.8171	21.9993	21.9684	21.969	21.7638	22.3484	22.385	22.0372	22.1222	21.9328	22.2612	22.7287	22.6847	22.5337	21.6871	21.9037	22.0338	22.2078	21.9642	22.0616	21.2844	21.0429	21.4284	22.5347	22.5698	22.4007	22.5918	22.2293	22.6028	22.393	22.3843
0.813911	1.05242	Q9H2U2;H0Y9D8;B4DR66;D6R967;B4DFH3;A8K0P2;D6RGV9;D6RGI1	Inorganic pyrophosphatase 2, mitochondrial	PPA2	8	8	35.9	35.9	35.9	37.92	0	19.739	254550000	44	21.3125	21.5525	21.5999	20.6289	20.176	19.2942	19.7549	NaN	NaN	20.3827	NaN	NaN	NaN	NaN	NaN	NaN	18.7475	19.3047	20.1254	NaN	NaN	20.4931	19.9641	20.1222	20.3647	20.6252	NaN	19.0556	19.4633	19.0174	21.3124	21.4449	21.4177	21.2517	21.3665
5.07088	-0.518234	H0Y4R1;P12268;B7Z1G4;Q6QE17;E7ETK5;Q6RUP8;Q6RUP9	Inosine-5-monophosphate dehydrogenase 2	IMPDH2	13	12	34	34	32.3	50.957	0	35.031	875790000	209	22.733	22.6333	22.5265	22.4968	22.6814	22.5048	22.8108	22.6049	22.6782	22.8449	22.6086	22.7181	22.9517	23.0704	23.0313	22.9943	22.9715	22.9726	22.4396	22.5269	22.5359	22.3038	22.1821	22.0884	22.5459	22.5815	22.6907	22.6967	22.6439	22.5034	22.2742	22.1639	22.2049	22.3267	22.3731
0	-0.554965	H0YBL1;A0A024R830;A0A140VJL8;P29218;E5RG13;E5RIP7;O55023	Inositol monophosphatase 1	IMPA1;Impa1	2	2	7.9	7.9	7.9	28.529	0.0015732	3.5247	25654000	9	NaN	NaN	NaN	NaN	NaN	NaN	NaN	NaN	NaN	NaN	NaN	NaN	NaN	19.0336	NaN	NaN	NaN	NaN	NaN	NaN	NaN	NaN	18.9261	NaN	NaN	18.6871	NaN	NaN	NaN	NaN	18.4661	NaN	18.4038	18.566	NaN
[truncated: 1,196 more rows]
[truncated: 1 more columns]

## Sheet: Control14vsControl7
pvalue (-log10)	log2 ratio	Protein IDs	Protein names	Gene names	Razor + unique peptides	Unique peptides	Sequence coverage [%]	Unique + razor sequence coverage [%]	Unique sequence coverage [%]	Mol. weight [kDa]	Q-value	Score	Intensity	MS/MS count	LFQ intensity C14_1_1	LFQ intensity C14_1_2	LFQ intensity C14_1_3	LFQ intensity C14_2_1	LFQ intensity C14_2_2	LFQ intensity C14_2_3	LFQ intensity C14_3_1	LFQ intensity C14_3_2	LFQ intensity C14_3_3	LFQ intensity C71_1	LFQ intensity C71_2	LFQ intensity C71_3	LFQ intensity C72_1	LFQ intensity C72_2	LFQ intensity C72_3	LFQ intensity C73_1	LFQ intensity C73_2	LFQ intensity C73_3	LFQ intensity PD141_1	LFQ intensity PD141_2	LFQ intensity PD141_3	LFQ intensity PD142_1	LFQ intensity PD142_2	LFQ intensity PD142_3	LFQ intensity PD143_1	LFQ intensity PD143_2	LFQ intensity PD143_3	LFQ intensity PD7_1_1	LFQ intensity PD7_1_2	LFQ intensity PD7_1_3	LFQ intensity PD7_2_1	LFQ intensity PD7_2_2	LFQ intensity PD7_2_3	LFQ intensity PD7_3_1	LFQ intensity PD7_3_2
[truncated: 2,171 more rows]
[truncated: 1 more columns]
